# Supplementary material for: Integrated transcriptome and metabolome profiling reveals mechanisms underlying the infection of Cytospora mali in “Jin Hong” branches
Source: Front Microbiol. 2024 Apr 24;15:1394447. doi: 10.3389/fmicb.2024.1394447 (PMC11076740; doi:10.3389/fmicb.2024.1394447)
Supplement: Supplementary file 1 [file Table_1.XLSX]

## Sheet: Sheet1
Abundance and annotations of all detected metabolites
ID:metabolite number; Adduct:compound's adduct ion information; Name:metabolite's name; VIP: variable projection importance; p:p-value for Control and AVC groups for significance analysis; FDR:corrected p-value; FoldChange:ratio of expression levels between Control and AVC groups; Log2FC: FoldChange taken as logarithm of 2; Control_1,2,3: expression level of each Control sample; AVC_1,2,3: expres…
ID	adduct	Name	VIP	p	FDR	Fold_Change	Log2FC	Control_1	Control_2	Control_3	AVC_1	AVC_2	AVC_3	KEGGID	HMDB	CellularLocations	SuperClass	Class	SubClass	DirectParent
M148T307	(M-H)-	L-Glutamate	1.47104	0.0245053	0.246136	3.48136	1.79965	3034.06	3360.7	3100.41	13531.8	9465.91	10058.3	C00025	HMDB0000148	Extracellular;Mitochondria;Lysosome;Endoplasmic reticulum	Organic acids and derivatives	Carboxylic acids and derivatives	Amino acids, peptides, and analogues	Glutamic acid and derivatives
M146T404	(M-H)-	L-Glutamate	1.36419	0.00884934	0.20405	0.462124	-1.11365	173574	163183	148835	68147.2	99858.8	56397.5	C00025	HMDB0000148	Extracellular;Mitochondria;Lysosome;Endoplasmic reticulum	Organic acids and derivatives	Carboxylic acids and derivatives	Amino acids, peptides, and analogues	Glutamic acid and derivatives
M90T350	(M+H)+	L-Alanine	1.27552	0.0331526	0.260925	0.278372	-1.84491	11718.7	6521.93	11180.3	3635.77	3385.78	1168.44	C00041	HMDB0000161	Cytoplasm;Extracellular;Mitochondria;Lysosome;Peroxisome	Organic acids and derivatives	Carboxylic acids and derivatives	Amino acids, peptides, and analogues	Alanine and derivatives
M88T349	(M-H)-	L-Alanine	1.27564	0.0456228	0.280996	0.283082	-1.82071	37620.3	19150	33563.4	11144	10540.9	3886.98	C00041	HMDB0000161	Cytoplasm;Extracellular;Mitochondria;Lysosome;Peroxisome	Organic acids and derivatives	Carboxylic acids and derivatives	Amino acids, peptides, and analogues	Alanine and derivatives
M117T371	(M-H)-	Succinate	1.25334	0.0406566	0.273476	1.55708	0.638844	35399.3	47346.2	50674.7	74293.2	77019.6	56433.4	C00042	HMDB0000254	Extracellular;Mitochondria;Endoplasmic reticulum;Peroxisome	Organic acids and derivatives	Carboxylic acids and derivatives	Dicarboxylic acids and derivatives	Dicarboxylic acids and derivatives
M322T468	(M-H)-	Cytidine 5'-monophosphate (CMP)	1.36188	0.156728	0.391794	7.64435	2.93439	590.429	1381.48	1057.71	5846.54	13653.6	3659.28	C00055	HMDB0000095	Extracellular;Mitochondria;Nucleus;Lysosome;Golgi apparatus	Nucleosides, nucleotides, and analogues	Pyrimidine nucleotides	Pyrimidine ribonucleotides	Pyrimidine ribonucleoside monophosphates
M175T601	(M+H)+	L-Arginine	1.27863	0.150265	0.386313	0.0577771	-4.11336	223791	36177.4	290571	23126.2	5637	3045.41	C00062	HMDB0000517	Cytoplasm;Extracellular;Mitochondria	Organic acids and derivatives	Carboxylic acids and derivatives	Amino acids, peptides, and analogues	L-alpha-amino acids
M145T384	(M-H)-	L-Glutamine	1.30928	0.00531093	0.188254	0.347773	-1.52378	54256.6	48531.7	40648.9	21417.9	19912	8553.74	C00064	HMDB0000641	Extracellular;Mitochondria	Organic acids and derivatives	Carboxylic acids and derivatives	Amino acids, peptides, and analogues	L-alpha-amino acids
M177T336	(2M-H)-	L-Ascorbic acid	1.38935	0.0181406	0.237	0.143531	-2.80056	29144.1	32355	19834.7	1643.69	5402.18	4628.06	C00072
M351T471	(2M-H)-	L-Ascorbic acid	1.44668	0.0561787	0.296238	9.27571	3.21346	1102.06	1586.78	895.928	14642.6	12271.7	6337	C00072
M205T268	(M+H)+	L-Tryptophan	1.33458	0.0747454	0.319522	0.437921	-1.19126	87675.4	49441.3	87198.4	37710.9	31224.8	29296.6	C00078	HMDB0000929	Extracellular	Organoheterocyclic compounds	Indoles and derivatives	Indolyl carboxylic acids and derivatives	Indolyl carboxylic acids and derivatives
M203T268	(M-H)-	L-Tryptophan	1.47402	0.012871	0.221713	0.105306	-3.24734	107011	73005.8	95709.4	7371.14	12634.8	9029.72	C00078	HMDB0000929	Extracellular	Organoheterocyclic compounds	Indoles and derivatives	Indolyl carboxylic acids and derivatives	Indolyl carboxylic acids and derivatives
M166T258	(M+H)+	L-Phenylalanine	1.39178	0.0357073	0.266797	0.258013	-1.95449	186761	310191	204836	59757.7	82062.7	39250	C00079	HMDB0000159	Cytoplasm;Extracellular;Mitochondria	Organic acids and derivatives	Carboxylic acids and derivatives	Amino acids, peptides, and analogues	Phenylalanine and derivatives
M164T258	(M-H)-	L-Phenylalanine	1.32207	0.0252583	0.248235	0.337001	-1.56917	142512	221636	154368	64557.5	77299.6	32883.5	C00079	HMDB0000159	Cytoplasm;Extracellular;Mitochondria	Organic acids and derivatives	Carboxylic acids and derivatives	Amino acids, peptides, and analogues	Phenylalanine and derivatives
M180T308	(M-H)-	L-Tyrosine	1.47663	0.0362888	0.267184	0.0939616	-3.41178	122197	67367.8	123728	9416.73	9872.36	10148.4	C00082	HMDB0000158	Cytoplasm;Extracellular;Mitochondria
M109T185	(M-H)-	Pyrocatechol	0.681612	0.438181	0.606947	0.891185	-0.166203	12408.5	12342.5	11148.6	13280.4	9882.95	8829.81	C00090
M173T430	(M+H)+	Glycerol 3-phosphate	1.4439	0.0884189	0.335289	14.382	3.8462	216.812	211.535	232.156	4588.33	3519.64	1391.4	C00093	HMDB0000126	Cytoplasm;Mitochondria	Lipids and lipid-like molecules	Glycerophospholipids	Glycerophosphates	Glycerophosphates
M171T396	(M-H)-	Glycerol 3-phosphate	1.43365	0.0990271	0.344528	17.9582	4.16657	593.776	585.2	592.003	13211.4	14750.6	3841.62	C00093	HMDB0000126	Cytoplasm;Mitochondria	Lipids and lipid-like molecules	Glycerophospholipids	Glycerophosphates	Glycerophosphates
M359T224	(2M-H)-	D-Fructose	1.35958	0.0289596	0.25347	0.212845	-2.23212	84464.9	149570	114135	11720.3	33657.9	28728.1	C00095/C05003/C10906	HMDB0062538	Cellular Locations Not Available	Organooxygen compounds	Carbohydrates and carbohydrate conjugates	Monosaccharides	Monosaccharides
M261T487			0.794033	0.409752	0.586281	0.700641	-0.513252	4406.2	5968.29	5014.83	1963.62	6536.17	2282.61	C00103	HMDB0001586	Cytoplasm (predicted from logP)	Organic oxygen compounds	Organooxygen compounds	Carbohydrates and carbohydrate conjugates	Monosaccharide phosphates
M259T525	(M-H)-	alpha-D-Glucose 1-phosphate	1.01021	0.162241	0.394973	1.42391	0.509857	4665.87	5712.23	3345.16	5650.72	8280.35	5609.62	C00103	HMDB0001586	Cytoplasm (predicted from logP)	Organic oxygen compounds	Organooxygen compounds	Carbohydrates and carbohydrate conjugates	Monosaccharide phosphates
M323T439	(M-H)-	Uridine 5'-monophosphate (UMP)	1.44115	0.0393852	0.271678	4.16133	2.05704	1090.17	1618.51	1664.46	5582.1	7973.61	4642.33	C00105	HMDB0000288	Cytoplasm;Extracellular;Mitochondria;Nucleus;Lysosome;Endoplasmic reticulum;Golgi apparatus	Nucleosides, nucleotides, and analogues	Pyrimidine nucleotides	Pyrimidine ribonucleotides	Pyrimidine ribonucleoside monophosphates
M113T144	(M+H)+	Uracil	0.676061	0.352352	0.541198	1.16631	0.221952	25653.1	33500.9	33569.2	40446.8	39644.1	28053	C00106	HMDB0000300	Extracellular	Organoheterocyclic compounds	Diazines	Pyrimidines and pyrimidine derivatives	Pyrimidones
M138T280	(M+H)+	Anthranilic acid (Vitamin L1)	0.352591	0.452787	0.618192	1.50441	0.589199	955083	820962	618702	384840	1.8621e+06	1.35574e+06	C00108	HMDB0001123	Cytoplasm	Benzenoids	Benzene and substituted derivatives	Benzoic acids and derivatives	Aminobenzoic acids
M265T258	(M+Na-2H)-	D-Biotin	1.47339	0.00259323	0.157345	0.296932	-1.7518	11528.9	12174.8	9810.01	3246.93	2778.13	3926.24	C00120	HMDB0000030	Cytoplasm;Extracellular;Mitochondria;Nucleus
M611T148	(M-H)-	Glutathione disulfide	1.38814	0.0194939	0.238024	0.211981	-2.238	772621	488798	784543	82936.2	215515	135253	C00127	HMDB0003337	Extracellular;Mitochondria	Organic acids and derivatives	Carboxylic acids and derivatives	Amino acids, peptides, and analogues	Oligopeptides
M198T405	(M+NH4)+	myo-Inositol	1.21248	0.27259	0.479812	4.84981	2.27793	1034.31	1208.98	1167.56	2665.49	11353.2	2523.3	C00137	HMDB0000211	Extracellular
M222T229	(M+H)+	N-Acetyl-D-glucosamine	0.539404	0.674717	0.784811	0.864861	-0.20946	4988.5	5315.63	4072.15	6757.46	2823.75	2852.27	C00140	HMDB0000215	Cytoplasm;Membrane;Lysosome	Organic oxygen compounds	Organooxygen compounds	Carbohydrates and carbohydrate conjugates	Acylaminosugars
M346T322	(M+H-H2O)+	Guanosine 5'-monophosphate (GMP)	1.2308	0.248864	0.461325	6.20821	2.63418	3817.16	9232.28	4054.25	21420	72037.1	12726.2	C00144	HMDB0001397	Extracellular;Mitochondria;Nucleus;Lysosome;Golgi apparatus	Lipids and lipid-like molecules	Fatty Acyls	Eicosanoids	Prostaglandins and related compounds
M362T471_1	(M-H)-	Guanosine 5'-monophosphate (GMP)	1.38606	0.0868052	0.334015	5.46255	2.44957	629.517	1079.04	882.804	6603.89	5142.06	2409.48	C00144	HMDB0001397	Extracellular;Mitochondria;Nucleus;Lysosome;Golgi apparatus	Lipids and lipid-like molecules	Fatty Acyls	Eicosanoids	Prostaglandins and related compounds
M136T146			1.0848	0.154495	0.390227	1.39943	0.484841	2.45487e+06	3.26675e+06	2.4129e+06	3.17333e+06	4.79841e+06	3.41198e+06	C00147	HMDB0000034	Cytoplasm;Extracellular;Nucleus;Lysosome
M134T249	(M-H)-	Adenine	0.199342	0.845162	0.904015	1.02607	0.0371321	2231.15	2852.32	2063.77	2497.64	2715.9	2120.04	C00147	HMDB0000034	Cytoplasm;Extracellular;Nucleus;Lysosome
M114T303	(M-H)-	L-Proline	1.40703	0.00738276	0.19528	0.0956272	-3.38644	35326.5	27834.2	39885.7	3287.23	5321.59	1245.22	C00148	HMDB0000162	Cytoplasm;Extracellular;Mitochondria;Lysosome;Endoplasmic reticulum	Organic acids and derivatives	Carboxylic acids and derivatives	Amino acids, peptides, and analogues	Proline and derivatives
M133T461	(M-H)-	L-Malic acid	0.6359	0.433439	0.603152	1.42346	0.509407	127426	53709.9	68511.9	182699	99244.4	73421	C00149	HMDB0000156	Cytoplasm	Organic acids and derivatives	Hydroxy acids and derivatives	Beta hydroxy acids and derivatives	Beta hydroxy acids and derivatives
M133T393	(M+H)+	L-Asparagine	1.36757	0.174805	0.404584	0.0637826	-3.97069	780861	168236	289594	41046.7	26908	11052.2	C00152	HMDB0000168	Cytoplasm;Extracellular;Mitochondria
M131T389	(M-H)-	L-Asparagine	1.28796	0.230689	0.44763	0.113091	-3.14445	738844	116133	240563	47694.5	47923.7	28277.1	C00152	HMDB0000168	Cytoplasm;Extracellular;Mitochondria
M123T48	(M+H)+	Nicotinamide	0.0477767	0.801144	0.876374	1.07383	0.102767	51873.5	35474.8	44471.5	48966.6	27819.6	64765.9	C00153	HMDB0001406	Extracellular	Organoheterocyclic compounds	Pyridines and derivatives	Pyridinecarboxylic acids and derivatives	Nicotinamides
M757T120	(M+Na)+	PC(16:0/16:0)	1.21241	0.0101696	0.208227	0.326869	-1.61321	407592	526003	470025	51909.5	185425	221466	C00157	HMDB0000564/HMDB0007878/HMDB0007879/HMDB0007880/HMDB0007882/HMDB0007884/HMDB0007886/HMDB0007887/HMDB0007897/HMDB0007898/HMDB0007911/HMDB0007912/HMDB0007913/HMDB0007914/HMDB0007936/HMDB0007937/HMDB0007938/HMDB0007939/HMDB0007940/HMDB0007958/HMDB0007959/HMDB0007960/HMDB0007961/HMDB0007964/HMDB0007966/HMDB0007967/HMDB0007981/HMDB0007982/HMDB0007983/HMDB0007984/HMDB0007985/HMDB0008002/HMDB0008003/HMD…	Cytoplasm;Extracellular;Membrane	Lipids and lipid-like molecules	Glycerophospholipids	Glycerophosphocholines	Phosphatidylcholines//1-acyl,2-(1Z-alkenyl)-glycerophosphocholines
M210T489_2	(M+NH4)+	Citrate	0.958394	0.146421	0.38368	1.61301	0.689757	8368.48	15748.4	22051.8	29060.1	27319	18091.5	C00158	HMDB0000094	Cytoplasm;Extracellular;Mitochondria	Organic acids and derivatives	Carboxylic acids and derivatives	Tricarboxylic acids and derivatives	Tricarboxylic acids and derivatives
M191T444	(M-H)-	Citrate	1.14025	0.320359	0.516994	7.25654	2.85928	15144.5	19737.6	26619.7	344473	56101.8	45715.6	C00158	HMDB0000094	Cytoplasm;Extracellular;Mitochondria	Organic acids and derivatives	Carboxylic acids and derivatives	Tricarboxylic acids and derivatives	Tricarboxylic acids and derivatives
M198T223	(M+NH4)+	D-Mannose	1.36529	0.00627603	0.191908	0.367176	-1.44546	33140.8	45380.2	38770.5	9413.04	19359.2	14294.4	C00159	HMDB0000169	Cytoplasm;Extracellular;Lysosome;Endoplasmic reticulum;Golgi apparatus	Organic oxygen compounds	Organooxygen compounds	Carbohydrates and carbohydrate conjugates	Hexoses
M239T330	(M+CH3COO)-	D-Mannose	1.29881	0.0290724	0.254029	0.659195	-0.601223	30612.8	29837.3	27653.7	15212	22373.8	20491.9	C00159	HMDB0000169	Cytoplasm;Extracellular;Lysosome;Endoplasmic reticulum;Golgi apparatus	Organic oxygen compounds	Organooxygen compounds	Carbohydrates and carbohydrate conjugates	Hexoses
M206T314	(M+CH3CN+H)+	Phenylpyruvate	1.25757	0.178072	0.407263	4.3828	2.13185	1881.5	1659	2104.66	3171.2	13933.1	7637.32	C00166	HMDB0000205	Cytoplasm;Mitochondria	Benzenoids	Benzene and substituted derivatives	Phenylpyruvic acid derivatives	Phenylpyruvic acid derivatives
M223T98	(M+CH3COO)-	Phenylpyruvate	1.00051	0.110989	0.355801	1.9615	0.971958	431792	360849	124803	561363	433244	804959	C00166	HMDB0000205	Cytoplasm;Mitochondria	Benzenoids	Benzene and substituted derivatives	Phenylpyruvic acid derivatives	Phenylpyruvic acid derivatives
M298T76	(M+H)+	S-Methyl-5'-thioadenosine	0.739312	0.346876	0.537272	2.05178	1.03687	78839.4	123595	99706.3	74046.9	370320	175558	C00170	HMDB0001173	Cytoplasm (predicted from logP)	Nucleosides, nucleotides, and analogues	5'-deoxyribonucleosides	5'-deoxy-5'-thionucleosides	5'-deoxy-5'-thionucleosides
M121T71_2	(M-H)-	Benzoic acid	1.48143	0.079758	0.326267	74.2428	6.21418	73353.9	66033.3	68281.4	2.43274e+06	7.70887e+06	5.27629e+06	C00180	HMDB0001870	Cytoplasm;Extracellular;Endoplasmic reticulum;	Benzenoids	Benzene and substituted derivatives	Benzoic acids and derivatives	Benzoic acids
M71T406	(M-H2O-H)-	Dihydroxyacetone	0.275954	0.694621	0.800669	1.14686	0.197692	36435.1	90803.8	80672.7	102905	45496.9	90044	C00184	HMDB0001882	Cytoplasm (predicted from logP)	Organic oxygen compounds	Organooxygen compounds	Carbohydrates and carbohydrate conjugates	Monosaccharides
M401T388	(M+CH3COO)-	Cellobiose	1.18972	0.145471	0.382918	2.11071	1.07773	8099.16	9248.17	8845.72	24162.3	20839.3	10284.3	C00185	HMDB0000055	Cytoplasm;	Organic oxygen compounds	Organooxygen compounds	Carbohydrates and carbohydrate conjugates	O-glycosyl compounds
M120T353	(M+H)+	L-Threonine	1.41146	0.038281	0.270269	0.144455	-2.79131	16347.7	8491.56	14703.2	2465.53	2220.54	1026.03	C00188	HMDB0000167	Cytoplasm;Extracellular
M118T356	(M-H)-	L-Threonine	1.47363	0.020866	0.239845	0.114748	-3.12346	50444.5	33219.8	52433.7	6769.54	4504.18	4343.24	C00188	HMDB0000167	Cytoplasm;Extracellular
M62T336	(M+H)+	Ethanolamine	0.962805	0.146278	0.38347	0.731635	-0.450805	4953.84	6693.95	5424.69	2849.78	4775.65	4865.39	C00189	HMDB0000149/HMDB0062693	Cytoplasm	Organic nitrogen compounds	Organonitrogen compounds	Amines	1,2-aminoalcohols
M153T355	(M-H)-	2,3-Dihydroxybenzoic acid	0.929622	0.255341	0.466173	0.722843	-0.468245	3585.98	3581.02	3297.55	2083.49	3737.05	1743.69	C00196	HMDB0000397	Cellular Locations Not Available	Benzenoids	Benzene and substituted derivatives	Benzoic acids and derivatives	Salicylic acids
M179T127	(M+H)+	D-Glucono-1,5-lactone	1.44397	0.0710119	0.316094	9.57567	3.25937	6969.27	7936.32	6576.64	84609.1	87118.5	33979.2	C00198	HMDB0000150	Cytoplasm
M177T127	(M-H)-	D-Glucono-1,5-lactone	1.45613	0.0691357	0.314285	23.1642	4.53383	4532.97	8682.27	12085	178399	292662	114999	C00198	HMDB0000150	Cytoplasm
M237T257	(M+CH3COO)-	2-Dehydro-3-deoxy-D-gluconate	1.3865	0.095359	0.340537	4.51198	2.17376	2504.78	2763.66	2098.22	15959.5	11303.1	5975.67	C00204
M323T202	(M-H2O-H)-	Maltose	0.833661	0.198226	0.422153	2.064	1.04545	9643.91	753.684	6419.08	9052.4	8380.42	17276.9	C00208	HMDB0000163	Cytoplasm;Extracellular;Lysosome	Organic oxygen compounds	Organooxygen compounds	Carbohydrates and carbohydrate conjugates	O-glycosyl compounds
M268T222	(M+H)+	Adenosine	0.496768	0.534467	0.680941	1.19219	0.253618	3365.54	1517.27	2526.41	2979.29	2151.57	3702.37	C00212	HMDB0000050	Extracellular;Mitochondria;Lysosome	Nucleosides, nucleotides, and analogues	Purine nucleosides		Purine nucleosides
M265T73_1	(M+Na)+	Thymidine	0.25814	0.735325	0.830259	1.21305	0.278639	10658.7	13412.3	8844.85	17758	1527.12	20643.4	C00214	HMDB0000273	Extracellular;Mitochondria;Lysosome	Nucleosides, nucleotides, and analogues	Pyrimidine nucleosides	Pyrimidine 2'-deoxyribonucleosides	Pyrimidine 2'-deoxyribonucleosides
M179T292_2	(M-H)-	L-Sorbose	0.199698	0.787438	0.866989	1.01875	0.0268033	377392	421822	444089	454277	390217	422124	C00247	HMDB0001266	Cytoplasm;	Organic oxygen compounds	Organooxygen compounds	Carbohydrates and carbohydrate conjugates	Monosaccharides
M325T389	(M+H-H2O)+	Isomaltose	1.30764	0.08802	0.335037	3.69695	1.88634	18037.1	37686.2	24669.4	123996	122272	50940.4	C00252	HMDB0002923	Cytoplasm (predicted from logP);	Organic oxygen compounds	Organooxygen compounds	Carbohydrates and carbohydrate conjugates	O-glycosyl compounds
M124T328	(M+H)+	Nicotinate	0.0815324	0.812912	0.884133	1.1301	0.176453	181048	220406	163831	83280.8	386419	169129	C00253	HMDB0001488	Cytoplasm;Extracellular	Organoheterocyclic compounds	Pyridines and derivatives	Pyridinecarboxylic acids and derivatives	Pyridinecarboxylic acids
M375T203	(M-H)-	Riboflavin	1.33657	0.0579734	0.298657	1.67807	0.746803	5834.28	7203.38	6279.78	8580.88	12781.4	11053.8	C00255	HMDB0000244	Extracellular	Organoheterocyclic compounds	Pteridines and derivatives	Alloxazines and isoalloxazines	Flavins
M89T406	(M-H)-	DL-lactate	0.892364	0.217418	0.436137	1.73223	0.792628	19444.5	19985.3	36329.6	59783.2	23883	47566.2	C00256/C00186	HMDB0001311/HMDB0000190	Cytoplasm;Extracellular;Mitochondria	Organic acids and derivatives	Hydroxy acids and derivatives	Alpha hydroxy acids and derivatives	Alpha hydroxy acids and derivatives
M197T428	(M+H)+	D-gluconate	1.45378	0.0279895	0.251914	4.15302	2.05416	4173.88	5651.61	3910.59	24311	16170.5	16564.7	C00257	HMDB0000625	Cytoplasm (predicted from logP)	Organic oxygen compounds	Organooxygen compounds	Carbohydrates and carbohydrate conjugates	Sugar acids and derivatives
M137T154	(M+H)+	Hypoxanthine	1.29186	0.0872442	0.3342	0.196135	-2.35008	17512.2	16515.5	6217.15	4542.15	1309.72	2041.56	C00262	HMDB0000157	Cytoplasm;Extracellular;Lysosome;Peroxisome	Organoheterocyclic compounds	Imidazopyrimidines	Purines and purine derivatives	Hypoxanthines
M359T174	(2M-H)-	Alpha-D-Glucose	1.20809	0.062206	0.304713	0.437006	-1.19427	25638.5	29759.3	15869.3	6636.16	15066	9442.07	C00267	HMDB0003345/HMDB0061922	Cytoplasm (predicted from logP)	Organic oxygen compounds	Organooxygen compounds	Carbohydrates and carbohydrate conjugates	Hexoses
M261T446	(M+H)+	D-Mannose-6-phosphate	1.45291	0.0214469	0.240923	12.4169	3.63423	598.057	1689.73	842.264	11837.2	16632	10396.2	C00275	HMDB0001078	Cytoplasm (predicted from logP)	Organic oxygen compounds	Organooxygen compounds	Carbohydrates and carbohydrate conjugates	Hexose phosphates
M210T305	(M+NH4)+	Quinate	1.19251	0.0675088	0.312093	0.655258	-0.609866	95784.6	91338.1	83679.2	62188.1	41401.2	73855.6	C00296	HMDB0003072	Cytoplasm (predicted from logP)	Organic oxygen compounds	Organooxygen compounds	Alcohols and polyols	Quinic acids and derivatives
M191T283	(M-H)-	Quinate	1.34654	0.0224096	0.241824	0.420047	-1.25138	175608	264000	200690	71433.1	72110.7	125412	C00296	HMDB0003072	Cytoplasm (predicted from logP)	Organic oxygen compounds	Organooxygen compounds	Alcohols and polyols	Quinic acids and derivatives
M191T373	(M-H)-	Isocitrate	1.31534	0.0842916	0.331122	2.00956	1.00688	5175.06	7067.92	6169.6	16201.8	11500.3	9299.1	C00311	HMDB0000193	Cytoplasm;Mitochondria;Peroxisome	Organic acids and derivatives	Carboxylic acids and derivatives	Tricarboxylic acids and derivatives	Tricarboxylic acids and derivatives
M170T96	(M+H)+	Pyridoxine	1.3884	0.00115191	0.12671	3.80792	1.929	82993.1	91265.9	37479.3	284794	286789	234699	C00314	HMDB0000239	Extracellular
M159T277	(M-H)-	2-Oxoadipic acid	1.47514	0.000836817	0.114287	3.03815	1.60319	18284.9	23537.9	16934.1	61014.3	58512.1	58985.8	C00322	HMDB0000225	Mitochondria	Organic acids and derivatives	Keto acids and derivatives	Medium-chain keto acids and derivatives	Medium-chain keto acids and derivatives
M175T250	M+	L-Citrulline	1.25407	0.0220641	0.241546	0.498187	-1.00524	5480.73	4380.56	4038.6	2618.39	1390.9	2915.45	C00327	HMDB0000904	Mitochondria	Organic acids and derivatives	Carboxylic acids and derivatives	Amino acids, peptides, and analogues	L-alpha-amino acids
M193T380	(M-H)-	D-galacturonic acid	1.4722	0.0356412	0.266797	6.49147	2.69855	29978.6	28347.3	29226.9	231213	208499	128635	C00333
M104T381	(M+H)+	4-Aminobutyric acid	1.46276	0.00389665	0.177528	0.166536	-2.5861	19940.8	16580.8	21455	3729.79	3736.22	2189.18	C00334	HMDB0000112	Extracellular;Mitochondria;Lysosome	Organic acids and derivatives	Carboxylic acids and derivatives	Amino acids, peptides, and analogues	Gamma amino acids and derivatives
M314T195	(M+H-H2O)+	2'-Deoxyadenosine 5'-monophosphate (dAMP)	0.898909	0.249148	0.461483	0.661178	-0.59689	3296.75	2602.52	3471.61	1706.27	3356.53	1133.02	C00360	HMDB0000905	Lysosome	Nucleosides, nucleotides, and analogues	Purine nucleotides	Purine deoxyribonucleotides	Purine 2'-deoxyribonucleoside monophosphates
M265T364	M+	Thiamine	1.20221	0.0423417	0.276522	0.580992	-0.78341	29352.7	30612.8	23411.1	10944.2	15900.5	21596.5	C00378	HMDB0000235	Extracellular;Membrane (predicted from logP);Mitochondria	Organoheterocyclic compounds	Diazines	Pyrimidines and pyrimidine derivatives	Thiamines
M153T199	(M+H)+	Xylitol	1.22098	0.0485491	0.285402	1.57783	0.657941	5536.3	8253.81	5577.75	10004.5	8595.75	11958.9	C00379	HMDB0002917	Cytoplasm (predicted from logP)	Organic oxygen compounds	Organooxygen compounds	Carbohydrates and carbohydrate conjugates	Sugar alcohols
M211T199	(M+CH3COO)-	Xylitol	0.346888	0.721442	0.820392	1.13145	0.178175	11148.8	6001.75	4981.75	6108.17	7338.25	11595.2	C00379	HMDB0002917	Cytoplasm (predicted from logP)	Organic oxygen compounds	Organooxygen compounds	Carbohydrates and carbohydrate conjugates	Sugar alcohols
M112T315	(M+H)+	Cytosine	1.27962	0.131177	0.371373	3.61982	1.85592	2477.12	2461.45	1443.9	7855.99	11565.7	3681.71	C00380	HMDB0000630	Extracellular	Organoheterocyclic compounds	Diazines	Pyrimidines and pyrimidine derivatives	Pyrimidones
M163T103	(M+CH3COO)-	Malonic acid	0.142015	0.953631	0.972896	0.957808	-0.0621914	60250.2	59643.9	1268.4	40955.3	4026.27	71068.8	C00383	HMDB0000691	Cytoplasm (predicted from logP);	Organic acids and derivatives	Carboxylic acids and derivatives	Dicarboxylic acids and derivatives	Dicarboxylic acids and derivatives
M284T258	(M+H)+	Guanosine	0.721042	0.345534	0.536121	1.58906	0.668171	15788.5	62361.6	34801.8	61230.3	86251.9	32005	C00387	HMDB0000133	Extracellular;Mitochondria;Lysosome	Nucleosides, nucleotides, and analogues	Purine nucleosides		Purine nucleosides
M282T259	(M-H)-	Guanosine	1.18481	0.102076	0.346764	3.55496	1.82983	10867.6	44270.3	29694.2	109810	141782	49983.5	C00387	HMDB0000133	Extracellular;Mitochondria;Lysosome	Nucleosides, nucleotides, and analogues	Purine nucleosides		Purine nucleosides
M200T257	(M+NH4)+	D-Mannitol	1.42547	0.0494087	0.286745	0.183709	-2.44451	17158.1	26798.4	14161.6	4847.87	3363.75	2465.2	C00392	HMDB0000765	Extracellular;Membrane	Organic oxygen compounds	Organooxygen compounds	Carbohydrates and carbohydrate conjugates	Sugar alcohols
M134T415	(M+H)+	D-Aspartic acid	0.671452	0.458728	0.622784	0.824542	-0.278334	35576.6	34192.7	42535	26542	44716.7	21341.1	C00402	HMDB0006483	Cytoplasm;Extracellular;Peroxisome	Organic acids and derivatives	Carboxylic acids and derivatives	Amino acids, peptides, and analogues	Aspartic acid and derivatives
M175T489			1.02026	0.126284	0.367405	1.66357	0.734281	7006.32	10939.9	15936.5	23016.6	20090	13259.6	C00417	HMDB0000072	Cytoplasm	Organic acids and derivatives	Carboxylic acids and derivatives	Tricarboxylic acids and derivatives	Tricarboxylic acids and derivatives
M173T347	(M-H)-	cis-Aconitate	0.785364	0.349295	0.538986	0.853467	-0.228593	6845.18	9128.55	6179.26	6337.24	6193.32	6376.28	C00417	HMDB0000072	Cytoplasm	Organic acids and derivatives	Carboxylic acids and derivatives	Tricarboxylic acids and derivatives	Tricarboxylic acids and derivatives
M207T213	(M+CH3COO)-	Mevalonic acid	0.143292	0.921663	0.952918	1.02241	0.0319753	3408.36	1850.26	2943.36	2354.61	3499.38	2531.8	C00418	HMDB0000227/HMDB0059629	Endoplasmic reticulum;Peroxisome	Lipids and lipid-like molecules	Fatty Acyls	Fatty acids and conjugates	Hydroxy fatty acids
M149T139	(M+H)+	trans-cinnamate	0.762474	0.272297	0.479674	0.766532	-0.383581	495163	485453	342030	212066	408710	393075	C00423
M113T388	(M-H)-	Dihydrouracil	1.07924	0.266669	0.475493	0.254367	-1.97501	272070	46670.2	98602.6	47608.5	35955.3	22594.5	C00429	HMDB0000076	Cytoplasm;Nucleus	Organoheterocyclic compounds	Diazines	Pyrimidines and pyrimidine derivatives	Pyrimidones
M118T296	(M+H)+	5-Aminopentanoic acid	1.44286	0.0141226	0.225778	2.22259	1.15224	74830.3	67428.2	83672.4	187133	140857	174163	C00431	HMDB0003355	Cytoplasm (predicted from logP)	Organic acids and derivatives	Carboxylic acids and derivatives	Amino acids, peptides, and analogues	Delta amino acids and derivatives
M235T207	(M+CH3COO)-	N-carbamoyl-L-aspartate	0.608707	0.324297	0.520046	0.570657	-0.809303	4496.94	5345.89	1296.3	2182.53	1590.74	2583.36	C00438	HMDB0000828	Cytoplasm	Organic acids and derivatives	Carboxylic acids and derivatives	Amino acids, peptides, and analogues	Aspartic acid and derivatives
M275T470	(M-H)-	L-Saccharopine	1.13961	0.191253	0.417257	3.13288	1.64749	772.365	1094.51	1801.59	6367.02	3430.02	1695.81	C00449	HMDB0000279/HMDB0062698	Mitochondria	Organic acids and derivatives	Carboxylic acids and derivatives	Amino acids, peptides, and analogues	Glutamic acid and derivatives
M333T446	(M-H)-	Nicotinamide ribotide	1.44524	0.0433399	0.27813	13.5908	3.76456	16196.9	49275.5	31442.3	335746	616368	365034	C00455	HMDB0000229	Cytoplasm;Mitochondria;Nucleus	Nucleosides, nucleotides, and analogues	Pyridine nucleotides	Nicotinamide nucleotides	Nicotinamide nucleotides
M487T224	(2M+H)+	Cytidine	1.41613	0.0616136	0.303672	10.4952	3.39165	26370.4	89964.6	58276.8	413807	897456	521317	C00475	HMDB0000089	Extracellular;Mitochondria;Nucleus;Lysosome	Nucleosides, nucleotides, and analogues	Pyrimidine nucleosides		Pyrimidine nucleosides
M149T107	(M-H)-	D-Lyxose	1.46277	0.0142947	0.225778	3.99757	1.99912	7178.88	5388.93	7782.69	31302.6	28307.8	21742.3	C00476
M120T258	(M+H-H2O)+	Tyramine	1.37585	0.0282531	0.252281	0.25581	-1.96686	407045	664340	456649	132918	181366	76601.8	C00483	HMDB0000306	Cytoplasm	Benzenoids	Benzene and substituted derivatives	Phenethylamines	Phenethylamines
M563T482	(M+CH3COO)-	Raffinose	0.137527	0.850586	0.908247	1.09717	0.133786	3542.25	5077.61	2913.08	7221.32	1422.57	4009.69	C00492	HMDB0003213	Cytoplasm (predicted from logP)	Organic oxygen compounds	Organooxygen compounds	Carbohydrates and carbohydrate conjugates	Oligosaccharides
M173T282	(M-H)-	Shikimate	1.11954	0.151713	0.387811	0.60711	-0.71997	24991.9	47447.7	34935.2	21214.1	17817.8	26156.5	C00493	HMDB0003070	Cytoplasm (predicted from logP)	Organic oxygen compounds	Organooxygen compounds	Alcohols and polyols	Shikimic acids and derivatves
M145T155	(M+Na)+	Erythritol	0.752488	0.446903	0.613492	0.757966	-0.399795	78323.2	77556.8	76551.7	29841.7	49272	97061.7	C00503	HMDB0002994/HMDB0094689	Cytoplasm (predicted from logP)	Organic oxygen compounds	Organooxygen compounds	Carbohydrates and carbohydrate conjugates	Sugar alcohols
M163T128	(M-H)-	L-Rhamnose	1.03585	0.199076	0.422664	1.94971	0.963257	20122.3	43441.7	37177.6	100132	48949.8	47334.9	C00507	HMDB0000849	Cytoplasm	Organic oxygen compounds	Organooxygen compounds	Carbohydrates and carbohydrate conjugates	Hexoses
M273T40	(M+H)+	Naringenin	0.961775	0.311734	0.510126	2.14825	1.10316	30891.9	51420.6	34762.9	50526.5	150829	50151.4	C00509	HMDB0002670	Membrane (predicted from logP)	Phenylpropanoids and polyketides	Flavonoids	Flavans	Flavanones
M109T251	(M-H)-	1,4-Dihydroxybenzene	0.180069	0.767936	0.853539	0.875816	-0.1913	49922.8	25328.2	17031.5	40143.6	17481.2	23197.8	C00530	HMDB0002434	Cytoplasm	Benzenoids	Phenols	Benzenediols	Hydroquinones
M145T371	(2M+H)+	Pyruvaldehyde	1.33391	0.1378	0.377406	4.27459	2.09579	2983.7	4414.71	3750.41	7849.28	25277	14530.4	C00546	HMDB0001167	Extracellular	Organic oxygen compounds	Organooxygen compounds	Carbonyl compounds	Alpha ketoaldehydes
M143T275			0.11604	0.804907	0.878431	1.08246	0.114319	22535.7	34328.9	27406.2	21843.6	45989	23387.5	C00546	HMDB0001167	Extracellular	Organic oxygen compounds	Organooxygen compounds	Carbonyl compounds	Alpha ketoaldehydes
M160T398	(M+CH3COO+2H)+	Cyclohexylamine	1.31409	0.160581	0.393953	3.97337	1.99036	9772.96	12902.2	7846.52	68071.2	29546.2	23656.6	C00571	HMDB0031404	Cytoplasm;Extracellular	Organic nitrogen compounds	Organonitrogen compounds	Cyclohexylamines	Cyclohexylamines
M328T248	(M-H)-	Adenosine 3',5'-cyclic phosphate (cAMP)	0.904142	0.219305	0.438036	2.02878	1.02061	2796.56	9906.83	3376.12	14794.8	12775.6	5051.36	C00575	HMDB0000058	Cytoplasm;Extracellular;Golgi apparatus	Nucleosides, nucleotides, and analogues	Purine nucleotides	Cyclic purine nucleotides	3',5'-cyclic purine nucleotides
M162T408	(M+CH3COO+2H)+	Betaine aldehyde	1.12103	0.0998771	0.345287	1.22533	0.293174	1754.12	1683.95	1322.72	1927.4	1854.07	2052.09	C00576	HMDB0001252	Cytoplasm;Mitochondria	Organic nitrogen compounds	Organonitrogen compounds	Quaternary ammonium salts	Tetraalkylammonium salts
M184T562	(M+H)+	Phosphorylcholine	0.593018	0.421651	0.594703	3.14329	1.65227	11201.3	8563.21	1670.71	11640	52555.5	3181.38	C00588	HMDB0001565	Cytoplasm (predicted from logP)	Organic nitrogen compounds	Organonitrogen compounds	Quaternary ammonium salts	Phosphocholines
M242T396	(M+CH3COO)-	Phosphorylcholine	1.44449	0.109533	0.3548	48.9764	5.61401	1655.41	2983.3	2082.26	139329	157118	32721.6	C00588	HMDB0001565	Cytoplasm (predicted from logP)	Organic nitrogen compounds	Organonitrogen compounds	Quaternary ammonium salts	Phosphocholines
M188T462	(M-H)-	N-Acetyl-L-glutamate	0.932197	0.216919	0.435844	2.13081	1.0914	1242.71	1412.49	1005.23	1039.77	3392.59	3367.32	C00624	HMDB0001138	Mitochondria	Organic acids and derivatives	Carboxylic acids and derivatives	Amino acids, peptides, and analogues	Glutamic acid and derivatives
M321T43	(M+CH3COO)-	D-Mannitol 1-phosphate	1.42898	0.031652	0.258518	4.51346	2.17423	5567.1	5554.71	9684.08	30568.9	40252.1	23085.5	C00644	HMDB0001530	Cellular Locations Not Available	Organic oxygen compounds	Organooxygen compounds	Carbohydrates and carbohydrate conjugates	Monosaccharide phosphates
M237T102	(M+NH4-2H)-	N-Acetylmannosamine	1.07353	0.151662	0.387772	1.39152	0.476661	7546.2	6611.87	5936.65	10458.1	10607.5	6896.6	C00645	HMDB0001129	Cytoplasm (predicted from logP)	Organic oxygen compounds	Organooxygen compounds	Carbohydrates and carbohydrate conjugates	Acylaminosugars
M258T397	M+	Glycerophosphocholine	1.44777	0.119563	0.362783	107.423	6.74716	13020	28289.1	14464.7	2.6557e+06	2.84169e+06	493999	C00670	HMDB0000086	Cytoplasm;Extracellular;Membrane	Lipids and lipid-like molecules	Glycerophospholipids	Glycerophosphocholines	Glycerophosphocholines
M118T263_2	(M+H)+	Betaine	1.41874	0.0369146	0.269076	2.32449	1.21692	1.83302e+06	2.34419e+06	1.93161e+06	5.88984e+06	4.33672e+06	3.97335e+06	C00719	HMDB0000043/HMDB0059606	Cytoplasm;Extracellular;Mitochondria	Organic acids and derivatives	Carboxylic acids and derivatives	Amino acids, peptides, and analogues	Alpha amino acids
M87T258	(M+H)+	Diacetyl	1.40983	0.0167684	0.232727	0.191919	-2.38143	3916.27	4775.58	3003.12	413.698	803.049	1027.74	C00741	HMDB0003407	Cytoplasm (predicted from logP)	Organic oxygen compounds	Organooxygen compounds	Carbonyl compounds	Alpha-diketones
M116T304	(M+H)+	D-Proline	1.47812	0.00635539	0.191967	0.0936883	-3.41599	403420	304662	358936	40191.7	36650.2	23125.2	C00763	HMDB0003411	Extracellular;Lysosome;Peroxisome	Organic acids and derivatives	Carboxylic acids and derivatives	Amino acids, peptides, and analogues	Proline and derivatives
M275T262	(M+H)+	Phloretin	0.343056	0.991904	0.995643	1.00511	0.00734942	94912.2	105403	11328.2	92491.1	72528.6	47704.3	C00774	HMDB0003306	Membrane (predicted from logP)	Phenylpropanoids and polyketides	Linear 1,3-diarylpropanoids	Chalcones and dihydrochalcones	2'-Hydroxy-dihydrochalcones
M273T119_3			1.18041	0.0546443	0.294019	0.6819	-0.552367	1.61993e+07	1.57496e+07	1.87865e+07	8.48943e+06	1.23604e+07	1.37466e+07	C00774	HMDB0003306	Membrane (predicted from logP)	Phenylpropanoids and polyketides	Linear 1,3-diarylpropanoids	Chalcones and dihydrochalcones	2'-Hydroxy-dihydrochalcones
M147T258	(M+H-2H2O)+	D-Sorbitol	1.44603	0.0485455	0.285402	0.27586	-1.85799	104729	154573	90101	35379.7	31688.3	29318.5	C00794	HMDB0000247	Extracellular;Membrane	Organic oxygen compounds	Organooxygen compounds	Carbohydrates and carbohydrate conjugates	Sugar alcohols
M181T258_3	(M-H)-	D-Sorbitol	1.48452	0.0123049	0.218133	0.18789	-2.41204	1.75904e+07	2.20134e+07	1.62259e+07	3.17977e+06	3.84758e+06	3.46251e+06	C00794	HMDB0000247	Extracellular;Membrane	Organic oxygen compounds	Organooxygen compounds	Carbohydrates and carbohydrate conjugates	Sugar alcohols
M139T262			1.09264	0.099514	0.344743	0.471557	-1.0845	23376.7	19679.4	14869.8	5212.87	16742.8	5359.65	C00805	HMDB0001895	Cellular Locations Not Available	Benzenoids	Benzene and substituted derivatives	Benzoic acids and derivatives	Salicylic acids
M137T89	(M-H)-	Salicylic acid	0.280308	0.947525	0.969206	0.96908	-0.0453127	17317.3	57488.3	102336	55023.2	58419.5	58222.1	C00805	HMDB0001895	Cellular Locations Not Available	Benzenoids	Benzene and substituted derivatives	Benzoic acids and derivatives	Salicylic acids
M147T234			0.862849	0.239639	0.454484	0.674527	-0.568052	20915.4	18405.7	10855.5	9068.12	8515.42	16262	C00811	HMDB0002035	Cytoplasm;Mitochondria	Phenylpropanoids and polyketides	Cinnamic acids and derivatives	Hydroxycinnamic acids and derivatives	Hydroxycinnamic acids
M163T131	(M-H)-	4-Hydroxycinnamic acid	0.712602	0.353705	0.542324	1.54346	0.626164	177749	160361	159315	235261	137136	395357	C00811	HMDB0002035	Cytoplasm;Mitochondria	Phenylpropanoids and polyketides	Cinnamic acids and derivatives	Hydroxycinnamic acids and derivatives	Hydroxycinnamic acids
M187T200	(M+CH3COO)-	Barbituric acid	1.19721	0.0534021	0.292704	0.442392	-1.1766	3770.32	3580.87	3639.23	755.79	1617.91	2488.37	C00813	HMDB0041833	Cellular Locations Not Available	Organoheterocyclic compounds	Diazines	Pyrimidines and pyrimidine derivatives	Pyrimidones
M147T490	(M-H)-	Citramalic acid	1.10199	0.195789	0.420412	1.64534	0.718385	22835.5	21425.8	26622.9	54408.5	34893	27327	C00815	HMDB0000426	Cytoplasm	Lipids and lipid-like molecules	Fatty Acyls	Fatty acids and conjugates	Hydroxy fatty acids
M191T396	(M-H2O-H)-	D-Glucarate	1.29362	0.186927	0.413888	5.13061	2.35913	4665.97	9906.26	5324.43	61795.2	22446.4	17840.4	C00818	HMDB0000663/HMDB0029881	Mitochondria	Organic oxygen compounds	Organooxygen compounds	Carbohydrates and carbohydrate conjugates	Glucuronic acid derivatives
M277T180	(M-H)-	Pantetheine	0.978084	0.205001	0.427123	1.38146	0.466192	11839.6	13923.1	10873.6	11979	20714.3	17918.3	C00831	HMDB0003426	Cytoplasm (predicted from logP)	Organic acids and derivatives	Carboxylic acids and derivatives	Amino acids, peptides, and analogues	Beta amino acids and derivatives
M355T175	(M+H)+	Chlorogenic acid	1.46751	0.000753751	0.114287	0.168012	-2.57336	48864.7	47722.5	56715.7	6132.29	8078.07	11546.4	C00852	HMDB0003164	Cytoplasm (predicted from logP)	Organic oxygen compounds	Organooxygen compounds	Alcohols and polyols	Quinic acids and derivatives
M353T258	(M-H)-	Chlorogenic acid	1.46392	0.00027345	0.0896886	0.0935433	-3.41822	334395	373699	380887	19212.5	40302.1	42352.2	C00852	HMDB0003164	Cytoplasm (predicted from logP)	Organic oxygen compounds	Organooxygen compounds	Alcohols and polyols	Quinic acids and derivatives
M220T237	(M+H)+	Pantothenate	1.26269	0.0281414	0.252188	0.586266	-0.770373	34490.8	25694.9	27875.7	12607.7	18119.7	20900	C00864	HMDB0000210	Extracellular;Mitochondria	Organic oxygen compounds	Organooxygen compounds	Alcohols and polyols	Secondary alcohols
M218T238	(M-H)-	Pantothenate	1.21061	0.0311252	0.257697	0.464485	-1.1063	115647	77688.8	88474.1	23921.1	47396.4	59578.9	C00864	HMDB0000210	Extracellular;Mitochondria	Organic oxygen compounds	Organooxygen compounds	Alcohols and polyols	Secondary alcohols
M209T444	(M-H)-	D-Galactarate	1.32697	0.325966	0.520955	60.4658	5.91805	45264.8	19507.2	59934.3	6.33459e+06	844048	361832	C00879	HMDB0000639	Cytoplasm (predicted from logP)	Organic oxygen compounds	Organooxygen compounds	Carbohydrates and carbohydrate conjugates	Glucuronic acid derivatives
M195T365	(M-H)-	Galactonic acid	1.31201	0.205319	0.427354	4.62657	2.20994	209597	229588	228083	554025	1.89928e+06	633857	C00880	HMDB0000565	Cytoplasm	Organic acids and derivatives	Hydroxy acids and derivatives	Medium-chain hydroxy acids and derivatives	Medium-chain hydroxy acids and derivatives
M344T322	(M-H)-	3',5'-Cyclic guanosine monophosphate	1.21777	0.244064	0.457785	5.28649	2.40231	4986.14	11251.5	5439.28	24112.3	75839.7	14642.6	C00942	HMDB0001314	Extracellular;Nucleus;Golgi apparatus	Nucleosides, nucleotides, and analogues	Purine nucleotides	Cyclic purine nucleotides	3',5'-cyclic purine nucleotides
M149T322	(M+H)+	Dihydroxyfumarate	0.927149	0.233269	0.449395	0.719139	-0.475657	2333.7	3562.4	2126.06	1578.44	2360.05	1830.56	C00975	HMDB0002050	Cytoplasm (predicted from logP)	Organic acids and derivatives	Keto acids and derivatives	Short-chain keto acids and derivatives	Short-chain keto acids and derivatives
M327T167	(2M-H)-	L-Fucose	0.0249748	0.710556	0.812664	1.25511	0.327819	10625.1	9071.36	9838.56	24037.3	7455.29	5577.24	C01019	HMDB0000174	Cytoplasm;Extracellular;Lysosome	Organic oxygen compounds	Organooxygen compounds	Carbohydrates and carbohydrate conjugates	Hexoses
M104T272	(M+H)+	Dimethylglycine	0.709364	0.421567	0.594703	0.0181623	-5.78291	177451	1110.56	1399.48	1024.83	1242.84	1000.84	C01026	HMDB0000092	Cytoplasm;Mitochondria	Organic acids and derivatives	Carboxylic acids and derivatives	Amino acids, peptides, and analogues	Alpha amino acids
M374T478	(2M+NH4)+	L-Gulonic gamma-lactone	1.38596	0.065252	0.308949	4.28668	2.09986	1050.22	2097.16	1791.03	9959.41	6385.43	4824.6	C01040	HMDB0003466	Cellular Locations Not Available	Organoheterocyclic compounds	Lactones	Gamma butyrolactones	Gamma butyrolactones
M237T196	(M+CH3COO)-	L-Gulonic gamma-lactone	1.37455	0.142243	0.380671	7.20829	2.84966	4143.64	3952.87	3175.56	11887.4	23715.9	45649.1	C01040	HMDB0003466	Cellular Locations Not Available	Organoheterocyclic compounds	Lactones	Gamma butyrolactones	Gamma butyrolactones
M401T481	(M+CH3COO)-	Trehalose	1.45293	0.0310946	0.257697	0.232467	-2.1049	12059.1	7349.47	11411.8	1979.9	2519.65	2665.19	C01083	HMDB0000975	Extracellular	Organic oxygen compounds	Organooxygen compounds	Carbohydrates and carbohydrate conjugates	O-glycosyl compounds
M319T346	(M+CH3COO)-	Fructose 1-phosphate	1.41648	0.0238975	0.245647	2.78697	1.4787	2635.41	3103.94	4055.12	11320.7	7728.13	8248.12	C01094	HMDB0001076	Cytoplasm (predicted from logP)	Organic oxygen compounds	Organooxygen compounds	Carbohydrates and carbohydrate conjugates	Hexose phosphates
M179T177	(M-H)-	Caffeic Acid	1.05476	0.114202	0.358566	0.674713	-0.567654	96096.8	149358	127927	61178.3	86793.8	103954	C01197/C01481	HMDB0001964/HMDB0003501	Cellular Locations Not Available	Phenylpropanoids and polyketides	Cinnamic acids and derivatives	Hydroxycinnamic acids and derivatives	Hydroxycinnamic acids
M216T407	(M+H)+	sn-Glycerol 3-phosphoethanolamine	1.4358	0.113236	0.357661	54.437	5.76652	1221.54	555.899	434.036	59780.4	48824	11781.9	C01233	HMDB0000114	Cytoplasm
M214T407	(M-H)-	sn-Glycerol 3-phosphoethanolamine	1.46751	0.0919398	0.337506	106.366	6.73289	955.634	562.38	431.567	96584.2	85901.3	24883.7	C01233	HMDB0000114	Cytoplasm
M84T385	(M+H-H2O)+	1-Aminocyclopropanecarboxylic acid	1.25754	0.0144564	0.226241	0.413674	-1.27343	26024.2	23922.9	18255.1	10516.2	12600.1	5097.21	C01234	HMDB0036458	Cytoplasm;Extracellular	Organic acids and derivatives	Carboxylic acids and derivatives	Amino acids, peptides, and analogues	Alpha amino acids
M205T474	(M-H)-	Homocitrate	1.37685	0.137056	0.376764	4.61005	2.20478	25431.9	23798.3	25916.2	189671	87236.5	69521	C01251	HMDB0003518	Cytoplasm (predicted from logP)	Organic acids and derivatives	Carboxylic acids and derivatives	Tricarboxylic acids and derivatives	Tricarboxylic acids and derivatives
M115T407	(M-H)-	Maleic acid	1.28188	0.0574652	0.297712	1.12404	0.168699	691037	706178	667104	776368	815013	729005	C01384	HMDB0000176	Cytoplasm;Extracellular;Membrane	Organic acids and derivatives	Carboxylic acids and derivatives	Dicarboxylic acids and derivatives	Dicarboxylic acids and derivatives
M271T193_1	(M+H)+	Apigenin	1.12406	0.0724445	0.317158	0.689422	-0.536541	25550.1	31720.6	33024.1	24018.1	14784.5	23448.7	C01477	HMDB0002124	Membrane (predicted from logP)	Phenylpropanoids and polyketides	Flavonoids	Flavones	Flavones
M359T276_1	(2M-H)-	D-Allose	0.949993	0.150652	0.386829	0.52241	-0.936746	66352	135167	87870.8	20298.9	71622.2	59259.1	C01487	HMDB0001151	Cytoplasm (predicted from logP)	Organic oxygen compounds	Organooxygen compounds	Carbohydrates and carbohydrate conjugates	Hexoses
M181T240	(M-H)-	L-Iditol	0.316547	0.654365	0.769265	0.951762	-0.0713265	24876.1	23708.3	18583	23258.2	19859.5	20809.7	C01507	HMDB0011632	Extracellular;Membrane	Organic oxygen compounds	Organooxygen compounds	Carbohydrates and carbohydrate conjugates	Sugar alcohols
M283T38	(M-H)-	Stearic acid	1.06584	0.15415	0.389678	1.65216	0.724355	703762	1.03553e+06	742336	873519	1.70663e+06	1.51991e+06	C01530	HMDB0000827	Cytoplasm;Extracellular;Membrane	Lipids and lipid-like molecules	Fatty Acyls	Fatty acids and conjugates	Long-chain fatty acids
M113T347_1	(M+H)+	2-Furoic acid	0.259163	0.819427	0.888273	0.979292	-0.0301894	8651.95	8423.38	8153.69	8715.65	6926.04	9064.88	C01546	HMDB0000617	Cellular Locations Not Available	Organoheterocyclic compounds	Furans	Furoic acid and derivatives	Furoic acids
M684T538	(M+NH4)+	Stachyose	1.20037	0.134213	0.373889	0.358325	-1.48066	25778.1	9388.65	25262.1	9095.49	6006.69	6550.98	C01613	HMDB0003553	Cytoplasm (predicted from logP)	Organic oxygen compounds	Organooxygen compounds	Carbohydrates and carbohydrate conjugates	Oligosaccharides
M665T370	(M-H)-	Stachyose	1.03619	0.232381	0.448856	6.14095	2.61846	1807.65	616.565	1217.44	7189	13979.6	1194.6	C01613	HMDB0003553	Cytoplasm (predicted from logP)	Organic oxygen compounds	Organooxygen compounds	Carbohydrates and carbohydrate conjugates	Oligosaccharides
M195T422	(M+CH3COO)-	L-Threonate	1.44722	0.00160506	0.139527	2.62309	1.39126	16302.8	11423.5	15681.1	37272.4	34495.8	42093.2	C01620	HMDB0000943/HMDB0062620	Cytoplasm (predicted from logP)	Organic oxygen compounds	Organooxygen compounds	Carbohydrates and carbohydrate conjugates	Sugar acids and derivatives
M147T162	(M+H-2H2O)+	Dulcitol	1.11205	0.117483	0.361307	0.330835	-1.59581	42979	119157	115973	36541.8	42542.3	12924.3	C01697	HMDB0000107	Extracellular;Membrane	Organic oxygen compounds	Organooxygen compounds	Carbohydrates and carbohydrate conjugates	Sugar alcohols
M449T162	(M+H)+	Quercitrin	1.42664	0.0155315	0.229032	0.79044	-0.339273	1.24059e+06	1.2432e+06	1.37341e+06	1.03865e+06	1.02754e+06	982693	C01750	HMDB0033751	Cytoplasm;Extracellular	Phenylpropanoids and polyketides	Flavonoids	Flavonoid glycosides	Flavonoid-3-O-glycosides
M195T64	(M+CH3COO+2H)+	2'-Deoxy-D-ribose	0.298238	0.895357	0.936472	0.956983	-0.0634344	11426	12042.2	9172.79	16423	8539.04	6274.93	C01801	HMDB0003224	Extracellular	Organic oxygen compounds	Organooxygen compounds	Carbohydrates and carbohydrate conjugates	Pentoses
M193T276	(M+CH3COO)-	2'-Deoxy-D-ribose	0.49089	0.610733	0.738163	0.878832	-0.186341	74992.4	100098	88505.9	46363.2	79887.1	105406	C01801	HMDB0003224	Extracellular	Organic oxygen compounds	Organooxygen compounds	Carbohydrates and carbohydrate conjugates	Pentoses
M522T440	(M+NH4)+	Maltotriose	1.43529	0.0452779	0.280199	0.257229	-1.95887	14681.8	8251.76	10504.1	2327.98	3296.83	2976.33	C01835	HMDB0001262	Cytoplasm;Extracellular;Lysosome	Organic oxygen compounds	Organooxygen compounds	Carbohydrates and carbohydrate conjugates	Oligosaccharides
M563T466	(M+CH3COO)-	Maltotriose	0.542191	0.446318	0.613121	0.820276	-0.28582	9971.3	16749.1	16962.2	14836.1	13089.8	7905.89	C01835	HMDB0001262	Cytoplasm;Extracellular;Lysosome	Organic oxygen compounds	Organooxygen compounds	Carbohydrates and carbohydrate conjugates	Oligosaccharides
M276T432	(2M+NH4)+	L-Pyroglutamic acid	1.16049	0.247427	0.460362	4.63395	2.21224	752.457	1480.31	602.437	8571.04	2968.19	1598.97	C01879	HMDB0000267/HMDB0000805/HMDB0060262	Cytoplasm (predicted from logP)	Organic acids and derivatives	Carboxylic acids and derivatives	Amino acids, peptides, and analogues	Alpha amino acids and derivatives
M149T282	(M+CH3COO)-	Glyceraldehyde	1.08741	0.114793	0.359226	0.660202	-0.59902	108744	125473	124428	51419	78484.6	106875	C02154	HMDB0001051	Cytoplasm (predicted from logP)	Organic oxygen compounds	Organooxygen compounds	Carbohydrates and carbohydrate conjugates	Monosaccharides
M129T416	(M-H)-	Citraconic acid	1.28241	0.104793	0.349487	2.41994	1.27497	18448.1	32123.9	20782.1	49835.9	82320.4	40516.2	C02226	HMDB0000634	Extracellular;Membrane	Lipids and lipid-like molecules	Fatty Acyls	Fatty acids and conjugates	Methyl-branched fatty acids
M211T185	(M+H)+	Sinapyl alcohol	1.41438	0.0254234	0.248493	0.34607	-1.53086	112089	144696	93874.2	32496.2	50320.5	38535.8	C02325	HMDB0013070	Cellular Locations Not Available	Benzenoids	Phenols	Methoxyphenols	Methoxyphenols
M304T316	(M-H)-	Cytidine 2',3'-cyclic phosphate	1.27503	0.200097	0.423102	5.48146	2.45456	1547.98	4281.58	2312.43	10029.5	27725.3	6875.23	C02354	HMDB0011691	Cellular Locations Not Available	Nucleosides, nucleotides, and analogues	Pyrimidine nucleotides	Cyclic pyrimidine nucleotides	2',3'-cyclic pyrimidine nucleotides
M126T80	(M+H)+	5-Methylcytosine	0.131252	0.983961	0.990926	1.00792	0.0113858	2535.66	2229.9	1181.58	2761.15	809.746	2423.36	C02376	HMDB0002894	Cytoplasm (predicted from logP)	Organoheterocyclic compounds	Diazines	Pyrimidines and pyrimidine derivatives	Hydroxypyrimidines
M175T33	(M-H)-	2-Isopropylmalic acid	1.14752	0.121481	0.36404	0.518502	-0.947578	4884.06	9323.17	5953.33	5020.64	2579.31	2853.34	C02504	HMDB0000402	Cytoplasm	Lipids and lipid-like molecules	Fatty Acyls	Fatty acids and conjugates	Hydroxy fatty acids
M204T307	(M+H)+	Acetylcarnitine	1.213	0.162656	0.395273	4.7986	2.26261	19524.9	80728.9	80500.5	503823	177992	185554	C02571	HMDB0000201	Cytoplasm;Extracellular;Membrane;Mitochondria;Endoplasmic reticulum;Peroxisome	Lipids and lipid-like molecules	Fatty Acyls	Fatty acid esters	Acyl carnitines
M235T259	(M+CH3COO)-	D-Glucuronolactone	1.47708	0.0388387	0.271051	14.3958	3.84758	1689.01	2235.79	2214.06	36518.1	33401.7	18454.3	C02670	HMDB0006355	Cytoplasm;Mitochondria;Endoplasmic reticulum	Organoheterocyclic compounds	Furofurans	Isosorbides	Isosorbides
M347T335	(2M+H)+	Acetyl-DL-Leucine	1.1485	0.24474	0.458311	2.82528	1.49839	648.711	619.244	639.939	3211.3	1236.66	942.372	C02710	HMDB0011756	Cellular Locations Not Available	Organic acids and derivatives	Carboxylic acids and derivatives	Amino acids, peptides, and analogues	Leucine and derivatives
M172T323	(M-H)-	Acetyl-DL-Leucine	0.989967	0.160325	0.393914	1.47776	0.563409	7627.29	9470.86	4965.56	8593.35	13831.4	10180	C02710	HMDB0011756	Cellular Locations Not Available	Organic acids and derivatives	Carboxylic acids and derivatives	Amino acids, peptides, and analogues	Leucine and derivatives
M189T352	(M+H)+	N6-Acetyl-L-lysine	0.951704	0.284791	0.489102	1.62322	0.698861	1688.91	1471.4	1852.35	4155.4	1951.21	2030.04	C02727	HMDB0000206	Cytoplasm (predicted from logP)
M127T35_1	(M+H)+	Imidazoleacetic acid	0.495469	0.552821	0.695131	1.05304	0.0745574	3360.92	3963.63	3162.08	3495.16	3582.28	3965.39	C02835	HMDB0002024	Cytoplasm;Mitochondria	Organoheterocyclic compounds	Azoles	Imidazoles	Imidazolyl carboxylic acids and derivatives
M166T310	(M+H)+	DL-Methionine sulfoxide	1.42721	0.0323896	0.259909	0.323659	-1.62745	22309.5	14090.9	16524.9	6770.84	5797.33	4561.56	C02989	HMDB0002005	Cytoplasm (predicted from logP)	Organic acids and derivatives	Carboxylic acids and derivatives	Amino acids, peptides, and analogues	L-alpha-amino acids
M314T440	(2M+NH4)+	(S)-2-Hydroxyglutarate	1.09044	0.109573	0.3548	1.4044	0.489957	913.333	1499.97	1078.99	1526.67	1923.68	1454.24	C03196	HMDB0000694	Cytoplasm (predicted from logP);Mitochondria	Organic acids and derivatives	Hydroxy acids and derivatives	Short-chain hydroxy acids and derivatives	Short-chain hydroxy acids and derivatives
M291T454	(M+H)+	Argininosuccinic acid	1.2056	0.175739	0.405335	0.235102	-2.08864	10467.4	2252.73	6344.47	1825.44	1041.47	1615.22	C03406	HMDB0000052	Cytoplasm	Organic acids and derivatives	Carboxylic acids and derivatives	Amino acids, peptides, and analogues	Aspartic acid and derivatives
M289T425			0.801842	0.355074	0.543353	0.426607	-1.22902	2741.73	526.554	961.623	516.366	694.698	593.444	C03406	HMDB0000052	Cytoplasm	Organic acids and derivatives	Carboxylic acids and derivatives	Amino acids, peptides, and analogues	Aspartic acid and derivatives
M206T315	(M-H)-	N-Acetyl-L-phenylalanine	1.17844	0.227549	0.445448	5.379	2.42734	11379.2	16918.8	13345.6	20579	141168	62253.8	C03519	HMDB0000512	Cytoplasm	Organic acids and derivatives	Carboxylic acids and derivatives	Amino acids, peptides, and analogues	Phenylalanine and derivatives
M203T562	(M+H)+	NG,NG-dimethyl-L-arginine(ADMA)	1.41356	0.0548123	0.294274	0.197876	-2.33733	24873.2	11896.7	18322.6	4926.63	3362.47	2612.4	C03626	HMDB0001539	Cytoplasm (predicted from logP)	Organic acids and derivatives	Carboxylic acids and derivatives	Amino acids, peptides, and analogues	Arginine and derivatives
M136T236	(M+H-H2O)+	Dopamine	0.704939	0.329316	0.523639	1.89572	0.922746	1100.98	1422.25	1550.44	4244.49	2532.31	945.729	C03758	HMDB0000073	Cytoplasm;Extracellular	Benzenoids	Phenols	Benzenediols	Catecholamines and derivatives
M161T384	(M-H)-	3-Hydorxy-3-methylglutaric acid	1.26764	0.106668	0.351966	2.03521	1.02518	29453.4	34815.9	28721.7	78038.7	71078.6	40139.2	C03761	HMDB0000355/HMDB0059737	Cytoplasm (predicted from logP)	Lipids and lipid-like molecules	Fatty Acyls	Fatty acids and conjugates	Hydroxy fatty acids
M300T469	(M-H)-	N-Acetylglucosamine 1-phosphate	0.324983	0.932913	0.960185	0.967792	-0.0472315	30755.9	32203.1	28300.9	49899.3	20774.2	17647	C04256	HMDB0001367	Cytoplasm	Organic oxygen compounds	Organooxygen compounds	Carbohydrates and carbohydrate conjugates	N-acyl-alpha-hexosamines
M133T70	(M-H)-	2,3-Dihydroxy-3-methylbutyric acid	1.36264	0.0273838	0.251826	7.43543	2.89442	7141.76	21674.7	4367.9	106022	84673.8	56044.5	C04272	HMDB0012141	Cellular Locations Not Available	Lipids and lipid-like molecules	Fatty Acyls	Fatty acids and conjugates	Hydroxy fatty acids
M282T115	(M+H)+	2'-O-methyladenosine	0.939423	0.269511	0.477764	1.53805	0.621101	7076.86	10987.4	9167.19	11402.7	20430.4	10050.2	C04779	HMDB0004326	Cellular Locations Not Available	Nucleosides, nucleotides, and analogues	Purine nucleosides		Purine nucleosides
M133T220	(M+CH3COO)-	Hydroxyacetone	0.222286	0.725385	0.823338	1.05839	0.0818766	9115.49	9761.8	8407.23	12184.5	8138.6	8554.71	C05235	HMDB0006961	Cellular Locations Not Available	Organic oxygen compounds	Organooxygen compounds	Carbonyl compounds	Alpha-hydroxy ketones
M277T407	(M+H)+	gamma-L-Glutamyl-L-glutamic acid	1.34938	0.122475	0.364727	0.332242	-1.58969	7720.53	3856.65	3678.61	1818.1	1782.28	1468.24	C05282	HMDB0011737	Cellular Locations Not Available	Organic acids and derivatives	Carboxylic acids and derivatives	Amino acids, peptides, and analogues	Glutamic acid and derivatives
M275T474			1.38334	0.135478	0.375477	5.84861	2.54809	597.792	544.2	731.141	6077.55	2933.5	1944.18	C05282	HMDB0011737	Cellular Locations Not Available	Organic acids and derivatives	Carboxylic acids and derivatives	Amino acids, peptides, and analogues	Glutamic acid and derivatives
M447T196	(M+H)+	Sissotrin	1.30488	0.0894453	0.336015	0.243563	-2.03763	90192.1	34270.2	69157.6	8693.32	17794.5	20670.8	C05376	HMDB0033990	Cytoplasm;Extracellular;	Phenylpropanoids and polyketides	Isoflavonoids	Isoflavonoid O-glycosides	Isoflavonoid O-glycosides
M401T421	(M+CH3COO)-	D-(+)-Melibiose	1.45945	0.000783812	0.114287	0.233437	-2.09889	24535.6	24005.4	28577	7498.12	6160.8	4343.27	C05402
M179T143	(M-H2O-H)-	DL-Vanillylmandelic acid	0.874227	0.270813	0.478535	1.23525	0.304798	25331.8	25505.2	26846.1	37336.9	34582.4	24038.5	C05584	HMDB0000291/HMDB0133489	Cytoplasm	Benzenoids	Phenols	Methoxyphenols	Methoxyphenols
M139T241	(M+H)+	Gentisaldehyde	1.37379	0.060386	0.301776	2.74606	1.45737	1854.61	2673.1	1936.24	7614.01	6094.83	4041.59	C05585	HMDB0004062	Cellular Locations Not Available	Organic oxygen compounds	Organooxygen compounds	Carbonyl compounds	Hydroxybenzaldehydes
M463T223	(M-H)-	Isoquercitin	1.20929	0.0896815	0.336227	0.310425	-1.68768	3.72032e+06	4.3821e+06	1.73719e+06	500862	984885	1.56871e+06	C05623	HMDB0037362	Cytoplasm;Extracellular	Phenylpropanoids and polyketides	Flavonoids	Flavonoid glycosides	Flavonoid-3-O-glycosides
M609T84_1	(M-H)-	Rutin	0.411608	0.491761	0.648254	2.42954	1.28068	57976.6	90043.5	69866.1	49515.6	425102	54746.2	C05625	HMDB0003249	Cytoplasm (predicted from logP)	Phenylpropanoids and polyketides	Flavonoids	Flavonoid glycosides	Flavonoid-3-O-glycosides
M211T96	(M+CH3COO+2H)+	3-Phenylpropanoic acid	0.234634	0.999534	0.999737	0.999803	-0.00028398	11449.9	11068.5	11457.3	17912.7	6734.43	9321.84	C05629	HMDB0000764	Cytoplasm;Membrane (predicted from logP)	Phenylpropanoids and polyketides	Phenylpropanoic acids		Phenylpropanoic acids
M168T26	(M+NH4-2H)-	N1-Methyl-2-pyridone-5-carboxamide	0.195382	0.78198	0.862901	1.05152	0.0724718	986.14	960.915	1233.88	926.676	1430.46	987.669	C05842	HMDB0004193	Cytoplasm (predicted from logP)	Organoheterocyclic compounds	Pyridines and derivatives	Pyridinecarboxylic acids and derivatives	Nicotinamides
M287T100			0.721227	0.347364	0.537628	0.825316	-0.276981	4.37897e+06	4.9781e+06	5.25132e+06	2.63013e+06	4.72855e+06	4.69787e+06	C05903	HMDB0005801	Membrane (predicted from logP)	Phenylpropanoids and polyketides	Flavonoids	Flavones	Flavonols
M285T103	(M-H)-	Kaempferol	0.291496	0.623993	0.747176	1.12963	0.175847	39820.3	47924.4	59036.5	34856.5	63518.1	67433.4	C05903	HMDB0005801	Membrane (predicted from logP)	Phenylpropanoids and polyketides	Flavonoids	Flavones	Flavonols
M229T242	(M+K)+	N-(omega)-Hydroxyarginine	1.45355	0.0879936	0.334987	15.8701	3.98823	1682.85	948.313	1063.93	30840.6	16434.5	11366.2	C05933	HMDB0004224	Cellular Locations Not Available	Organic acids and derivatives	Carboxylic acids and derivatives	Amino acids, peptides, and analogues	Arginine and derivatives
M206T51	(M+H)+	Pantothenol	1.32838	0.134765	0.374561	6.4005	2.67819	1759.35	763.107	765.549	6700.78	11410.7	2933.46	C05944	HMDB0004231	Cytoplasm (predicted from logP)	Lipids and lipid-like molecules	Fatty Acyls	Fatty amides	N-acyl amines
M204T51	(M-H)-	Pantothenol	1.14174	0.254663	0.4657	2.92823	1.55003	592.48	557.152	643.276	3207.31	978.495	1064.23	C05944	HMDB0004231	Cytoplasm (predicted from logP)	Lipids and lipid-like molecules	Fatty Acyls	Fatty amides	N-acyl amines
M258T430	(M-H)-	D-Glucosamine 1-phosphate (Glucosamine-1P)	1.46969	0.0765121	0.32256	44.51	5.47606	206.341	333.081	318.487	18243.4	14127.4	5814.82	C06156
M583T155	(2M+K)+	Arbutin	0.783693	0.255627	0.466531	0.52791	-0.921635	6487.34	2145.41	4829.62	2939.08	530.796	3637.05	C06186	HMDB0029943	Cytoplasm;Extracellular	Organic oxygen compounds	Organooxygen compounds	Carbohydrates and carbohydrate conjugates	Phenolic glycosides
M279T121	(M+H)+	all cis-(6,9,12)-Linolenic acid	0.0613592	0.876088	0.923979	1.1155	0.157697	2566.79	35852.1	41612.9	50482.8	3184.79	35608.2	C06426	HMDB0003073	Cytoplasm;Extracellular;Membrane (predicted from logP)
M277T38	(M-H)-	alpha-Linolenic acid	1.43495	0.023303	0.243883	5.39872	2.43262	1.23484e+06	1.93598e+06	936677	8.39527e+06	8.52013e+06	5.25981e+06	C06427	HMDB0001388	Cytoplasm;Extracellular;Membrane (predicted from logP)	Lipids and lipid-like molecules	Fatty Acyls	Lineolic acids and derivatives	Lineolic acids and derivatives
M175T277	(M-H2O-H)-	2-keto-D-Gluconic acid	1.42362	0.0585979	0.299372	3.43351	1.77969	7342.94	6835.02	5132.63	19848.5	30048	16406.7	C06473
M150T137	(M+H)+	Triethanolamine	0.74379	0.368461	0.553776	1.83292	0.874141	38438.8	29697.5	28098.3	104281	28088.6	44020.9	C06771	HMDB0032538	Cytoplasm;Extracellular	Organonitrogen compounds	Amines	Alkanolamines	1,2-aminoalcohols
M485T483	(2M+H)+	Clofibrate	1.33302	0.245031	0.458504	14.6491	3.87274	548.276	508.9	490.715	16092.4	4518.32	2064.48	C06916	HMDB0014774	Cytoplasm;Membrane	Benzenoids	Benzene and substituted derivatives	Phenoxyacetic acid derivatives	Phenoxyacetic acid derivatives
M465T185	(M+H)+	Hyperoside	0.947202	0.197276	0.421454	0.5654	-0.822656	2.19448e+06	1.22137e+06	1.11111e+06	454946	1.23391e+06	870690	C10073	HMDB0030775	Cytoplasm;Extracellular	Phenylpropanoids and polyketides	Flavonoids	Flavonoid glycosides	Flavonoid-3-O-glycosides
M463T153	(M-H)-	Hyperoside	1.19177	0.142503	0.380832	0.486316	-1.04004	2.08989e+06	4.08853e+06	4.74303e+06	1.85792e+06	1.61205e+06	1.8413e+06	C10073	HMDB0030775	Cytoplasm;Extracellular	Phenylpropanoids and polyketides	Flavonoids	Flavonoid glycosides	Flavonoid-3-O-glycosides
M417T63	(M+H)+	Daidzin	0.477858	0.64783	0.764524	0.815196	-0.294782	11243.3	7485.93	5383.42	4039.67	11441.7	4175.11	C10216	HMDB0033991	Cytoplasm;Extracellular	Phenylpropanoids and polyketides	Isoflavonoids	Isoflavonoid O-glycosides	Isoflavonoid O-glycosides
M165T170			0.928546	0.126435	0.367529	0.551329	-0.859016	336028	305619	191742	59202.9	188994	211274	C10447	HMDB0000423	Cytoplasm	Phenylpropanoids and polyketides	Phenylpropanoic acids		Phenylpropanoic acids
M181T165	(M-H)-	3,4-Dihydroxyhydrocinnamic acid	1.47649	0.047286	0.283265	31.2121	4.96403	1361.7	2885.47	2639.05	59334	102743	52856.4	C10447	HMDB0000423	Cytoplasm	Phenylpropanoids and polyketides	Phenylpropanoic acids		Phenylpropanoic acids
M341T161	(M+H-H2O)+	Matairesinol	1.08759	0.123053	0.365289	0.61592	-0.699185	42969.6	47857.3	38268.3	18495.6	40109.6	20907.2	C10682	HMDB0035698	Membrane	Lignans, neolignans and related compounds	Furanoid lignans	Tetrahydrofuran lignans	Dibenzylbutyrolactone lignans
M318T74	(M+H)+	Phytosphingosine	0.807472	0.35778	0.545337	1.49811	0.583141	6170.82	1877.35	2267.69	6166.64	5796.89	3490.73	C12144	HMDB0004610	Extracellular;Membrane (predicted from logP)	Organic nitrogen compounds	Organonitrogen compounds	Amines	1,3-aminoalcohols
M449T234	(M+H)+	Astragalin	1.4479	0.0147813	0.227619	0.335374	-1.57616	263758	277146	363001	82823.2	98941.2	121382	C12249	HMDB0037429	Cytoplasm;Extracellular	Phenylpropanoids and polyketides	Flavonoids	Flavonoid glycosides	Flavonoid-3-O-glycosides
M73T156	(M+H-H2O)+	2-Ethoxyethanol	0.806587	0.371375	0.556224	0.731015	-0.452027	11880.6	12094.9	12448.9	4529.27	7835.7	14261.8	C14687	HMDB0031213	Cytoplasm;Extracellular	Organic oxygen compounds	Organooxygen compounds	Ethers	Dialkyl ethers
M229T37			1.30878	0.0789176	0.325006	3.59733	1.84693	21868.4	24184.9	9636.42	42908.8	95667.5	61758.1	C16308	HMDB0000933	Extracellular;Membrane	Lipids and lipid-like molecules	Fatty Acyls	Fatty acids and conjugates	Medium-chain fatty acids
M227T205	(M-H)-	Traumatic Acid	1.25109	0.253877	0.464971	0.139241	-2.84435	15887.8	3848.93	3112.02	1616.19	922.762	642.535	C16308	HMDB0000933	Extracellular;Membrane	Lipids and lipid-like molecules	Fatty Acyls	Fatty acids and conjugates	Medium-chain fatty acids
M455T37_4	(M-H)-	Oleanolic acid	1.24836	0.0405145	0.273158	0.720595	-0.472739	7.75476e+06	6.59703e+06	8.11409e+06	5.09814e+06	4.67596e+06	6.41471e+06	C17148	HMDB0002364	Extracellular;Membrane	Lipids and lipid-like molecules	Prenol lipids	Triterpenoids	Triterpenoids
M579T257	(M+H)+	Procyanidin B2	0.700801	0.3522	0.541161	0.760852	-0.394313	9031.2	7062.89	4689.07	7060.14	3998.48	4754.29	C17639	HMDB0033973	Cytoplasm;Extracellular	Phenylpropanoids and polyketides	Flavonoids	Biflavonoids and polyflavonoids	Biflavonoids and polyflavonoids
M379T34	(M-H+2K)+	Enterodiol	1.16226	0.107315	0.352706	6.12487	2.61468	3784.26	322.995	4141.22	26992.7	13861.8	9666.43	C18166	HMDB0005056	Membrane (predicted from logP)	Lignans, neolignans and related compounds	Dibenzylbutane lignans	Dibenzylbutanediol lignans	Dibenzylbutanediol lignans
M333T108	(M+CH3COO+2H)+	16-Hydroxypalmitic acid	0.70724	0.39453	0.574582	1.36953	0.453684	5216.09	6173.51	5881.58	11825.8	5646.06	6181.57	C18218	HMDB0006294	Cytoplasm;Extracellular;Membrane	Lipids and lipid-like molecules	Fatty Acyls	Fatty acids and conjugates	Long-chain fatty acids
M147T33	(M+H-H2O)+	2-Phenylbutyric acid	0.804251	0.256711	0.467336	0.904692	-0.144502	418420	439975	370196	328916	397724	384856		HMDB0000329	Membrane (predicted from logP);	Benzenoids	Benzene and substituted derivatives	Phenylpropanes	Phenylpropanes
M182T309	(M+CH3CN+Na)+	2-Methyl-3-hydroxybutyric acid	1.47327	0.0350199	0.265689	0.078824	-3.66522	397868	220653	269249	29096.4	16079.4	24801.7		HMDB0000354	Cytoplasm (predicted from logP);	Lipids and lipid-like molecules	Fatty Acyls	Fatty acids and conjugates	Hydroxy fatty acids
M117T105			0.838404	0.250929	0.4628	0.573524	-0.802075	7803.47	2868.66	5517.89	3402.2	1549.5	4333.66		HMDB0000354	Cytoplasm (predicted from logP);	Lipids and lipid-like molecules	Fatty Acyls	Fatty acids and conjugates	Hydroxy fatty acids
M152T258	(M+H)+	2-Hydroxyadenine	0.559702	0.51601	0.666764	1.38493	0.469813	37298.9	162638	84016.2	131064	193155	69036.7		HMDB0000403	Cytoplasm;	Organoheterocyclic compounds	Imidazopyrimidines	Purines and purine derivatives	6-aminopurines
M150T186	(M+NH4)+	Ethylmalonic acid	0.43694	0.719003	0.818675	0.921878	-0.117352	25589.9	24737.8	24147.1	30852.7	14663.8	23140.3		HMDB0000622	Extracellular;Membrane;	Lipids and lipid-like molecules	Fatty Acyls	Fatty acids and conjugates	Branched fatty acids
M115T136	(M-H)-	Levulinic acid	1.40235	0.15007	0.386208	24.216	4.59789	310.989	950.162	1227.74	36649.7	14717.3	8904.04		HMDB0000720	Cytoplasm (predicted from logP);	Organic acids and derivatives	Keto acids and derivatives	Gamma-keto acids and derivatives	Gamma-keto acids and derivatives
M127T258	(M-H2O-H)-	Monomethyl glutaric acid	0.957241	0.288565	0.491758	0.427156	-1.22717	45059.2	16379.7	13548.6	16220.9	5624.66	10185.8		HMDB0000858	Extracellular;Membrane;	Lipids and lipid-like molecules	Fatty Acyls	Fatty acid esters	Fatty acid methyl esters
M258T155	(M+H)+	5-Methylcytidine	1.17881	0.130529	0.37106	1.63214	0.706767	1062.88	1112.04	1333.72	2408.15	1972.79	1345.66		HMDB0000982	Cytoplasm (predicted from logP);	Nucleosides, nucleotides, and analogues	Pyrimidine nucleosides		Pyrimidine nucleosides
M131T75	(M-H)-	2-Ethyl-2-Hydroxybutyric acid	0.601342	0.335725	0.528152	1.52228	0.606231	4971.14	6188.5	6620.23	11528.8	4087.78	11449.3		HMDB0001975	Extracellular;Membrane;	Lipids and lipid-like molecules	Fatty Acyls	Fatty acids and conjugates	Hydroxy fatty acids
M418T166	(M+K)+	Donepezil	1.27322	0.0295721	0.255528	0.656704	-0.606685	6006.88	4986.33	4731.14	3629.55	2714.23	3982.47		HMDB0005041	Membrane (predicted from logP);	Organoheterocyclic compounds	Piperidines	Benzylpiperidines	N-benzylpiperidines
M345T149	(M+CH3CN+Na)+	3'-O-methyladenosine	0.373273	0.624197	0.747304	1.14058	0.189765	73225.8	83568.2	120295	101309	141271	73461.4		HMDB0006023	Cellular Locations Not Available	Nucleosides, nucleotides, and analogues	Purine nucleosides		Purine nucleosides
M281T345	(M+CH3COO)-	Ethyl glucuronide	0.902022	0.34172	0.533479	1.61804	0.694248	14056.9	3884.73	3153.42	12658.5	10016.3	11457.8		HMDB0010325	Cytoplasm;	Organic oxygen compounds	Organooxygen compounds	Carbohydrates and carbohydrate conjugates	O-glucuronides
M390T234	(M-2H+3Na)+	Linoleoyl ethanolamide	1.24081	0.284996	0.489185	8.57114	3.09949	1591.95	1482.19	1550.56	29309.1	6186.03	4143.82		HMDB0012252	Extracellular;Membrane;	Organic nitrogen compounds	Organonitrogen compounds	Amines	N-acylethanolamines
M846T523	(M+NH4)+	Maltopentaose	1.32019	0.0815314	0.328302	0.571004	-0.808426	1436.64	970.452	1538.24	793.174	711.823	747.803		HMDB0012254	Cellular Locations Not Available	Organic oxygen compounds	Organooxygen compounds	Carbohydrates and carbohydrate conjugates	Oligosaccharides
M146T372	M+	Butyl lactate	1.30385	0.123964	0.366038	0.327712	-1.6095	85795.9	44936.7	37435.5	13955.3	24030.2	17125.1		HMDB0040254	Cytoplasm;Extracellular;	Organic acids and derivatives	Carboxylic acids and derivatives	Carboxylic acid derivatives	Carboxylic acid esters
M225T299	(M+CH3COO+2H)+	trans-3-Coumaric acid	1.34729	0.0117067	0.215693	0.224722	-2.15379	56626.3	36229.2	46085.7	4599.44	10828.1	15795.5
M377T202	(M+H)+	(-)-Riboflavin	1.30216	0.158499	0.393118	3.03666	1.60248	26918.8	33979.5	29559.4	147249	68101.4	59338.2
M360T389	(M+NH4)+	3.alpha.-Mannobiose	1.3277	0.0522932	0.291069	3.0861	1.62579	19587	42028.2	26699.3	100819	113635	58093.8
M233T118	(M+H)+	Ile-Thr	1.44085	0.0815447	0.328302	7.74325	2.95294	2015.84	2369.55	1491.28	23239.4	10866.3	11398.8
M524T186	(M+H)+	1-Stearoyl-sn-glycerol 3-phosphocholine	1.26358	0.132936	0.372877	5.14208	2.36235	63639.7	83587.8	46242.2	113242	444059	437535
M288T348_2	(M+H)+	Arg-Leu	1.4206	0.155909	0.391249	15.5573	3.95952	1200.21	1559.64	2066.47	45827.1	17410.2	11847
M277T79	(M+H)+	Stearidonic Acid	1.40473	0.0534354	0.292728	4.29512	2.1027	18724.9	16182.1	31581.8	83885	132093	69598.8
M127T86_2	(M+H)+	4-Imidazoleacetic acid	1.26701	0.0884657	0.335289	3.29727	1.72127	4786.31	2444.91	7517.68	13071.2	24013.6	11546.3
M219T243	(M+H)+	Leu-Ser	1.35599	0.186483	0.413538	9.95692	3.3157	1031.55	2122.32	2330.2	34641.7	11768.2	8194.52
M360T423	(M+NH4)+	4-O-.beta.-Galactopyranosyl-D-mannopyranose	1.48872	0.00851621	0.202691	0.151598	-2.72168	178557	151942	202088	26024.2	29984.4	24730.5
M245T154	(M+H)+	Ile-Leu	1.40312	0.173061	0.403081	14.2676	3.83467	7302.9	15002.9	11221.6	301660	98074.3	78621.5
M295T186	(M+H)+	Leu-Tyr	1.44001	0.189883	0.416306	63.3428	5.98511	716.115	1810.81	886.201	143824	45693.6	26679.2
M231T167	(M+H)+	Val-Ile	1.35	0.205607	0.427653	11.7262	3.55167	4985.03	12335	9208.97	205437	64489.8	41158.3
M146T391	M+	(3-Carboxypropyl)trimethylammonium cation	1.31147	0.206243	0.428243	9.10845	3.18721	2693.51	6313.54	4078.68	77135.3	28429.7	13625.7
M463T275	M+	Peonidin 3-O-glucoside cation	1.14246	0.0404751	0.273158	0.45513	-1.13565	49522.6	69794.3	61143.7	12026	28521.5	41585.4
M318T161	(M+H)+	Ile-Trp	1.40364	0.203884	0.426278	21.0307	4.39442	1321.51	652.192	729.109	38309.1	10357.2	8175.58
M286T271	(M+H-2H2O)+	Arg-Phe	1.43593	0.174419	0.404309	29.6382	4.88939	955.232	1233.84	1521.9	70529.7	24113.7	15343.2
M260T272	(M+H)+	Leu-Gln	1.40702	0.19501	0.419718	21.9995	4.4594	1641.45	3271.22	2515.22	108123	34292	20994.9
M217T183	(M+H)+	Val-Val	1.27714	0.236282	0.451807	6.7278	2.75013	1826.8	3444.2	2476.97	35004.5	9904.11	7218.07
M163T222	(M+H-H2O)+	L-(-)Sorbose	1.1709	0.0227822	0.243023	0.377543	-1.40529	68073.6	104363	83075.8	12152.7	46409.9	37904.4
M246T276	(M+H)+	Ile-Asn	1.35107	0.243384	0.457132	18.4853	4.2083	900.195	1949.62	1343.52	55449.2	14453.5	7612.28
M255T141	(M+H)+	Chrysin	0.627957	0.423835	0.595977	0.840191	-0.251211	255571	229846	181355	126810	194104	239303
M281T201	(M+H)+	Val-Tyr	1.22531	0.29265	0.495003	10.7152	3.42159	2905.46	2838.64	2658.51	68174.2	15037	6824.43
M303T187	(M+H)+	Morin	1.31168	0.0214706	0.240923	0.538917	-0.891864	5.75509e+06	4.57945e+06	4.8805e+06	2.2886e+06	2.19921e+06	3.71184e+06
M522T182	(M+H)+	1-Oleoyl-sn-glycero-3-phosphocholine	0.855747	0.243378	0.457132	1.60004	0.678108	224860	384078	186757	472364	560129	240651
M127T170	(M+H)+	1,3,5-Benzenetriol	0.977331	0.10858	0.353747	0.561203	-0.833406	103579	94458.5	62408.3	22133.4	57009.7	67019.6
M127T120	(M+H)+	1,2,3-Benzenetriol	0.415197	0.574839	0.711293	0.895751	-0.15883	377669	364290	254748	215065	342037	335698
M831T189	(M-H+2Na)+	1,2-dioleoyl-sn-glycero-3-phosphatidylcholine	0.0792057	0.964232	0.979478	0.991741	-0.011964	4066.38	5200.62	3824.53	3113.97	5134.9	4734.55
M550T183	M+	1-O-(cis-9-Octadecenyl)-2-O-acetyl-sn-glycero-3-phosphocholine	1.20136	0.130981	0.371257	2.39479	1.2599	6963.43	8643.98	4406.1	9536.83	23077.2	15314.2
M454T193	(M+H)+	1-Palmitoyl-2-hydroxy-sn-glycero-3-phosphoethanolamine	0.508459	0.47382	0.634187	1.34726	0.430032	18653.6	28469.5	11259.1	13657.2	27746.1	37253
M496T190	(M+H)+	1-Palmitoyl-sn-glycero-3-phosphocholine	0.547028	0.470672	0.631716	0.634795	-0.655638	274780	675524	186853	95281.6	294874	331706
M526T176_2	(M-H+2Na)+	1-Stearoyl-2-hydroxy-sn-glycero-3-phosphoethanolamine	0.994802	0.144955	0.382584	0.834849	-0.260414	6154.11	6365.11	7224.14	6123.9	5810.53	4548.28
M285T44_1	(M+K)+	2-Methylbutyroylcarnitine	0.128409	0.717303	0.817321	1.13284	0.179946	23085.4	22943.2	16135.7	21957.9	13238	35226.4
M309T235	(2M+K)+	2-Phenylacetamide	1.04767	0.133669	0.373408	0.567014	-0.818544	41477.5	34092.6	22594.3	14540.8	12320.9	28798.9
M258T210	(M+H)+	3-methylcytidine	1.39843	0.0104913	0.209954	2.43559	1.28427	2836.61	3156.05	1911.59	6244.97	7556.95	5449.57
M256T403	(M+H-H2O)+	5-Hydroxymethylcytidine	0.692384	0.370029	0.554956	3.43447	1.78009	404.685	1938.84	1683.99	10184.9	795.125	2852.34
M341T98	(M+H)+	Aesculin	0.170431	0.929624	0.957878	1.03984	0.0563583	41549.1	120281	150088	70547.7	167102	86694.9
M203T174	(M+H)+	Ala-Ile	1.38165	0.00512123	0.188254	2.6595	1.41116	1234.87	632.541	785.124	2625.44	2445.69	1983.28
M203T240	(M+H)+	Ala-Leu	1.28737	0.213636	0.433463	5.84549	2.54732	1775.54	1518.17	1039.33	16146.2	5555.81	3626.71
M350T273	(M+CH3COO+2H)+	Arg-Asp	1.43661	0.142451	0.380832	16.6311	4.05581	705.267	628.445	649.063	19564.6	8282.86	5128.15
M304T479	(M+H)+	Arg-Glu	1.29252	0.145683	0.383067	3.34124	1.74039	760.83	694.331	783.319	3850.72	2375.11	1253.47
M288T341	(M+H-H2O)+	Arg-Met	1.03288	0.171624	0.402199	0.574723	-0.799061	7448.8	10052.7	7526.21	8317.01	3230.84	2836.18
M343T307	(M+H-H2O)+	Arg-Trp	1.43239	0.157243	0.392193	15.7485	3.97714	806.607	771.135	711.44	22158.1	7562.34	6330.78
M274T396	(M+H)+	Arg-Val	1.28651	0.182671	0.411082	3.75458	1.90865	968.465	925.059	862.519	5937.23	1839.82	2570.75
M122T70	(M+H)+	Benzamide	0.42653	0.420895	0.594419	0.430639	-1.21545	213079	2394.14	197710	168557	3851.31	5524.33
M130T342	(M+H)+	.beta.-Homoproline	1.1971	0.150402	0.386535	0.330424	-1.59761	12359.7	4048.82	7579.52	1671.13	3575.91	2679.19
M336T303	(M-H+2Na)+	Cyclopentolate	1.42924	0.158518	0.393118	16.1886	4.01691	384.127	427.694	351.551	11574	4275.13	2984.24
M324T468	(M+H)+	Cytidine 5'-monophosphate	1.20276	0.207494	0.42919	3.78042	1.91855	600.051	896.061	686.712	2325.46	4838.36	1088.17
M339T254	(M+H)+	Demethoxycurcumin	1.23901	0.0633669	0.305923	0.591015	-0.758733	1289.43	1943.62	1941.44	1170.84	792.716	1094.64
M130T307	(M+H)+	D-Pipecolinic acid	0.263622	0.855136	0.91104	0.921195	-0.118422	81188.9	55512.3	36989.2	25171.2	90414.9	44416.6
M338T764	(M+H)+	Erucamide	1.05751	0.156036	0.391364	0.877248	-0.188943	456257	477827	451176	434481	352387	428349
M161T361	(M+CH3COO+2H)+	Glutaraldehyde	0.128962	0.762624	0.849726	1.12677	0.172187	2761.08	1425.16	1532.19	991.458	3036.66	2415.21
M344T469	(M+CH3CN+H)+	Hesperetin	1.14425	0.0787742	0.324798	1.36746	0.451493	8566.74	13010.5	10002.2	15846	12908	14429.5
M261T416	(M+H)+	Ile-Glu	1.18754	0.20172	0.42423	0.484986	-1.04399	3352.62	3424.77	7242.65	2364.25	2247.21	2188.06
M320T35_1	(M+CH3CN+H)+	Ile-Phe	0.804876	0.336511	0.528681	1.42692	0.512907	4368.71	2121.77	1468.31	4082.39	2869	4405.2
M336T46	(M+H)+	Isopentenyladenosine	1.25328	0.0207005	0.239445	0.35657	-1.48774	47036.2	65529.8	45970.7	9793.12	31706.7	15029.6
M595T221	(M+H)+	Kaempferol 3-O-rutinoside	0.645923	0.487712	0.645154	0.749661	-0.41569	25986.5	15882.3	27958.4	12599.5	30211.3	9535.97
M288T371	(M+H)+	Leu-Arg	1.3797	0.169858	0.400813	8.09675	3.01734	729.418	805.068	735.702	11141.2	4432.14	2807.76
M405T83	(2M+K)+	Levonordefrin	1.08824	0.205917	0.427887	0.539104	-0.891365	17010.8	33292.3	15939.7	11289.5	14832.2	9590.08
M189T576	(M+H)+	L-NG-Monomethylarginine	1.07935	0.148778	0.385098	0.392504	-1.34922	3107.84	1707.84	4795.82	733.014	2232.79	806.752
M232T382	(M+H-H2O)+	Lys-Cys	1.43818	0.0888841	0.3354	6.13087	2.61609	936.236	937.097	942.096	8787.34	4699.91	3773.77
M307T237	(M+CH3CN+Na)+	Lys-Pro	0.827685	0.316555	0.513378	0.738962	-0.436428	45140.8	86727.9	56447.7	53046.5	43925.2	42186.9
M289T457	(M+CH3CN+H)+	Lys-Thr	1.33091	0.124066	0.366038	2.82111	1.49626	765.548	718.44	683.561	3009.55	1840.06	1265.26
M131T99	(M+H)+	(+-)-Mevalonolactone	0.37209	0.627392	0.749661	0.824248	-0.27885	6976.68	12791.5	5335.82	10061.6	5864.92	4765.42
M625T214	(M+H)+	Narcissin	1.15595	0.11524	0.359347	0.707737	-0.498715	58619.9	38996.8	47880.4	36405.1	36898.2	29670.4
M869T85	(2M+H)+	Naringenin-7-O-Glucoside	0.0642749	0.725542	0.823426	0.821277	-0.284059	9816.63	52846.7	28622.6	15189.1	37747.8	22034.1
M215T216	(M+CH3CN+Na)+	N-Methyltyramine	0.642576	0.296062	0.497509	3.1488	1.6548	2322.3	1850.69	853.766	9650.69	5449.77	727.784
M463T257	M+	Peonidin 3-galactoside cation	1.42313	0.0282617	0.252281	0.4155	-1.26708	14629.7	18656.5	12673.6	5344.62	6630.24	7121.41
M237T179	(M+H)+	Phe-Ala	0.417721	0.487704	0.645154	1.91243	0.935408	9462.22	11839.5	10272.3	42721.6	11197	6464.72
M281T343	(M+H)+	Phe-Asp	1.04394	0.278962	0.485027	4.27122	2.09465	2459.18	3887.74	727.069	20498.1	6126.97	3589.56
M295T346	(M+H)+	Phe-Glu	1.20953	0.192295	0.417921	3.39987	1.76548	2667.72	2745.86	5004.58	20372.6	6213.65	8834.14
M313T116	(M+H)+	Phe-Phe	0.380966	0.439138	0.607732	1.77637	0.828933	12942.9	11367.9	9376.21	36460.2	18287.2	5093.3
M267T198	(M+H)+	Phe-Thr	1.30671	0.261196	0.470521	18.9983	4.2478	535.996	584.872	2837.1	55694.8	8834.07	10665.6
M329T98_2	(M+H)+	Phe-Tyr	0.753307	0.280751	0.486402	0.735689	-0.442833	19969.9	24176.5	14719.4	16149	18779.6	8378.2
M187T331_2	(M+H)+	Pro-Ala	1.10312	0.131861	0.372094	0.506389	-0.981683	10616.4	11156.1	9505.53	9529.25	3598.46	2711.1
M230T303	(M+H)+	Pro-Asn	0.0945173	0.94341	0.966583	1.01717	0.0245645	2344.05	1791.43	1216.07	2017.29	1340.51	2085.64
M231T365	(M+H)+	Pro-Asp	0.228652	0.696288	0.802057	1.2048	0.268791	711.712	1485	1531.89	2552.6	1006.64	932.972
M215T169	(M+H)+	Pro-Val	1.37353	0.190291	0.416513	8.54349	3.09482	1987.48	2116.95	1910.3	32582.7	10455.4	8348.58
M317T215	(M+H)+	Quercetin 3'-methyl ether	0.870206	0.395848	0.575693	0.123664	-3.01551	21449.2	336285	25195.9	14981.5	17510.9	14862.2
M171T218	(M+CH3COO+2H)+	Resorcinol	1.35493	0.140193	0.379136	4.64016	2.21417	1868.79	1999.03	1241.12	13097.8	5833.54	4774.97
M219T306	(M+H)+	Ser-Ile	1.02935	0.212394	0.432897	1.68172	0.74994	634.92	857.022	775.338	1790.79	1229.56	792.587
M781T81	(M-H+2Na)+	Thioetheramide-PC	0.160448	0.761226	0.848844	1.22559	0.293471	97186.8	128264	105643	31962.5	101770	272052
M235T417	(M+H)+	Thr-Asp	1.12488	0.252282	0.463768	2.99341	1.58179	818.93	790.439	748.173	4287.78	1691.61	1077.7
M233T219	(M+H)+	Thr-Leu	1.29038	0.117827	0.361517	4.25925	2.0906	2781.46	4946.12	3557.42	19497.3	21824	6744.44
M132T137	(M+H-H2O)+	Trolamine	0.61212	0.37813	0.561483	1.64053	0.71416	20259	12447.3	26352.2	30034	14250.9	52602.1
M369T101	(M+NH4)+	Trp-Phe	0.127391	0.95081	0.971003	1.01711	0.0244723	10155	12525.9	12101.1	16944.8	7344.98	11087.3
M253T206	(M+H)+	Tyr-Ala	1.11503	0.295262	0.496929	4.07172	2.02564	1346.07	1529.32	1154.71	11345.6	2578.52	2485.34
M314T229	(M+NH4)+	Tyr-Asp	0.458781	0.576898	0.712778	1.03574	0.0506574	2160.82	2031.35	2127.66	2142.25	2391.31	2012.12
M310T307	(M+H)+	Tyr-Gln	0.701742	0.418056	0.592585	1.75893	0.814694	520.562	3453.87	1277.68	5343.32	2433.66	1461.08
M352T118	(M+CH3CN+H)+	Tyr-Glu	0.0974681	0.986224	0.992435	1.00338	0.00487312	9078.33	13452.8	16093.7	12859.9	14878.8	11016.8
M189T230	(M+H)+	Val-Ala	1.32519	0.193098	0.418447	6.26684	2.64774	1312.39	1638.18	1963.78	19083.3	7125.1	4589
M274T373	(M+H)+	Val-Arg	1.42314	0.126564	0.367668	10.8121	3.43458	464.463	509.398	665.331	10000.3	4785.68	2937.23
M232T309	(M+H)+	Val-Asn	1.44876	0.0467087	0.282218	5.13659	2.36081	886.138	943.2	731.86	5228.09	5138.48	2789.26
M247T383	(M+H)+	Val-Glu	1.16493	0.312336	0.510655	8.83999	3.14405	853.212	1675.31	878.994	23291.1	4397.43	2433.92
M265T190	(M+H)+	Val-Phe	1.25888	0.0844092	0.331122	0.387845	-1.36645	11585.8	5344.21	8883.14	4825.75	2564.03	2621.71
M219T225	(M+H)+	Val-Thr	1.12231	0.152109	0.388136	2.15305	1.10638	1636.87	3643.28	2548.68	8308.95	4929.13	3617.81
M179T359			1.48614	1.7214e-05	0.0588436	0.0189035	-5.72521	61186.1	60836.8	59118.5	1222.95	1507.86	693.393
M194T512			1.44068	2.13197e-05	0.0588436	0.104542	-3.25785	20179.9	19114.2	18330.7	2537.64	2522.36	964.194
M527T359_1			1.49194	0.000346419	0.0963756	0.146872	-2.76737	5901.02	5474.72	5288.63	964.281	739.81	743.444
M179T40			1.41058	0.0132337	0.222815	3.19433	1.67552	30187.2	37090.2	20003.1	100235	106219	72349.2
M653T258			1.47538	0.0117595	0.215719	0.346769	-1.52795	4923.86	3937.29	3842.46	1475.8	1322.18	1607.25
M861T247			1.46683	0.0340118	0.262949	6.57024	2.71595	1785.54	1916.92	1353.9	14166	11138.4	7917.11
M125T40			1.47728	0.0245913	0.246136	6.69388	2.74284	10845.3	12264.6	14434.6	88784.2	100833	61700.7
M190T257			1.42475	0.00241521	0.154906	0.341395	-1.55049	2745.57	2761.8	2201.22	725.887	1158.63	747.157
M828T462			1.46998	0.0225904	0.24223	8.19844	3.03535	1414.89	1025.1	1758.55	12075.2	13888	8458.33
M465T267			1.48631	0.000254538	0.0872955	3.24474	1.6981	1054.35	856.524	874.053	3221.42	2902.25	2912.69
M291T43			1.43684	0.000816096	0.114287	4.10834	2.03855	57614.4	116179	91140.3	391996	376975	319466
M573T360_2			1.3503	0.014262	0.225778	0.288973	-1.79099	8409.52	8233.37	7884.2	3846.3	1972.89	1268.48
M71T410			1.47939	0.0203435	0.238614	7.71418	2.94751	579.825	498.766	463.858	4188.33	3001.75	4708.65
M189T258			1.48785	0.00940095	0.206234	0.226469	-2.14262	34967.6	36571.1	28100.3	7493.99	7036.37	8034.75
M369T64			1.21731	0.00993831	0.208227	0.249429	-2.0033	128841	167369	183820	10453.7	76942.5	32337.4
M674T39_1			1.34233	0.000960421	0.119506	6.92795	2.79243	113.358	415.489	668.154	2466.24	3145.6	2680.92
M535T259			1.47776	0.0216481	0.240923	0.0985888	-3.34243	12367.9	12145.8	7847.49	1023.48	1267.99	898.987
M859T245			1.43224	0.0328978	0.260384	2.19085	1.13149	1482.82	1248.96	1292.49	3546.05	2815.93	2454.6
M920T425			1.4532	0.00955588	0.207263	0.313882	-1.6717	3644.4	3776.79	4874.01	1136.71	1104.3	1618.24
M276T42			1.42518	0.04068	0.273476	6.00959	2.58727	1425.56	1566.39	775.402	4853.18	9334.78	8452.31
M205T262			1.29507	0.000652533	0.111105	0.0708992	-3.81809	397169	366433	356705	7725.13	1555.79	70148
M209T41_3			1.47232	0.0408235	0.273624	8.62442	3.10843	20783.2	25591.7	20269.2	254158	189144	131464
M295T110			1.41507	0.0361251	0.267134	2.90634	1.5392	7470.32	10694.1	7505.13	25385.6	30804	18414.8
M681T35_1			1.48469	0.00689071	0.193624	10.3426	3.37053	186.537	248.235	298.924	2762.47	2706.36	2119.49
M960T486			1.47961	0.0225511	0.24223	7.56314	2.91899	868.62	610.132	853.896	5102.37	7475.45	5064.33
M171T43			1.47597	0.0405459	0.273158	6.7909	2.7636	30382	34211.1	27189.7	180282	280967	162039
M205T257			1.45447	0.00993692	0.208227	0.0999965	-3.32198	445767	489871	343192	23776.1	52861.7	51240.7
M204T258			1.43462	0.000648622	0.111046	0.268408	-1.8975	839.175	822.756	699.725	139.847	240.307	253.733
M376T445			1.46427	0.00325118	0.164721	4.55644	2.18791	2653.81	4148.71	2633.27	16269.5	14186.9	12537.1
M255T389			1.48569	0.0159621	0.22981	7.65361	2.93614	674.326	739.828	571.565	6142.14	4869.32	4186.45
M394T257			1.40118	0.0237312	0.244816	0.249137	-2.00499	4955.97	5877.62	3561.88	746.982	1485.89	1353.58
M153T455			1.39915	0.00664233	0.191977	0.503566	-0.989746	1304.11	1193.54	1327.37	787.692	635.249	503.208
M307T44			1.46326	0.000259549	0.0872955	7.79527	2.9626	14668.4	23183.6	31768.5	192005	185485	165221
M717T259			1.47288	0.0343253	0.263916	0.142147	-2.81455	5675.12	3673.23	3458.63	561.377	529.455	729.639
M153T40			1.44258	0.0420468	0.276004	2.50678	1.32584	16547.3	19020.3	19156.4	38751.3	57661.6	40768.3
M211T418			1.49418	0.00917202	0.205015	21.6534	4.43652	288.713	243.139	236.074	6565.33	5014.97	5047.88
M856T169			1.48454	0.0180508	0.236424	5.23503	2.3882	1193.23	1310.44	1149	6694.01	7411.64	5016.26
M902T360			1.39188	0.00585041	0.189018	1.6112	0.688138	646.784	653.776	516.542	1031.17	873.317	1023.24
M235T36_1			1.4403	0.0472459	0.283212	4.41222	2.14151	18778.1	19443.8	17963.6	100784	54138.9	92979.5
M395T257			1.46843	0.02305	0.243625	0.141409	-2.82205	17349	20055.7	12325.8	1796.7	2621.22	2614.42
M675T181			1.4313	0.0464666	0.282024	0.0433206	-4.5288	126475	148965	66766.4	1839.24	6774.56	6210.79
M810T461			1.41631	0.0542554	0.293701	3.67961	1.87955	401.998	374.632	505.877	1888.41	1827.21	1003.5
M581T37			1.482	0.00226101	0.151182	5.54886	2.47219	497.943	609.087	746.063	3106	3798.02	3378.55
M123T35			1.47486	0.0135707	0.223431	3.80755	1.92886	9336.79	7808.5	9913.96	38750.9	36281.9	27996.8
M404T445			1.48094	0.0120604	0.216968	5.13283	2.35975	1135.8	1068.96	1395.09	6816.67	6678.99	4981.76
M643T41			1.47655	0.0301507	0.255735	72.0332	6.17059	157.095	257.823	468.855	17825	17180.3	28655.7
M647T359			1.48225	0.00330974	0.166068	2.11562	1.08108	509.38	463.177	481.472	1057.21	941.197	1077.77
M481T37			1.40189	0.000706411	0.11289	5.68341	2.50676	7037.52	23478.8	12216.8	84677.8	83610.1	74582.1
M176T263			1.44613	0.0250052	0.247426	2.09264	1.06533	14741.8	16993.5	15485.2	38731.8	31514	28569.8
M149T41			1.13149	0.0108052	0.210952	6.72239	2.74897	11981.8	12389	385.844	67709.5	56681.9	42032.1
M529T68			1.43018	0.00138325	0.131064	0.422562	-1.24276	4708.11	5266.97	4400.99	2404.32	2088.15	1582.32
M585T517			1.49026	0.0093482	0.206143	16.241	4.02157	398.367	277.641	286.103	6123.34	5029.67	4472.62
M887T550			1.46064	0.063236	0.305852	14.414	3.8494	115.464	62.8689	55.4796	797.047	1675.8	897.332
M221T390			1.41429	0.0330656	0.260701	5.78986	2.53353	100.479	249.438	142.236	1273.96	756.18	819.36
M432T271_1			1.46307	0.00214389	0.150972	0.419475	-1.25334	2137.97	2133.63	2057.96	767.424	1040.03	847.638
M451T460			1.48752	0.053843	0.292996	65.9076	6.04237	99.5443	82.4962	82.2633	8282.74	5637.6	3499.28
M120T368			1.41866	0.0314412	0.258202	0.302292	-1.72599	6155.93	5017.38	8148.03	2211.41	2192.53	1436.74
M249T360			1.42296	0.049417	0.286745	2.29167	1.1964	374.039	356.554	340.647	1011.23	804.881	638.816
M293T43			1.46993	0.0354073	0.266487	6.44092	2.68727	283816	386323	284805	1.97496e+06	2.67395e+06	1.50181e+06
M233T402			1.49202	0.00664931	0.191977	6.9532	2.79768	992.48	1048.38	975.611	7204.55	6049.8	7719.77
M381T446			1.47719	0.00650456	0.191977	5.61948	2.49044	1269.37	853.008	894.432	6383.19	5787.71	4781.98
M695T448			1.46479	0.0170841	0.233336	3.51218	1.81237	276.87	329.368	266.748	1123.52	813.444	1129.12
M479T28			1.46382	0.00336186	0.167078	3.00231	1.58607	870.214	688.785	958.002	2850.54	2327.05	2379.23
M869T439			1.45106	0.0653843	0.309105	4.76416	2.25222	410.563	460.192	367.216	1531.24	2805.77	1560.88
M360T203			1.49107	0.0170431	0.233336	15.3083	3.93624	910.519	1090.21	933.42	17757.1	15702	11457.7
M505T219			1.23678	0.0211577	0.239977	0.425001	-1.23446	3204.34	3763.4	3620.47	739.097	1999.43	1761.48
M275T258			1.4735	0.0012934	0.130893	0.164454	-2.60425	90735.2	99132.6	111416	22311.7	13048.6	14186.9
M792T462			1.431	0.0216885	0.241009	0.186263	-2.42459	4943.47	7456.05	7952.61	787.706	1448.17	1554.97
M846T563			1.39144	0.0305663	0.256721	26.2888	4.71638	51.3046	6.71201	4.68512	687.055	602.864	358.433
M415T274			1.44679	0.0175419	0.234728	0.178529	-2.48577	7048.84	10394	7294.22	1290.21	1021.6	2104.5
M197T445			1.48992	0.0191828	0.238024	14.1391	3.82162	1072.49	1047.86	885.63	17500.2	13909.6	11092.1
M953T289			1.33786	0.0116398	0.215243	0.239407	-2.06246	13760	9626.85	15060.6	1389.05	2991.95	4823.59
M727T391			1.35176	0.0496152	0.28699	4.80266	2.26383	133.704	318.398	357.7	1306.04	844.61	1738.55
M236T399			1.4285	0.0778437	0.324213	5.76349	2.52694	1518.17	1193.63	1157.97	10718.8	7191.17	4393.46
M967T562			1.48857	0.0054616	0.188254	13.0637	3.70749	61.0024	82.3936	50.8972	867.876	941.437	728.866
M346T112			1.44805	0.020455	0.238614	3.29958	1.72228	4974.37	6475.61	4515.28	18889.5	20268.1	13521.1
M680T525			1.48464	0.0220296	0.241546	6.70779	2.74584	338.965	332.108	356.86	2880.42	2096.87	1917.86
M938T390			1.36291	0.00540666	0.188254	0.296407	-1.75435	6603.57	5960.83	8008.65	1296.11	1499.09	3302.79
M682T200_2			1.46813	0.0503654	0.288535	15.9079	3.99167	881.155	1398.06	1122.06	25135.3	11478.6	17493.3
M560T257			1.38087	0.00724987	0.19486	0.407068	-1.29666	8305.34	9126.04	8793.83	2349.16	3945.73	4380.56
M737T360_2			1.45362	0.0173872	0.23443	3.26291	1.70616	451.34	316.479	421.005	1278.51	1543.32	1057.19
M575T188			1.40981	0.00246938	0.154906	0.200677	-2.31705	3241.73	3064.57	2985.36	395.526	1007.72	461.372
M844T557			1.48679	0.00659252	0.191977	7.25397	2.85877	169.689	128.951	177.1	1256.53	1219.43	975.032
M385T314			1.28388	0.0208387	0.239845	0.500724	-0.997913	7635.69	7851.05	6787.85	2373.75	4796.53	3983.14
M141T34			1.48721	0.0103331	0.209192	7.8096	2.96525	7303.37	10121.7	7769.86	64615.9	76746.8	55399.7
M289T242			1.45554	0.0135427	0.223431	0.0557616	-4.16459	13633.4	16606.7	20478.4	1478.04	894.259	455.84
M397T428			1.3841	0.00119319	0.127435	4.78243	2.25774	1472.38	2089.94	666.066	7593.18	5934.59	6694.17
M642T43_1			1.47003	0.00379845	0.176651	0.0569944	-4.13304	145676	147937	119137	7839.22	11105.1	4580.07
M208T39			1.40812	0.00168711	0.142077	2.56518	1.35906	3855.69	3886.4	2320.84	9227.05	8861.32	7724.87
M387T258			1.43994	0.0127621	0.221376	0.18515	-2.43324	103248	79326.9	70030.4	10238.2	14548.5	21983.1
M275T103			1.3636	0.028518	0.252728	3.17431	1.66644	3711.46	7948.31	5526.57	13504.1	18173.3	22877.3
M926T548			1.4428	0.0362457	0.267134	3.41219	1.7707	252.133	271.406	330.709	1044.24	1170.44	700.175
M856T441			1.44139	0.0747014	0.319459	7.96473	2.99362	454.7	404.627	240.853	2073.08	4408.32	2281.23
M434T517			1.48562	0.0161392	0.230691	5.66454	2.50196	357.272	410.697	393.422	2400.83	2453.49	1724.43
M243T63			1.42393	0.013881	0.224335	8.89881	3.15361	6659.96	10877.2	21704.6	143922	93166.3	112117
M859T101			1.43749	0.0207072	0.239445	4.84657	2.27696	4045.88	3201.68	6068.65	24060	24752.3	15725.5
M345T195			1.4147	0.0053465	0.188254	0.168884	-2.5659	15297.4	16136.6	21188	2205.71	1684.98	4996.32
M749T182			1.37362	0.00718749	0.19486	0.540824	-0.88677	3292.88	2879.12	3201.43	1308.73	2015.95	1744.69
M886T550_1			1.45585	0.0736072	0.318111	15.0258	3.90937	437.391	195.367	320.939	3228.42	7328.78	3772.82
M239T389			1.45951	0.0587474	0.299536	51.0595	5.67411	148.154	576.949	297.837	26006.4	12133	14091.4
M678T413			1.44282	0.0793861	0.325818	18.5242	4.21134	768.621	592.315	1766.4	15500.2	30159.1	12272.2
M162T338			1.46419	0.00702712	0.1945	4.12075	2.04291	2375.15	3111.8	2067.87	11572.9	8646.75	10911.9
M541T40_1			1.47389	0.0315469	0.258421	17.9301	4.16431	2300.58	1840.07	3527.42	30518.4	57071.2	49899.6
M397T317			1.4637	0.0430852	0.277958	23.9469	4.58177	671.31	1877.85	1278.19	21000.8	42472.7	28179.5
M449T185			1.38614	0.00535524	0.188254	0.382643	-1.38593	27919.3	28803.8	21803.8	8073.86	13691.3	8282.64
M995T499			1.43909	0.0231115	0.243738	4.30628	2.10644	540.584	527.884	863.977	3526.56	2316.18	2478.91
M576T513			1.44231	0.072653	0.317305	7.73132	2.95071	476.996	380.563	455.357	4785.63	3489.21	1875.73
M219T36_2			1.44797	0.0396817	0.272164	2.62587	1.39279	30460.6	30234.7	29287	97341.2	76043.6	62896.8
M261T36			1.49208	0.00971749	0.207536	5.10354	2.3515	24966.4	24446.6	21991.3	113009	141274	110133
M179T445			1.47047	0.0657136	0.309661	13.0383	3.70468	966.234	889.605	687.666	9891.31	16303.6	6967.95
M285T25			1.29989	0.0115476	0.214593	2.03145	1.02251	1745.49	964.379	1769	2685.69	3012.57	3400.36
M201T389			1.42528	0.069169	0.314285	5.02176	2.32819	104.975	111.708	91.738	716.546	317.755	514.515
M286T361			1.45639	0.0464518	0.282024	5.12859	2.35856	580.239	432.344	473.293	3460.39	2166.18	1993.88
M885T551			1.46054	0.0804953	0.327089	11.9575	3.57985	681.487	415.07	542.155	4368.23	10132.6	5094.13
M764T479			1.39761	0.0723014	0.317158	3.38507	1.75919	650.877	658.454	612.916	2654.03	2552.72	1300.19
M360T337			1.38782	0.00304386	0.163879	0.33651	-1.57128	22743.8	21222.1	17432	4455.08	8964.6	7241.32
M143T38			1.3761	0.044193	0.278747	2.96988	1.57041	24543.2	16247.7	13835.4	54624.7	69315.4	38293.6
M407T389			1.46318	0.0278221	0.251826	8.94504	3.16109	84.3326	61.8986	49.3932	690.071	403.571	656.227
M328T43_2			1.29605	0.062683	0.305441	2.1469	1.10226	34185	48867.6	27769.5	73274.4	104060	60590
M283T318			1.48672	0.0292655	0.254787	12.1358	3.6012	775.527	898.2	747.668	7236.07	12665	9484.55
M525T366			1.47073	0.0295047	0.255442	4.69386	2.23077	753.957	776.8	844.424	4211.9	4253.19	2683.67
M855T169			1.45376	0.0387965	0.271051	6.35914	2.66883	2260.87	1871	1313.45	15547.3	10125.6	8954.56
M286T235			1.26882	0.0111762	0.213513	0.394021	-1.34366	3463.25	2648.1	3496.2	647.006	1381.79	1756.78
M990T499			1.40418	0.0159205	0.229661	5.57091	2.47791	767.664	711.502	1796.63	7695.33	4866.03	5687.8
M840T543			1.4631	0.0445747	0.279214	5.09985	2.35046	200.637	182.324	176.001	1267.29	884.731	698.6
M384T449			1.37646	0.0900621	0.336405	5.71637	2.5151	508.41	1114.22	477.928	6186.23	2731.42	3089.9
M221T37			1.42795	0.0501392	0.288027	2.32576	1.2177	22622.8	21399.1	22096	64248.1	48404.9	41121.4
M357T446			1.4786	0.0101912	0.208227	11.84	3.5656	485.575	880.372	530.43	7921.37	8508.89	6022.88
M308T107			1.44969	0.00490257	0.188254	3.20401	1.67988	2192.61	3440.1	2812.05	7576.41	9748.42	9732.28
M432T318			1.4932	0.0287422	0.252991	46.8923	5.55128	3853.61	2810.35	3174.58	120277	205174	135900
M705T392			1.49072	0.00546388	0.188254	6.08897	2.6062	657.815	643.912	765.2	3823.95	4024.36	4737.14
M540T279			1.49104	8.95674e-06	0.0456154	0.382201	-1.3876	4622.79	4645.44	4852.43	1832.26	1901.08	1663.58
M177T462			1.47312	0.00519816	0.188254	2.05373	1.03824	1289.47	1177.69	1146.43	2649.85	2230.4	2541.08
M155T42			1.36404	0.063645	0.306367	2.6719	1.41786	34912.9	30933	24170.7	91920	96337.4	52257.7
M753T537			1.45111	0.0724062	0.317158	9.17823	3.19822	471.559	258.963	350.329	2256.66	4976.43	2687.21
M261T389			1.36394	0.10577	0.350769	5.94894	2.57263	85.8423	217.756	133.996	1375.25	517.242	710.731
M966T562			1.49068	0.0103747	0.209192	6.37562	2.67257	176.555	171.749	194.858	1270.71	1239.71	952.578
M863T479			1.41484	0.00931275	0.205881	3.1124	1.63803	990.038	1171.39	1709.32	4196.3	3237.17	4613.86
M805T461			1.40019	0.0945947	0.339463	5.60136	2.48578	294.513	221.053	290.72	2207.12	1526.31	782.873
M115T411			1.46027	0.0540087	0.293151	5.90937	2.56301	318.548	346.084	329.172	2704.03	1804.78	1363.95
M819T544			1.46006	0.070061	0.315669	11.5177	3.52578	541.763	297.504	417.264	3428.25	7289.41	3754.64
M409T517			1.47888	0.0183431	0.237257	9.95236	3.31504	686.683	675.986	1018.06	8908.49	8893.92	5891.52
M639T257			1.36307	0.0432604	0.277958	0.23269	-2.10352	9266.61	5663.84	5192.69	1284.7	879.406	2518.36
M289T43			1.40568	0.0312502	0.257697	5.47644	2.45324	10639.9	24010.8	26381.5	90062.6	147933	96242.8
M253T37			1.46966	0.0494056	0.286745	13.5366	3.7588	4469.16	4796.04	3290.78	75679.1	60211.1	34075.6
M828T43_1			1.44552	0.0441293	0.278627	0.219697	-2.18641	53731.1	59773.8	32276.3	9830.78	10002.8	12194.1
M866T384			1.43412	0.0217929	0.241126	0.0515558	-4.27772	2882.99	3698.46	2178.4	98.2126	58.4928	294.916
M724T552			1.46524	0.0653277	0.309025	31.6141	4.98249	344.984	184.117	329.202	12197.2	10504	4433.24
M79T36			1.46753	0.0314942	0.258312	5.87325	2.55416	2246.01	1773.15	2362.02	15625.2	12832.3	9020.69
M471T243			1.41656	0.018046	0.236424	0.262931	-1.92725	12638.3	12255.7	17948.5	2692.59	5170.14	3401.85
M673T40_1			1.46314	0.0069085	0.193624	12.6949	3.66618	274.36	514.966	701.26	5994.68	7392.16	5536.05
M259T277			1.48219	0.0340688	0.263151	15.9205	3.99282	131.373	96.3758	97.8072	1871.59	2173.52	1137.91
M265T318			1.47893	0.0337488	0.262436	24.0252	4.58648	4408.36	3540.72	2119.28	59995.1	108891	73008.7
M460T319			1.4779	0.0233636	0.243883	5.55231	2.47309	1373.72	1168.46	1160.42	5118.89	8031.24	7407.84
M855T188			1.37907	0.0103504	0.209192	2.58003	1.36739	3434.74	3201.56	1930.3	8468.08	7665.86	5968.15
M511T41_1			1.42146	0.0677488	0.312586	7.10254	2.82833	11760.9	6163.78	12248.9	48201	61339	104769
M543T360_1			1.38721	0.0641601	0.307044	2.56127	1.35686	480.643	366.107	381.132	1379.37	995.067	770.499
M703T536			1.48453	8.83867e-05	0.0701542	2.87614	1.52413	322.15	402.782	372.83	1110.35	1039.28	1007.68
M212T418			1.4701	0.0266023	0.250808	3.67871	1.8792	173.914	158.062	152.573	740.22	516.136	526.163
M833T393			1.40438	0.00188292	0.147069	0.24734	-2.01543	21987.2	27242.5	21687.2	3358.41	6098.93	8083.22
M393T517			1.48316	0.0216446	0.240923	43.3887	5.43925	663.393	306.258	344.398	20814.8	22665.2	13534.9
M413T461			1.46152	0.0704774	0.315889	12.6864	3.66521	312.481	327.258	278.666	5619.47	3889.72	2142.05
M58T263			1.41388	0.030046	0.255728	2.11306	1.07933	50950.3	63445.2	50399.5	140344	110203	97674.9
M490T157_2			1.48196	0.00047112	0.106306	5.8534	2.54927	1163.97	1799.38	1560.47	8960.62	9397.72	8121.41
M621T34			1.41819	0.0946739	0.339581	5.62852	2.49276	676.828	755.195	791.574	6361.27	2532.68	3621.62
M745T360			1.43159	0.03821	0.270269	1.71004	0.774026	1017.09	950.718	1014.22	1541.9	1993.36	1564.11
M217T163			1.18655	0.0632817	0.305852	0.284514	-1.81343	23312.5	22072.6	24642.9	15733.9	2321.63	1868.39
M739T360_2			1.33665	0.0527824	0.291738	1.98516	0.989255	389.883	525.529	391.481	1048.89	898.669	646.83
M361T305			1.468	0.00520177	0.188254	0.210602	-2.24741	13517.6	15137.1	11429.6	2186.33	2718.67	3536.83
M510T40_1			1.44335	0.0357741	0.266799	3.95474	1.98358	894.843	676.163	991.081	2808.44	2916.32	4407.62
M725T552_1			1.48026	0.0678769	0.312681	61.6103	5.9451	89.1529	90.9994	76.8371	7250.59	6075.81	2506.77
M311T38			1.38015	0.0203419	0.238614	0.128133	-2.96429	60826.4	95169.5	65561.4	12970.3	11971.7	3446.73
M886T550_2			1.44021	0.0880801	0.335102	5.90043	2.56082	461.092	416.422	539.128	1890.64	4250.09	2218.06
M313T59			1.42248	0.0731217	0.317658	5.75024	2.52362	274.416	267.427	162.28	979.284	1075.21	1994.38
M820T545			1.4622	0.0763631	0.322421	12.3202	3.62296	319.478	189.475	270.235	2260.9	4926.66	2412.2
M791T515			1.45444	0.0597545	0.30072	5.60779	2.48743	548.167	515.832	614.255	4446.56	2647.82	2316.91
M629T334			1.44472	0.0332271	0.261116	5.34379	2.41786	553.674	353.462	427.054	2805.69	1627.35	2696.6
M361T449			1.44078	0.0990797	0.344595	8.12748	3.02281	746.968	826.118	781.527	10171.2	4151.2	4814.68
M473T311			1.487	0.00322005	0.164509	4.1932	2.06805	322.8	406.878	375.037	1708.94	1508.9	1414.45
M253T271			1.48639	0.0266514	0.250808	16.8279	4.07278	907.361	1133.88	1014.4	11766.1	20008.4	19645.4
M820T544			1.44608	0.0647019	0.308032	5.55329	2.47334	405.067	266.586	298.219	1444.79	2591.24	1349.94
M639T360_2			1.40033	0.0032128	0.164509	2.75434	1.46171	224.697	390.809	214.448	841.947	748.216	695.813
M981T465			1.46402	0.070937	0.315938	8.99912	3.16978	1130.6	1206.71	1352.13	7205.84	16441.7	9554.23
M807T562_2			1.47099	0.059963	0.301013	28.6549	4.84071	35.8737	32.8558	51.5678	1483.54	1380.74	582.824
M398T256			1.47758	0.0193619	0.238024	0.203105	-2.2997	5280.69	5919.48	3947.49	950.492	985.388	1140.68
M333T517			1.4765	0.0166958	0.232727	4.89226	2.2905	293.51	242.667	221.285	1436.39	1293.05	976.267
M397T412			1.49121	0.0192261	0.238024	38.8956	5.28154	1005.51	1181.8	817.434	49474.1	32041	35356.4
M703T481			1.38926	0.0167308	0.232727	2.13439	1.09382	690.453	831.46	1031.6	1472.51	2078.44	1899.24
M817T436			1.49381	4.22192e-05	0.0619783	4.44805	2.15317	612.779	593.989	504.545	2565.26	2617.45	2429.3
M95T258			1.4733	0.0044629	0.184432	0.277682	-1.8485	1543.95	1218.82	1406.26	419.313	418.873	319.478
M238T389			1.41601	0.101743	0.346588	5.62904	2.49289	218.693	171.468	178.961	1668.61	682.052	852.946
M219T460			1.46137	0.112676	0.35715	33.9046	5.08341	363.989	418.617	501.436	24253.7	12671.3	6609.87
M750T502			1.45797	0.0788722	0.324905	11.4701	3.5198	103.82	89.68	82.9521	1022.45	1572.94	575.534
M549T103			1.36174	0.00370358	0.175844	0.343309	-1.54242	22626.2	29367.5	27376	5590.24	12660.2	8997.87
M707T551			1.45612	0.0632293	0.305852	10.8316	3.43717	61.1167	62.0286	71.3004	841.911	897.467	366.778
M903T548			1.48835	0.0133527	0.222815	4.55064	2.18607	380.965	393.974	407.27	1859.13	2039	1481.66
M539T537			1.45696	0.051109	0.288656	11.6262	3.53931	295.294	209.282	147.241	3526.35	2412.06	1639.74
M416T428			1.43341	0.081728	0.328474	5.79386	2.53452	737.641	760.852	739.827	6327.98	4063.71	2576.82
M501T221			1.35631	0.0148541	0.227939	0.202385	-2.30482	9809.61	7099.73	11457.5	2040.41	2848.32	852.317
M257T42_2			1.43984	0.00435126	0.184085	6.14639	2.61974	10969.4	26342.5	20250.8	106590	138387	108826
M410T257			1.44288	0.00250253	0.154906	0.320678	-1.6408	2189.88	2151.26	1751.34	483.663	732.289	737.771
M965T466			1.45268	0.0836845	0.330401	12.3936	3.63153	2476.07	1506.72	2064.58	13986.1	38284.9	22677.8
M831T437			1.48757	0.0327658	0.260384	12.5707	3.65199	303.293	280.137	293.988	3469.33	4853.45	2706.98
M395T212			1.39548	0.0143204	0.225956	2.67857	1.42146	825.092	1442.94	1152.62	3682.52	2937.24	2542.69
M352T446			1.45073	0.0389743	0.271292	4.21118	2.07422	329.147	427.634	394.528	1785.11	1949.75	1113.5
M401T68_1			1.29001	0.0824877	0.329016	2.4052	1.26616	1897.71	3324.84	2928.15	8926.53	6068.04	4609.51
M810T545			1.42977	0.091544	0.337099	6.91513	2.78976	256.58	149.42	227.907	966.152	2272.48	1144.91
M724T502			1.46789	0.0840529	0.330911	14.813	3.88879	297.211	285.102	325.86	3872.27	6970.71	2609.75
M733T259			1.47358	0.0143285	0.225956	0.343061	-1.54346	2775.37	3510.6	2705.41	933.939	1080.06	1070.6
M221T257			1.48669	0.0152383	0.228324	0.121295	-3.04341	6570.16	5863.81	4441.34	717.503	587.87	741.51
M648T44			1.48042	0.000155467	0.0840456	0.483222	-1.04924	8421.07	9160.92	9016.42	4637.91	3831.8	4383.24
M764T461			1.47212	0.0828273	0.329506	52.0752	5.70252	557.72	475.592	466.45	30559.2	36780.2	10761
M807T562_1			1.47401	0.0576411	0.298097	71.5546	6.16097	57.5351	52.6215	23.859	3918.67	4055.35	1615.42
M414T325			1.46188	0.0369673	0.269076	19.3919	4.27738	2668.35	1159.99	1177.03	20367.1	40624.7	36071.6
M229T418			1.3953	0.0194968	0.238024	3.80375	1.92742	611.047	383.102	272.341	2045.67	1351.38	1420.36
M951T555			1.45815	0.106957	0.352349	12.534	3.64777	722.016	619.668	602.274	5098.72	13431.3	5835.47
M821T43			1.28873	0.0120416	0.216968	0.437651	-1.19215	32107.4	31872.7	24739.2	7697.96	13590.8	17539.4
M953T340			1.46376	0.0139937	0.225339	0.220366	-2.18203	7406.75	7440.52	10195.7	1536.77	1609.92	2371.91
M308T92			1.46005	0.00974438	0.207536	3.06792	1.61726	3879.57	5011.5	5408.13	12547.6	16967.4	14353.8
M543T220			1.44723	0.00360873	0.173793	0.216745	-2.20593	14297.4	14490.6	14497.3	2163.14	2722.24	4496.49
M403T258			1.48032	8.34771e-05	0.0701542	0.328362	-1.60664	9103.41	9212.65	8524.25	2589.56	2764.67	3459.1
M454T392			1.38714	0.0119178	0.21672	0.394172	-1.3431	2880.93	2996.84	3186.16	1015.33	861.304	1696.11
M678T43			1.44202	0.0657902	0.309848	6.28464	2.65183	4835.54	6537.71	4304.29	26120.3	24539.7	47867.6
M806T562			1.47946	0.0699363	0.315579	61.4193	5.94062	132.591	143.638	120.82	11241	9348.15	3797.28
M700T468			1.49241	0.00282117	0.162787	1.71724	0.780092	650.862	635.644	651.168	1133.77	1140.36	1053.32
M459T24			1.36843	0.00459971	0.185165	0.453576	-1.14058	2011.16	1780.92	2244.96	638.051	1045.98	1054.22
M710T536			1.49036	0.0010626	0.123037	4.91677	2.29771	230.75	298.46	247.308	1285.64	1360.81	1171.52
M238T36_2			1.46557	0.0306897	0.256965	10.1018	3.33654	3054.49	1866.45	1659.88	28733.3	21701.6	16043.4
M547T359_1			1.48793	0.0122729	0.218133	4.27342	2.09539	248.344	244.622	235.137	1162.12	1085.17	864.193
M963T553			1.47447	0.019412	0.238024	4.76792	2.25336	234.295	270.827	266.695	1294.01	959.1	1426.85
M183T39_2			1.41112	0.0182757	0.237198	3.24475	1.69811	8988.38	13722.2	7776.08	37654.3	36503.9	24763.4
M952T555_1			1.4174	0.106093	0.351265	17.6915	4.14498	650.048	275.799	150.35	3997.85	10602.2	4439.47
M141T461			1.35837	0.126298	0.367405	3.99953	1.99983	460.553	655.565	478.071	3362.5	1728.02	1285.48
M377T449			1.42961	0.129524	0.370244	19.45	4.2817	149.815	360.441	178.591	7830.14	2413.95	3153.96
M220T257			1.47534	0.00367171	0.175471	0.247384	-2.01518	3267.77	3228.16	2648.28	678.596	897.026	686.505
M334T175			1.32288	0.0175903	0.234728	0.421974	-1.24477	4943.28	6409.5	7382.42	1769.92	3525.11	2610.74
M573T41			1.15909	0.0784671	0.324647	0.441279	-1.18024	43011.5	81275.2	54838.4	13530.8	33654.2	31859.1
M95T35			1.48832	0.00840006	0.202114	6.74043	2.75284	5017.69	4138.16	5284.67	36893.8	32796.4	27645
M395T460			1.44886	0.11517	0.359255	22.8701	4.51539	776.327	847.698	560.087	27690.2	14880	7380.58
M317T362			1.32565	0.082343	0.329016	2.67123	1.41751	942.109	1485.04	926.387	4140.35	2765.11	2052.6
M943T555_1			1.45744	0.0768091	0.322982	13.9178	3.79886	124.965	79.65	60.725	968.359	1900.76	823.83
M629T35_1			1.32773	0.00658536	0.191977	3.87095	1.95269	316.989	1053.41	802.962	2430.97	2582	3400.02
M367T401			1.47144	0.0302946	0.25623	5.13325	2.35987	257.167	250.465	224.538	1485.21	1376.24	896.95
M404T258			1.43818	0.000803289	0.114287	0.385795	-1.37409	1487.73	1549.28	1737.53	465.494	656.731	719.766
M179T428			1.34828	0.00767725	0.197798	3.00668	1.58817	2940.4	7261.98	3495.26	15258.1	12291.9	13634.4
M181T34			1.35798	0.0365917	0.268084	1.75438	0.810962	46785.9	50501.7	37468.9	67622.5	94809.9	73981.7
M345T58			1.46381	0.0168771	0.232896	0.203191	-2.29909	40266.3	51254.5	34785.5	6734.13	10229.6	8700.51
M781T47			1.394	0.039492	0.271907	3.57457	1.83777	1449.24	2261.86	1349.58	7333.81	4084.18	6671.77
M243T35_2			1.29145	0.0259494	0.249883	2.53617	1.34265	18452.6	6772.86	9003.91	29553.4	31131.8	26126.4
M840T480			1.2243	0.0672172	0.311902	2.52045	1.33368	489.831	594.289	1112.86	2372.72	1175.58	1989.07
M236T469			1.49495	0.000954708	0.119506	2.70116	1.43358	489.704	455.714	465.767	1329.71	1274.05	1208.08
M77T37			1.39394	0.0635221	0.306172	3.722	1.89608	4723.67	4007.73	2870.53	19758.7	9820.56	13603.2
M593T258			1.42538	0.00768449	0.197798	0.183028	-2.44986	5415.69	5529.47	3969.46	515.072	1052.21	1162.52
M671T221_1			1.42659	0.0601998	0.301532	0.382388	-1.38689	2901.34	4635.93	3018.94	1351.17	1309.06	1376.34
M725T552_2			1.44645	0.0716476	0.317067	10.2795	3.3617	251.361	245.387	285.519	3568.13	3140.98	1332.19
M303T267			1.40266	0.00549632	0.188254	1.89385	0.921323	906.007	1042.42	1347.5	2064.76	2229.67	1947.57
M286T257_1			1.48065	0.0509783	0.288656	0.0233413	-5.42097	2187.7	2211.28	968.448	45.0748	42.0209	38.1872
M564T369			1.43474	0.100466	0.345485	15.7328	3.9757	5553.95	2920.85	8369.9	56371.8	145152	63490.7
M779T517			1.46714	0.0372395	0.269222	10.8951	3.4456	213.952	203.938	130.209	2289.77	2412.08	1269.74
M131T35			1.47411	0.00163933	0.141105	3.50945	1.81125	12954.4	10481.6	9060.69	40470.2	39958.6	33616.6
M723T199			1.47882	0.019083	0.238024	5.51443	2.46321	1418.74	1806.9	1544.02	10214.8	9321.06	6766.14
M850T329			1.45853	0.0184462	0.237471	0.0512301	-4.28687	4019.29	5335.49	3372.34	171.545	108.907	371.558
M683T258			1.43805	0.0191184	0.238024	0.411269	-1.28185	2130.75	2966.03	2377.14	862.154	1089.56	1122.07
M217T412			1.44395	0.00408071	0.180372	3.92073	1.97112	1640.77	2783.36	2720.63	10837.2	8702.74	8472.78
M286T220			1.42883	0.00114655	0.12671	0.190667	-2.39087	21062	23067.2	26444.8	2567.1	5942.56	4946.47
M877T335			1.4449	0.0155547	0.229032	0.378153	-1.40296	6387.77	4738.29	6552.74	2178.97	1898.81	2607.52
M687T36			1.27469	0.0175191	0.234728	0.251319	-1.99241	27238.4	24214.9	21064.6	2731.34	2647.58	12846.2
M186T207			1.43312	0.0025388	0.155111	2.84745	1.50967	1314.72	1881.13	1178	4576.31	3584.04	4293.99
M621T26			1.40673	0.0893842	0.335948	4.54165	2.18322	1119.87	957.995	928.705	6610.01	4379.13	2665.64
M434T493			1.45384	0.0136908	0.22412	2.67438	1.4192	437.122	556.067	468.515	1483.89	1085.32	1339.94
M349T437			1.46525	0.0310854	0.257697	3.20598	1.68076	625.115	543.688	568.949	1793.12	2292.34	1485.74
M460T318			1.46613	0.0224766	0.242168	4.37964	2.13081	1620.78	1306.99	1756.95	5184.84	7968.61	7363.98
M267T45			1.47021	0.0464281	0.282024	12.2367	3.61315	14017.2	11200.9	14491.3	155783	107702	222429
M335T122			1.39718	0.0403298	0.272792	0.0476962	-4.38998	49070.3	101168	72977.2	7341.65	2418.09	886.779
M361T390			1.3382	0.0647748	0.308039	3.20199	1.67897	3167.38	6283.47	4074.8	15377.7	18936.6	8994.62
M239T43			1.31596	0.0143585	0.225956	2.78121	1.47571	10275.2	11181.3	4664.71	21984.5	29882	20782.2
M806T563			1.4544	0.0740484	0.318596	77.0087	6.26695	88.7921	199.623	379.262	23617.4	20221.8	7577.69
M583T35_2			1.34655	0.00625804	0.191879	0.425392	-1.23313	188176	177517	144321	48285.5	93194.8	75475.8
M725T412			1.47542	0.0132654	0.222815	2.09659	1.06804	1136.24	1129.77	1159.46	2294.15	2204.18	2683.48
M173T84			1.43269	0.0721927	0.317158	4.64792	2.21658	31526.1	37974.9	26451	131245	213449	101283
M266T473			1.41722	0.0653809	0.309105	5.44321	2.44446	9142.92	10819.1	6062.96	48646.8	64785.2	28227.4
M437T316			1.4806	0.0381778	0.270269	17.9661	4.1672	2802.81	2083.68	2236.76	27820.1	44385.4	55771.4
M305T371			1.253	0.0739336	0.318531	0.448205	-1.15777	26332.2	46470.5	49245.7	12971.1	18661.6	23070
M328T37_2			1.406	0.000857022	0.114287	4.38678	2.13316	2319.05	3563.04	1327.46	11410.3	10350.6	9865.81
M217T243			1.09885	0.141703	0.380204	0.443638	-1.17254	6729.89	5843.23	5947.01	1488.29	1040.41	5687.55
M495T27			1.46184	0.0545254	0.293954	10.4005	3.37858	573.445	758.01	806.449	4364	9966.15	7905.17
M293T127			1.43909	0.00174034	0.143459	6.69989	2.74414	8260.12	18444.8	7852.18	68889.6	74061.2	88577.6
M798T562			1.45277	0.0929011	0.338364	73.802	6.20559	11.507	17.0664	4.66806	1224.04	908.644	320.602
M545T360			1.43918	0.00721941	0.19486	2.87565	1.52389	417.737	280.687	286.465	994.852	1057.89	779.455
M644T85			1.46157	0.0224508	0.241974	2.75489	1.46199	1064.22	1240.01	1185.06	3564.46	3496.74	2551.39
M658T543			1.41763	0.12418	0.366038	7.43153	2.89366	326.136	260.264	273.009	3552.15	1586.95	1247.62
M592T258			1.48179	0.0107571	0.210791	0.155416	-2.68579	4063.3	4472.69	5547.61	606.816	848.906	733.098
M833T437			1.48909	0.0118061	0.216258	5.20627	2.38025	4267.12	3855.66	4592.58	19569.9	26050.2	20579.6
M175T35			1.40097	0.00611925	0.191317	1.76615	0.820606	35343.3	39449.5	28894.4	65623.1	63906.4	53597.4
M220T275			1.44155	0.0133958	0.222926	0.315322	-1.6651	3798.53	5172.11	3871.78	1170.48	1691.36	1187.66
M889T362			1.46769	0.0061746	0.191317	2.66251	1.41278	540.26	684.693	682.445	1648.08	1919.21	1511.17
M314T35			1.40536	0.00569502	0.188254	3.85063	1.94509	8480.57	17248.7	17272.3	44763.4	61568.4	59251.1
M779T305			1.49186	9.84883e-06	0.0456154	0.216134	-2.21	2201.29	2070.19	2102.18	504.751	467.935	404.877
M649T241			1.44543	0.0678745	0.312681	4.03889	2.01396	1051.02	1189.01	1103.8	3701.62	6360.83	3442.93
M797T562_1			1.46052	0.0711287	0.316184	57.4972	5.84542	47.9695	48.9961	17.8721	2872.74	2747	983.108
M275T80			1.40714	0.00056546	0.108074	3.99532	1.99831	22330.2	48298.7	48167.7	143051	161094	170486
M189T273			1.48546	3.77316e-06	0.0330869	0.144808	-2.78779	36504.2	35652.6	37790.4	4558.46	6554.95	4807.77
M343T404			1.45225	0.00885558	0.20405	2.56062	1.35649	2611.17	3535.34	2818.98	7793.74	8676.4	6487.06
M683T536			1.48181	0.00788423	0.199542	7.8627	2.97503	384.737	529.424	337.591	3639.94	3487.6	2714.61
M808T562			1.46458	0.0652351	0.308949	63.1561	5.98085	27.4511	25.2225	9.33613	1515.31	1770.43	630.55
M393T446			1.47251	0.0562733	0.296256	9.6845	3.27568	372.366	429.35	321.951	3135.17	5205.81	2541.17
M276T257			1.28342	0.0069015	0.193624	0.285275	-1.80958	11573.4	13811	14813.1	6350.16	3588.41	1528.78
M118T274			1.47891	0.0565118	0.296435	40.9398	5.35543	4183.56	4964.48	2582.84	237504	126159	116597
M388T195			1.42872	0.00452678	0.184555	0.337207	-1.56829	4912.59	5011.74	5173.64	1640.83	2209.82	1240.49
M271T380			1.47156	0.0407887	0.273624	9.55201	3.2558	478.321	556.354	405.903	5990.64	4743.27	3026.5
M153T150			1.43644	0.0189224	0.238024	0.115443	-3.11475	47206.2	73182.3	75890.4	12109.2	6104.53	4445.29
M404T300			1.30649	0.00597323	0.189809	0.267469	-1.90256	22927.8	16038.1	18981.5	2120.45	5832.75	7545.93
M644T266			1.45313	0.00040968	0.103626	6.21469	2.63568	1248.26	2492.96	1220.43	10451.7	11163.2	9220.21
M222T316			1.38361	0.0737147	0.318127	4.88281	2.28771	1282.27	799.383	1328.33	5933.5	3144.59	7572.22
M312T42			1.43337	0.0184198	0.237471	5.02699	2.32969	5049.87	10085.3	5838.55	42396.7	36678.3	26359.5
M727T502			1.40949	0.10683	0.352209	6.15307	2.62131	400.352	447.061	462.631	2562.83	4133.09	1364.87
M453T76			1.12654	0.0408083	0.273624	3.82139	1.9341	7303.73	4395.33	694.212	17623.8	19907.9	9827.92
M786T411			1.30209	0.0701133	0.315669	1.6964	0.762477	799.478	932.153	1058.6	1979.58	1392.26	1361.51
M458T460			1.42468	0.0787828	0.324798	5.93368	2.56893	986.203	1318.7	1322.96	10325.6	7069.49	4131.52
M416T401_1			1.41016	0.00290194	0.163879	0.386847	-1.37016	1841.32	2071.02	2197.08	603.562	692.024	1067.83
M679T410			1.45816	0.0847684	0.331613	13.6187	3.76752	872.548	571.107	928.166	6532	16828.8	8940.35
M415T370			1.40869	0.119076	0.362583	4.74322	2.24587	921.494	949.955	1087.29	3251.24	7485.4	3297.31
M356T466			1.33771	0.0992614	0.344685	2.04107	1.02933	2438.26	2832.47	2634.3	7260.25	4616.46	4258.01
M347T360			1.42909	0.0501474	0.288027	2.50445	1.3245	591.238	534.765	532.481	1763.58	1282.75	1107.26
M204T35			1.39292	0.0209305	0.239845	1.72999	0.790762	8084.55	11112.6	7892.82	15619.7	15274.3	15971.3
M212T405			1.48942	0.0380743	0.270269	19.3626	4.2752	2188	2563.75	2386.1	37695	63622.7	36889.4
M397T370			1.46743	0.0899845	0.336405	12.4638	3.63967	1017.38	974.403	1006.17	8748.54	19836.2	8781.29
M915T384			1.37045	0.0545645	0.293954	0.332038	-1.59058	10160.3	18618.6	17871	3870.5	5957.85	5661.21
M430T460			1.47805	0.108129	0.353355	105.73	6.72425	724.543	689.972	685.752	122853	66497.6	32711.4
M119T35			1.19576	0.0558572	0.295663	1.2865	0.363447	67321.4	70009.4	53775.9	78018.9	91142.9	76696.2
M547T25			1.44193	0.080976	0.32756	14.8937	3.89663	1041.71	1618.89	636.516	25479.3	13421.8	10204.9
M237T36_2			1.45046	0.0403878	0.272906	7.56016	2.91842	10822.1	19852.7	15671.1	151692	121069	77621.9
M367T348			1.39965	0.0303627	0.256283	5.0406	2.3336	1408.89	601.848	1257.29	6180.32	6553.69	3738.82
M650T505			1.31347	0.140232	0.379136	2.38439	1.25362	752.429	703.919	631.757	1213	2471.31	1294.54
M288T276			1.33319	0.0167382	0.232727	0.317751	-1.65403	4827.47	6492.65	7714.32	3211.7	1575.06	1261.45
M291T35			1.47359	0.0403423	0.272792	0.114777	-3.12309	91561	64812	48453.7	7428.54	7100.91	8980
M319T36			1.46492	0.0327501	0.260384	2.82382	1.49765	5132.67	5159.93	4828.48	13293.2	17563.9	11842
M549T63			1.34357	0.0024666	0.154906	0.232948	-2.10192	58008.7	44998.4	47180.5	5272.33	18976.8	10736.7
M739T558			1.41516	0.0787059	0.324657	5.07994	2.34481	124.474	145.366	102.756	894.723	630.739	367.301
M211T69			1.17257	0.05435	0.293865	1.50702	0.591702	4124.7	5722.62	6996.57	8983.69	7388.23	9012.23
M374T183			1.48329	0.0308339	0.257295	20.8416	4.3814	959.319	831.828	619.211	22389	12995.5	14851.3
M967T563			1.33605	0.0517242	0.289875	2.25627	1.17394	211.926	325.613	246.908	671.846	685.501	412.578
M562T537			1.40181	0.108623	0.353777	4.93725	2.30371	533.144	487.452	584.797	4104.43	2259.74	1562.06
M411T106			1.48886	0.0104689	0.209954	21.0654	4.3968	2135.54	3231.64	2186.35	63331.1	45866.6	49920.3
M179T411			1.49043	0.0141653	0.225778	26.1653	4.70958	1899.23	2705.42	2179.95	71981.4	48475.3	57064.4
M448T257			1.47206	0.000280699	0.0901681	0.192211	-2.37924	25124.1	26692.3	22998.7	3506.21	5135.37	5738.67
M373T446			1.47508	0.0165598	0.231514	13.5214	3.75718	296.965	559.867	309.678	5652.15	6150.19	3970.57
M387T83			1.11851	0.0725348	0.317209	0.152915	-2.7092	111400	183322	287335	1668.93	59505.4	27830.9
M233T382			1.48412	0.0241277	0.245647	7.79695	2.96291	337.982	319.786	300.135	3087.51	2485.57	1895.65
M429T389_1			1.47611	0.0239832	0.245647	8.66444	3.11511	54.3317	72.499	65.1527	668.898	405.237	589.294
M698T408			1.43194	0.139074	0.378702	10.1983	3.35025	763.393	736.586	870.605	4452.9	14095.3	5627.58
M189T153			1.30795	0.0904298	0.336588	3.17901	1.66858	462.446	887.066	419.466	2760.98	1528.47	1334.15
M111T274			1.17705	0.101539	0.346342	0.896772	-0.157187	22647.7	22269.4	22977.1	18627	20938.1	21320.4
M757T47			1.23807	0.00398962	0.178867	0.260218	-1.94221	266522	299345	234793	19916.7	94318.2	94111.5
M245T196			1.41688	0.040846	0.273644	0.346047	-1.53096	25974.9	33068.4	43504.4	9939.84	11182.7	14363.8
M756T410			1.31046	0.13211	0.3723	2.58287	1.36898	661.676	638.273	570.744	1484.53	2358.97	988.261
M829T43_2			1.40188	0.0712811	0.316298	0.24643	-2.02075	42441.8	46893.1	21349.6	8442.75	8866.08	9967.19
M367T105			1.43005	0.133296	0.373143	21.5171	4.42741	56.3029	72.1644	86.5469	2668.82	628.591	1329.06
M187T348			1.40745	0.0613254	0.303141	2.75889	1.46409	281.564	265.644	280.033	930.276	838.008	513.98
M722T502			1.47856	0.112641	0.35715	103.222	6.68961	616.441	499.385	616.814	53610	99827.7	25408.8
M828T439			1.46167	0.0928528	0.338307	30.2069	4.91681	5913.37	2342.9	4239.63	77776.9	205087	94598.3
M627T87			1.35225	0.022021	0.241546	0.373955	-1.41907	348064	435478	278577	87003.4	138743	171438
M499T40			1.4921	0.0109265	0.212096	10.3672	3.37395	30457.3	34437.2	37161.1	375747	396340	285943
M613T222			1.4806	0.00219238	0.150972	0.267097	-1.90456	21149.7	25450.6	24366.4	5316.44	6812.99	6825.54
M461T309			1.37181	0.019271	0.238024	0.381202	-1.39137	4852.04	6629.94	7389.46	1668.49	2517.37	3007.97
M549T558			1.43635	0.0223347	0.241824	2.25296	1.17182	252.176	237.367	295.04	672.635	616.934	478.064
M643T42_1			1.44101	0.000365565	0.0988098	0.133678	-2.90316	230856	262407	218712	22875	50667.8	21632.9
M592T442			1.27006	0.0752332	0.320352	2.12245	1.08573	1320.46	1556.89	948.536	3397.28	2891.43	1831.52
M597T39			1.13061	0.0385082	0.270499	0.468178	-1.09487	43724	65383.6	51485.6	11319	31922.9	31944.2
M683T392			1.49539	0.00789597	0.199542	12.043	3.59013	388.079	388.479	396.14	3940.11	5162.16	5020.59
M183T419			1.35842	0.109492	0.3548	3.58199	1.84076	209.81	161.125	224.932	1071.48	445.064	617.847
M118T263_1			1.37742	0.0537189	0.292737	1.89722	0.923886	3650.55	4341.94	4228.22	8084.93	9145.76	5954.66
M377T517			1.47715	0.022329	0.241824	3.85649	1.94729	289.598	265.464	297.019	1120.48	1297.88	867.69
M359T412			1.48482	0.0190739	0.238024	11.4754	3.52047	1353.46	1806.76	1494.32	22098.5	14254.4	17059.6
M267T184			1.46846	0.0447401	0.279538	29.7342	4.89405	3320.01	6552.65	5476.59	177843	88087.7	190467
M377T482			1.39963	0.0323099	0.259904	1.82634	0.868954	532.313	461.377	423.884	848.03	1017.8	723.139
M794T157_2			1.44258	0.0114003	0.214593	0.283145	-1.82038	2411.72	2597.96	1806.08	553.305	535.57	840.979
M259T304			1.45835	0.0936982	0.338773	12.4677	3.64013	104.918	99.4067	110.818	2104.08	924.86	900.181
M691T42			1.24267	0.0287508	0.252991	1.91081	0.934183	14077.3	10241.4	6575.48	20526.9	21866.3	16639.6
M398T318			1.46195	0.0465109	0.282024	4.96574	2.31201	1134.26	1150.15	1037.69	3832.94	7237.64	5426.16
M891T361			1.47763	0.0087589	0.20405	1.97825	0.984222	806.39	868.868	882.069	1676.53	1851.1	1531.39
M701T403			1.44588	0.0383816	0.270499	12.1273	3.60019	6385.51	2568.07	3187.09	30626.9	56032.9	60574.4
M945T261			1.36382	0.0326868	0.260384	0.3653	-1.45285	11308.1	6780.77	10015.4	2601.86	4526.22	3138.43
M447T230			1.48656	0.0164947	0.231512	8.14263	3.02549	1174.85	1309.98	1457.6	13124.1	9887.32	9090.33
M206T37			1.40572	0.0623802	0.305195	2.6548	1.4086	2530.65	2829.23	2355.97	6988.09	8709.9	4786.01
M968T579_1			1.40361	0.110168	0.355465	14.2431	3.83219	37.358	33.6456	64.1451	966.763	727.162	231.011
M857T542			1.43763	0.0642557	0.307177	4.96896	2.31294	119.121	113.897	150.866	894.518	582.069	430.916
M862T542			1.47432	0.0118103	0.216258	3.67456	1.87757	253.497	303.672	254.631	1087.1	820.893	1075.02
M188T277			1.48349	0.0193527	0.238024	0.052578	-4.2494	47304.8	60670.2	75994.7	3342.25	2183.6	4146.9
M515T37_1			1.42542	0.0360631	0.267134	6.51805	2.70444	5068.59	12182.3	8519.8	74669.1	52211.9	41093.5
M293T444_2			1.42377	0.0254873	0.248719	3.73204	1.89996	1100.78	1587.38	1907.95	6865.83	6069.65	4217.41
M481T352			1.40751	0.00612804	0.191317	0.375057	-1.41482	5930.09	5393.23	6050.32	1782.84	1685.86	3047.41
M763T517			1.49146	0.036438	0.267777	70.894	6.14759	235.896	188.416	201.091	16530.5	18619.6	9187.24
M377T360_2			1.27353	0.0215801	0.240923	0.389641	-1.35978	8928.95	6448.37	8119.75	5041.42	2278.32	1835.67
M541T45			1.47962	0.00666586	0.192067	9.63062	3.26763	10052.4	6941.9	5757.53	85249.1	66978.6	66886.7
M767T381			1.45831	0.000520272	0.108074	0.38173	-1.38938	979.862	995.823	1125.46	442.478	422.557	318.765
M387T299_1			1.46589	0.00200958	0.149443	0.393363	-1.34607	2812.44	2341.09	2714.55	978.385	1186.67	929.954
M113T35_2			1.41274	0.0561892	0.296244	5.37319	2.42578	1065.47	2025.95	2054.02	12964	8085.1	6598.37
M253T79			1.44389	0.0362379	0.267134	2.72273	1.44505	7066.36	9024.26	7816.35	19720.8	27323.4	18048
M736T359_2			1.45864	0.0171702	0.233615	2.73127	1.44957	316.651	330.319	262.549	886.14	927.435	670.566
M67T36			1.45666	0.0626567	0.305441	6.26717	2.64782	1295.73	1281.28	1113.33	11119.9	5969.51	6038.6
M372T240			1.04269	0.1681	0.39965	0.608524	-0.716613	7717.41	7765.31	7955.06	4324.04	2495.34	7443.09
M453T85			1.37672	0.00924484	0.205786	0.527481	-0.92281	6691.96	8624.08	7277.91	3123.96	4475.67	4318.25
M805T563			1.46717	0.0843363	0.331122	91.1298	6.50985	202.777	291.71	488.048	41861.4	35822.4	11854.4
M655T40			1.32838	0.048796	0.285689	8.15897	3.02839	83.7452	580.888	172.05	3194.01	1445.39	2187.08
M348T110			1.3506	0.122459	0.364727	3.47102	1.79536	5221.59	7797.44	5105.87	16858.9	32521.1	13532
M656T36			1.41734	0.0527261	0.291655	0.303185	-1.72173	16411.7	16101.7	9233.25	4000.68	4625.46	4030.83
M569T370			1.39773	0.111277	0.356022	3.87867	1.95556	711.32	653.984	796.996	1881.82	4301.37	2203.67
M408T177			1.38149	0.0325272	0.260135	0.112634	-3.15029	60291.2	76873.8	39550.2	12480	4775.84	2648.26
M895T555			1.39367	0.0900967	0.336405	6.0714	2.60203	125.75	90.0235	150.15	809.772	1048.54	363.353
M274T439			1.39597	0.036972	0.269076	3.46576	1.79317	3302.31	5737.95	5879.36	22667.6	15111.2	13929.1
M538T427			1.46385	0.00420495	0.182228	0.282626	-1.82304	2319.7	2871.76	2283.27	873.044	569.659	669.845
M406T189			1.1508	0.0490828	0.286292	0.502137	-0.993846	3060.63	2276.28	3131.55	1339.62	2133.94	778.776
M158T421			1.48982	0.0186924	0.237471	10.9539	3.45337	1598.48	1493.67	1530.19	19695.5	18230.2	12706.9
M395T224			1.39603	0.00520488	0.188254	2.71066	1.43865	6921.48	12728.7	8727.07	24234.6	22740.7	29945.8
M205T348			1.44708	0.0437475	0.278231	8.42685	3.07499	507.389	956.738	802.348	7579.34	7622.21	3897.7
M654T257			1.48414	0.0122912	0.218133	0.208025	-2.26517	4103.37	5682.64	5163.86	1003.24	942.869	1163.84
M207T299			1.29628	0.00573213	0.188254	0.258536	-1.95156	13739.6	9607.39	12174.7	1175.97	3127.39	4880.27
M917T550_2			1.31554	0.081394	0.328027	4.90464	2.29415	241.44	101.402	276.696	1296.02	1238.81	503.772
M545T24			1.43385	0.0508736	0.288633	4.12975	2.04605	1416.47	1039.19	1515.82	5365.68	7246.58	3788.98
M384T348			1.40838	0.035795	0.266863	9.4072	3.23377	2771.8	1047.81	777.659	16271.4	17895.6	9080.56
M683T34_1			1.44429	0.0154417	0.229032	6.35854	2.66869	315.623	218.37	478.589	2673.23	1958.82	1806.49
M783T344			1.48668	0.00759008	0.197247	0.331982	-1.59082	3289.85	3939.58	4012.11	1226.45	1299.46	1206.08
M424T227			1.41911	0.0286463	0.252915	0.294332	-1.76448	17525.2	23212.6	14462.2	3929.61	5864.28	6453.21
M460T517			1.33357	0.0863064	0.333632	2.04935	1.03517	287.786	294.303	218.963	443.627	732.641	465.37
M275T42			1.4734	0.0413473	0.274393	8.71753	3.12392	232604	299603	241519	2.28435e+06	2.95615e+06	1.50449e+06
M889T572			1.42041	0.104299	0.348997	23.2633	4.53999	30.4834	7.23737	16.2753	688	356.152	211.978
M386T480			1.45906	0.0417445	0.275321	3.6674	1.87476	331.136	329.553	301.686	1158.1	1499.3	872.016
M448T220			1.4599	0.00422012	0.182254	0.156648	-2.6744	85218.9	103637	113045	10583.3	15200.2	21508.7
M375T308			1.48291	0.0279601	0.251868	8.71704	3.12384	815.004	838.234	871.818	9178.1	7490.66	5342.26
M570T134			1.36568	0.0070103	0.1945	0.290287	-1.78445	25107.5	26593.7	25827.4	3889.52	9355.05	9260.96
M547T42_2			1.35237	0.0473968	0.283612	5.66511	2.5021	7351.65	7470.73	2395.29	36920.3	40982.4	19637.3
M135T199			1.38254	0.0264753	0.250666	1.88768	0.916612	3469.46	3191.54	4265.85	6116.12	6263.29	8246.97
M264T35			1.43131	0.0141451	0.225778	30.8378	4.94663	1654.02	5878.78	809.073	72848.1	106591	77805.9
M227T227			1.30282	0.0114668	0.214593	0.297437	-1.74934	24339	30632.3	20292	3383.72	9370.46	9631.94
M374T307			1.17078	0.0213893	0.240923	0.289351	-1.78911	85601.3	95563.7	63426.5	6139.85	46669.2	17963.8
M413T211			1.47544	0.105495	0.350377	51.5132	5.68687	1598.4	1368.65	1713.76	135418	60274.2	45431.4
M942T556			1.44553	0.0740109	0.318557	6.59275	2.72088	468.74	314.732	305.05	1751.24	3570.87	1854.25
M933T414			1.47378	0.018741	0.237471	0.24853	-2.00851	14552.5	19870.2	21050.1	4106.76	4723.87	4956
M942T469			1.47542	0.0480932	0.285402	15.072	3.9138	882.542	518.509	760.374	8138.21	15462.8	8975.99
M107T35			1.42921	0.0576223	0.298097	3.56385	1.83344	14927.5	13721.4	11356.2	64229.4	43614.4	34728.6
M473T318			1.27682	0.0169731	0.233185	2.27523	1.18602	3588.47	1486.33	2371.94	4761	5724.87	6457.2
M499T33			1.47388	0.0207331	0.239445	0.325376	-1.61982	13690.5	17619.6	19328.9	5398.74	5500.91	5577.08
M197T412			1.49065	0.0179625	0.236424	51.4044	5.68382	2690.04	1748.39	2353.78	145285	92147.6	111718
M358T313_1			1.35884	0.0258559	0.249883	1.87333	0.905601	1924.79	2686.17	1986.75	4962.49	3652.09	3745.07
M109T35_2			1.32861	0.0830471	0.329666	1.81375	0.858974	39387.8	38385.8	36791.7	85253.6	52002.1	70537.1
M519T365			1.39408	0.0699446	0.315579	2.91938	1.54566	696.632	959.824	773.047	1649.07	3189.72	2253.85
M159T461			1.31043	0.129905	0.370703	2.65587	1.40919	667.481	495.725	591.151	2321.25	1303.62	1034.48
M943T555_2			1.38179	0.0796461	0.326063	3.45457	1.7885	323.425	230.115	358.879	1005.82	1470.13	676.059
M146T269			1.468	0.000232251	0.0840456	0.120176	-3.05678	45075	45763	44339.5	3778.41	7620.16	4846.52
M408T169			1.44456	0.0259551	0.249883	0.303654	-1.7195	19230.7	19567.5	13025.5	4384.13	5732.54	5619.81
M860T584			1.47051	0.0656046	0.309461	18.8019	4.23281	17.6125	19.7473	27.3187	607.386	343.928	264.765
M193T38			1.29884	0.0272224	0.251549	1.56395	0.645193	4161.63	4779.2	3102.64	6142	5955.72	6737.65
M543T360_2			1.41516	0.00387083	0.177528	0.413583	-1.27375	3476.49	3020.29	3890.52	1094.96	1721.17	1479.89
M960T464			1.45563	0.107288	0.352706	25.7287	4.6853	5367.49	2182.55	3662.2	57768.6	161867	68840.3
M366T349			1.36562	0.0511312	0.288656	3.26181	1.70567	865.492	1200.13	618.878	3106.83	3726.96	1922.54
M574T206			1.46293	0.0982199	0.343644	18.3849	4.20045	1987.98	2026.26	2398.73	64197.2	30177.5	23527
M587T232			1.47417	0.0230369	0.243625	4.15968	2.05647	630.441	713.015	566.495	2617.6	3220.13	2107.05
M533T330			1.46982	0.0134572	0.223279	3.10214	1.63326	368.281	457.471	439.693	1514.34	1303.24	1108
M725T36			1.39802	0.0230978	0.243738	10.0657	3.33138	74.3115	342.709	114.501	2355.66	1477.7	1516.78
M341T412			1.48587	0.0165217	0.231514	6.28375	2.65163	3073.18	3294.34	3242.38	24368.1	16939.7	19078.4
M292T126			1.40715	0.080825	0.32756	7.71334	2.94735	1155.25	911.501	1435.26	10191.8	4410.96	12409.4
M585T370			1.44364	0.103545	0.348398	21.915	4.45385	6843.76	3699.45	10057.4	80446.3	247941	123076
M160T270_2			1.4543	0.0271765	0.251455	0.24888	-2.00648	6254.7	6225.27	4037.13	1514.73	1117.02	1479.04
M359T429			1.43955	0.0428697	0.277554	3.07071	1.61857	1764.04	2231.24	1924.24	7841.77	5427.9	4907.45
M81T37			1.42865	0.0580249	0.298657	4.33147	2.11486	4180.92	3261.84	3590.8	20298.1	17598.3	9895.2
M600T100			1.40212	0.0218564	0.241156	0.176792	-2.49988	51638.4	47035.5	31046.4	3974.43	8722.93	10236.1
M133T34			1.32999	0.114398	0.358753	2.25414	1.17258	34542.7	33720.1	28702	64398.9	102358	51816
M177T358			1.49087	0.000562002	0.108074	0.0132673	-6.23598	337001	322527	309490	4472.61	5484.31	2899.38
M179T277			1.48773	0.0417402	0.275321	30.9205	4.95049	922.503	1050.1	1020.01	43105.7	27204.7	22222.8
M411T47			1.47504	0.0409637	0.273903	47.5763	5.57217	4292.25	5852.61	2287.17	251401	221792	118276
M273T63			1.33254	0.0709327	0.315938	8.79589	3.13683	4046.45	802.272	4210.75	20167.6	19337.5	40181
M184T100			1.2623	0.0465591	0.282024	2.55557	1.35364	7548.03	8134.74	3489.08	21567.3	14912.1	12515.5
M159T268			1.31565	0.00893233	0.20405	0.245498	-2.02621	21192.1	20378.8	19731.2	7617.08	1783.95	5648.55
M826T551			1.36333	0.0911102	0.336834	7.20802	2.8496	110.277	69.8516	183.581	1218.56	1010.65	392.415
M680T539			1.46211	0.129374	0.370139	22.1606	4.46993	315.113	279.49	289.47	4521.92	11484.3	3585.46
M888T572_1			1.46735	0.100794	0.345656	40.3216	5.33348	29.5644	31.2801	18.2522	1747.88	894.149	547.267
M65T36			1.25164	0.0159654	0.22981	2.24647	1.16766	936.439	835.987	395.015	1899.56	1392.79	1576.74
M190T84			1.43089	0.0850704	0.3321	5.76786	2.52804	1777.32	1951.27	1574.46	9683.31	14991.5	5912.38
M474T271_1			1.42637	0.116102	0.359911	7.64804	2.93509	1394.3	1320.44	1181.63	16323.4	7574.5	5901.75
M376T204			1.47332	0.0293708	0.254975	6.63875	2.73091	1169.07	1130.94	1079.52	9196.67	5389.94	7849.27
M855T184			1.24496	0.0260891	0.249883	1.91317	0.935967	3502.43	3365.68	1849.12	6672.15	5028.82	4976.59
M621T509			1.44238	0.08111	0.327696	4.67571	2.22518	455.151	492.32	456.097	1686.36	3232.02	1644.29
M245T392			1.32784	0.0192425	0.238024	0.366175	-1.44939	8740.96	13567.5	12708.6	2629.27	4266.41	5926.67
M607T33			1.33447	0.00564427	0.188254	0.320577	-1.64126	6.28195e+06	4.77716e+06	4.85377e+06	923378	2.46205e+06	1.71588e+06
M593T173			1.40588	0.0795496	0.326057	4.88878	2.28947	4194.09	2821.19	2888.07	22989.3	15961.5	9464.47
M713T553			1.26939	0.103097	0.347807	2.20485	1.14068	370.269	389.801	483.388	1115.47	1069.47	556.699
M358T277			1.49193	0.0226468	0.242325	32.6252	5.02792	1296.85	1607.39	1402.99	60665.8	41250.9	38607.6
M613T255			1.35508	0.0109649	0.212209	0.347994	-1.52287	22143.4	20908.2	23057.8	4636.15	11181.3	7188.28
M657T35			1.38794	0.0114854	0.214593	0.274324	-1.86605	14497	9918.94	10761	2354.06	4842.94	2452.91
M427T401			1.47279	0.0230545	0.243625	11.5771	3.5332	64.5327	114.35	101.407	1389.86	890.371	964.706
M527T429			1.3393	0.078692	0.324657	0.460378	-1.11911	3316.32	4038.65	2224.67	1346.76	1632.62	1430.88
M853T279			1.43371	0.0213117	0.240773	0.0188263	-5.7311	43971.9	65457.5	42213.9	418.781	219.378	2216.73
M830T43_3			1.47422	0.0305951	0.256847	0.211483	-2.24139	18096.4	24605.2	15391.4	4117.14	4048.12	4120.42
M917T408			1.34499	0.00333345	0.16672	0.205357	-2.28379	147502	109932	134028	18123.6	11385.4	50880.4
M663T257			1.47742	0.00256454	0.156072	0.12457	-3.00497	8391.51	10313	9942.52	845.302	1244.14	1479.14
M442T72			1.48558	0.0049554	0.188254	0.132118	-2.9201	24697.7	25799.6	20425.8	3646.23	3180.78	2543.2
M915T168			1.36074	0.0215681	0.240923	0.375385	-1.41356	17118.6	26015.2	25186.1	5822.81	10598	9225.49
M413T187			1.4624	0.102463	0.346977	18.7573	4.22938	6642.32	6999.1	6515.94	207625	97917.7	72555
M458T277			1.35896	0.0285803	0.252915	0.543175	-0.880511	2665.74	2780.52	2744.24	1149.65	1389.24	1909.98
M810T444			1.47521	0.0436553	0.278231	15.0802	3.91458	1205.92	665.303	972.387	11520.5	20085.7	11276.1
M126T210			1.4813	0.0187125	0.237471	8.72281	3.12479	980.735	1193.48	812.003	9648.3	9894.75	6505.16
M660T439_1			1.47135	0.0233716	0.243883	0.229461	-2.12368	5927.2	4313.95	4044.11	951.335	1176.72	1149.85
M159T269			1.4373	0.00169804	0.142252	0.189322	-2.40109	15957.7	15184	15266.7	4377.63	2577.13	1831.36
M415T317			1.40632	0.0985919	0.34423	5.31133	2.40907	1589.2	1668.95	1679.1	4610.76	12958.5	8654.08
M834T554			1.45082	0.000412389	0.103626	5.44078	2.44381	104.826	167.851	78.3709	568.809	683.043	658.12
M771T199			1.31839	0.0226054	0.24223	2.53904	1.34428	839.084	858.986	441.35	2162.63	1376.61	1892.83
M768T27			1.41101	0.00300864	0.163879	2.5559	1.35383	360.997	592.92	364.59	1056.59	1269.88	1043.51
M151T360			1.28764	0.127323	0.368446	2.0059	1.00425	613.826	514.277	569.828	1587.3	955.99	862.594
M718T405			1.48377	0.0194641	0.238024	10.8173	3.43527	1863.48	1311.12	1904.91	14526.6	22725.8	17694.4
M641T392			1.48962	0.00601312	0.189809	0.262568	-1.92924	7095.63	6593.71	5717.63	1817.1	1595.96	1682.58
M595T362			1.39197	0.00587089	0.189018	2.68426	1.42452	531.124	1011.8	731.247	1979.94	2369.31	1755.2
M841T360			1.39073	0.0645163	0.307615	2.29694	1.19971	805.691	777.422	857.882	2015.95	2270.88	1320
M158T380			1.45645	0.0391307	0.271292	4.21351	2.07502	1114.15	1267.16	1236.25	5813.89	5934.95	3493.78
M541T92			1.44257	0.0633748	0.305923	9.45501	3.24108	3413.5	3584.99	2513.59	40684.6	16522.9	32729.2
M219T389			1.46475	0.00309145	0.163879	6.63804	2.73076	653.577	449.295	889.594	4178.92	5045.22	4001.93
M936T157			1.35491	0.00825203	0.201541	0.599469	-0.738243	2257.72	2683.73	2547.98	1190.49	1689.68	1609.52
M635T392			1.36673	0.094066	0.339212	0.279623	-1.83845	3209.92	7087.25	4127.06	1032.22	1685.04	1316.08
M720T411			1.45921	0.00457257	0.184555	2.75121	1.46007	260.042	336.493	250.228	720.558	721.377	887.692
M233T48			1.43856	0.00848446	0.202691	5.98762	2.58198	822.447	508.561	361.388	3731.72	2666.54	3735.16
M962T560			1.46284	0.0174878	0.234728	5.22332	2.38497	328.958	222.448	322.835	1508.98	1219.68	1837.78
M474T420			1.41046	0.0072294	0.19486	1.82527	0.868111	1953.17	1398.11	1911.48	3159.4	3347.02	3099.53
M405T508			1.43754	0.0576398	0.298097	2.9155	1.54374	286.586	253.995	264.785	698.543	1037.81	611.689
M249T45			1.45822	0.00298238	0.163879	6.81426	2.76856	8342.57	16946.1	9966.32	80650.9	69212.1	90374
M412T456			1.42992	0.124224	0.366059	14.1408	3.8218	373.516	322.673	453.193	9106.82	4735.23	2411.19
M85T127			1.36159	0.00691624	0.193624	3.04141	1.60474	1968.55	3751.96	4382.77	11879.4	10448.3	8400.51
M432T393			1.26525	0.143906	0.381859	5.7545	2.52469	1225.81	2955.9	3115.12	22341.6	14526.5	5121.44
M858T477			1.21276	0.0500739	0.288027	3.73288	1.90029	831.822	1720.29	4264.59	10963.5	5096.85	9385.58
M188T268			1.48016	0.000330254	0.0944073	0.096107	-3.37921	421375	420352	422227	30938.1	54528.7	36008
M506T410			1.4881	0.00294878	0.163879	3.99527	1.99829	1304.4	1290.31	1547.64	6073.67	5403.6	5072.54
M888T438			1.32729	0.126534	0.367654	2.43438	1.28355	792.082	748.79	758.296	1244.6	2700.27	1652.17
M654T533			1.38151	0.0831029	0.329666	2.68779	1.42642	771.943	857.847	783.074	2916.43	2102.1	1466.74
M193T35			1.16836	0.081791	0.328503	1.42251	0.50844	25062.8	22138.3	17756	36994.2	26878.6	28529.4
M318T271			1.46622	0.0456334	0.281006	8.71032	3.12273	364.38	489.76	434.086	5125.63	2620.62	3474.61
M915T424			1.40978	0.0654558	0.309238	0.249854	-2.00084	18974.8	28774.6	39934	5897.94	6996.4	9013.73
M467T392_2			1.40622	0.0020232	0.14945	0.306882	-1.70425	1.74041e+06	2.22374e+06	2.11073e+06	397276	663011	803981
M217T392			1.45633	0.0569798	0.296898	6.07369	2.60257	3498.58	4400.15	3698.92	33023.7	20736.7	16680.2
M395T187			1.41132	0.0948774	0.339842	4.02344	2.00843	953.347	913.507	925.504	5587.53	3098.35	2549
M660T408			1.39951	0.00385484	0.177528	0.17919	-2.48043	11303.7	10070.1	8229.88	840.796	2064.62	2399.27
M117T199			1.09754	0.0735704	0.318111	1.86133	0.896333	2478.09	3752.94	1320.19	4464.41	3914.28	5676.62
M201T461			1.42398	0.0906161	0.336596	11.2604	3.49319	163.39	147.737	202.778	2663.71	2313.93	809.155
M938T103			1.19048	0.0335119	0.261746	0.436342	-1.19647	16491.4	16535	14325.1	3091.73	7845.85	9723.88
M901T359_1			1.48489	0.0200336	0.238419	7.80857	2.96506	656.772	528.707	613.745	5005.19	5508.87	3535.3
M280T36			1.46413	0.00754771	0.196803	0.643933	-0.635017	29312.3	26787.3	25474.1	16762.1	17659	18106.9
M707T446			1.47266	0.0332723	0.26121	4.36057	2.12452	233.703	208.334	245.895	894.872	1287.73	817.17
M402T461			1.35471	0.0981179	0.343589	5.68274	2.50659	1496.48	2118.54	723.207	12854.8	6541.97	5256.24
M176T401			1.40873	0.00139735	0.131064	2.98055	1.57558	1747.22	1523.07	899.157	3775.65	4312.12	4339.5
M453T516			1.43176	0.0409406	0.273903	2.61109	1.38465	256.721	299.05	227.346	619.256	866.302	559.23
M773T494			1.30758	0.127016	0.36813	4.64388	2.21533	376.939	490.006	542.855	3205.64	2443.49	897.812
M246T392_2			1.43143	0.0830767	0.329666	5.64889	2.49797	491.71	498.068	466.423	4026.43	2557.97	1641.51
M171T148			1.40501	0.0152122	0.228324	0.236116	-2.08243	117856	97727.7	74754.5	33372.9	20511.4	14669.2
M988T466			1.39878	0.077539	0.323952	14.6189	3.86977	194.228	36.6935	101.627	1029.39	2507.27	1324.85
M215T327			1.35309	0.00557984	0.188254	0.221323	-2.17578	9130.51	10075.7	8500.72	3818.97	1225.63	1087.59
M451T134			1.01844	0.11867	0.362265	0.54208	-0.883423	216610	349120	285273	74655.6	250401	136255
M321T35			1.31657	0.0269724	0.250901	6.0269	2.59142	7537.7	1512.04	6159.13	37802.4	33153	20706.9
M203T359			1.43089	0.00816872	0.201036	2.69049	1.42787	243.513	368.378	302.204	932.014	685.657	841.693
M205T36_2			1.37191	0.02436	0.24603	1.68979	0.756845	17071	21814	20770.8	37827.7	34847.9	28130.2
M360T411			1.13621	0.0884514	0.335289	0.279259	-1.84033	20463.5	9275.37	11110.7	935.519	6149.36	4322.71
M144T307			1.35172	0.0413094	0.274393	2.15958	1.11075	3906.54	5305.6	3567.88	11110.3	9605.36	6883.77
M999T359			1.48138	0.0197361	0.238374	4.23529	2.08246	972.877	922.411	868.283	4031.52	4572.13	3100.88
M287T256			1.42591	0.00857129	0.202943	0.309378	-1.69256	71954.2	94813.3	99591.6	19458	30394.4	32553.3
M217T390			1.46159	0.0534837	0.292728	7.00573	2.80854	2894.09	3406.58	3762.75	32994.8	20664.4	16842.4
M167T35			1.47521	0.00069418	0.11289	4.2869	2.09993	18309.9	12085.6	15307	71646.3	63189.5	61086.2
M349T314			1.27194	0.0222181	0.241824	0.334254	-1.58098	27869.4	26010.9	17059.1	3856.28	7899.87	11955.6
M332T377			1.26831	0.128886	0.36962	1.92408	0.94417	2886.72	3180.93	2357.85	4324.88	7533.4	4353.08
M687T27			1.43104	0.00377244	0.176651	0.369928	-1.43468	22803.8	22348	20722.3	7004.35	6475.11	10889.2
M574T274			1.42102	0.145534	0.382969	14.8994	3.89718	540.423	610.992	557.307	6607.01	3759.85	15092
M404T170			1.43599	0.109595	0.3548	11.8013	3.56087	1122.43	2045.4	1521.91	30615.6	13394.2	11335.1
M721T144			1.45882	0.0720991	0.317158	20.2731	4.34149	1932.72	2714.65	1927.02	57321.1	55524.4	20437.7
M256T194			1.42367	0.11015	0.355465	22.1675	4.47037	123.55	61.973	81.0337	2047.87	750.727	3110.29
M793T441			1.3603	0.108831	0.353972	2.33634	1.22425	706.97	724.759	756.761	1291.69	2403.35	1418.01
M437T391			1.23697	0.15511	0.390742	3.88144	1.95659	1183.48	2276.62	2967.51	13598.9	7333.61	4015.83
M955T392			1.39587	0.00219041	0.150972	0.145488	-2.78103	68558.4	91058.9	81039.5	4791.67	12708.2	17512.9
M531T24			1.39281	0.0641276	0.306948	2.3175	1.21257	650.423	661.106	721.577	2010.32	1183.65	1517.76
M756T404			1.48971	0.000754618	0.114287	0.0996991	-3.32628	17106.7	16693	18969.5	1458.51	1581.57	2220.96
M855T51			1.40518	0.0662821	0.310153	3.39129	1.76183	2683.86	2767.69	1786.63	6546.24	11436.4	6564.11
M691T447			1.4822	0.0314171	0.258202	16.2895	4.02587	171.61	287.564	221.175	3334.7	4924.69	2823.16
M377T460			1.34375	0.0605063	0.301839	2.13646	1.09522	1943.79	1387.01	1957.96	4902.01	3295.46	3101.74
M605T27			1.43872	0.0140838	0.225778	2.88352	1.52783	1764.15	2236	2606.68	7101.98	6877.1	5071.86
M337T42			1.16142	0.0839929	0.330855	1.5948	0.673374	12614.9	7343.31	6842.38	15755.1	12604.3	14382.2
M347T25_2			1.41743	0.0684508	0.313654	2.9336	1.55267	777.567	778.384	925.565	2193.07	3291.51	1795.19
M797T562_2			1.42141	0.109762	0.354933	17.6735	4.14352	132.062	82.5098	98.5736	2792.14	2090.42	651.827
M533T141			1.45426	0.062453	0.305301	10.4009	3.37863	3441.85	5658.8	4659.23	69487.9	31241.9	42385.2
M468T379			1.32592	0.107927	0.353226	2.52116	1.33409	452.856	497.285	508.449	1685.46	1227.09	764.787
M270T362			1.414	0.0419601	0.275993	2.68598	1.42545	877.161	956.818	709.639	2786.52	2369.61	1675.99
M380T446			1.47624	0.0359093	0.267134	11.5073	3.52447	359.195	553.215	356.478	4483.5	6535.39	3582.53
M255T41			1.32085	0.0400913	0.272455	6.35143	2.66708	3623.67	17348.2	15407.5	105920	68801	56340.1
M335T446			1.4608	0.0236435	0.244573	23.2434	4.53875	13619.4	45618	23365.1	592546	827894	499522
M314T206			1.4188	0.00500893	0.188254	2.80049	1.48568	16353.6	25921.8	15775.8	45870.6	61899.5	54802.1
M477T389			1.41176	0.0961217	0.341278	4.39823	2.13692	83.6422	89.392	87.837	577.537	256.405	313.431
M429T360_2			1.06208	0.188058	0.414816	0.420902	-1.24845	7119.35	6657.95	6182.3	915.047	740.94	6745.04
M574T191			1.43271	0.0917283	0.337286	8.11143	3.01996	3100.76	3776.66	5030.09	50232.3	26545.1	19809.4
M344T278_1			1.44728	0.0451245	0.280037	4.05028	2.01802	1338.59	1709.59	1396.16	7848.01	5794.75	4358.07
M717T426			1.48452	0.0220785	0.241546	7.48363	2.90374	1200.24	1116.77	1055.1	10152.6	8719.45	6363.47
M286T41			1.43981	0.0283327	0.252595	2.48486	1.31317	3314.89	3204.54	2552.45	6811.84	9240.32	6490.2
M968T369			1.45462	0.0207707	0.239498	0.131398	-2.92798	15438.7	20101.9	25120.1	1762.78	2468.08	3739.84
M802T503			1.44686	0.0508535	0.288622	4.61385	2.20597	341.317	249.66	268.287	1815.42	1064.97	1084.13
M145T390			1.25756	0.0891882	0.335695	2.71723	1.44213	2348.56	4747.03	3337.09	12356.6	10533.1	5458.22
M723T47			1.41483	0.0333159	0.261352	33.4782	5.06515	261573	33682.9	37326.6	5.07953e+06	2.89837e+06	3.15636e+06
M363T274			1.42266	0.00223372	0.151182	3.05657	1.61191	3453.38	4638.34	6517.95	15056.5	14030.7	15568.3
M309T445			1.08471	0.100495	0.345485	1.84724	0.885373	2747.58	939.467	1425.97	2869.87	2704.08	3871.03
M641T406			1.4782	0.00839452	0.202114	0.340961	-1.55232	7169.06	7802.49	6131.65	2496.95	2514.54	2183.88
M415T361_2			1.4025	0.0268758	0.250901	2.82047	1.49594	679.426	1024.66	660.398	2705.16	2276.99	1686.83
M471T460			1.29149	0.189327	0.415773	5.19206	2.37631	617.407	571.574	438.288	5058.89	2224.89	1165.1
M492T452			1.38559	0.0768309	0.32303	3.19621	1.67636	3855.1	3848.47	3235	15192.9	12631.5	7137.55
M397T446			1.44738	0.0570086	0.296916	5.19354	2.37672	646.529	783.771	558.643	4845.1	2794.67	2689.88
M349T369			1.48825	0.000541048	0.108074	0.252433	-1.98603	5909.41	5551.73	5181.97	1581.45	1372.31	1247.52
M304T371			1.31063	0.0164146	0.231512	0.410017	-1.28625	6885.57	7820.78	7226.19	4080.53	1650.73	3261.45
M364T146			1.40844	0.00560317	0.188254	0.356729	-1.4871	24634.8	30468.7	23107.9	6510.14	11012.1	10378
M645T359			1.46522	0.0387647	0.271051	3.5726	1.83698	304.343	324.986	300.969	882.079	1422.9	1018.61
M849T394			1.37725	0.0150079	0.227963	0.318978	-1.64847	3044.7	4168.43	2832.81	702.825	974.965	1526.64
M305T392			1.38428	0.00627482	0.191908	0.334013	-1.58203	231678	322114	292188	60053.1	100164	122351
M762T118			1.39744	0.0439357	0.27842	0.135689	-2.88162	18342.1	36626.1	24750.4	2050.98	6118.28	2647.67
M813T131			1.3255	0.0428869	0.277554	2.38862	1.25618	366.064	589.983	580.322	1314.39	877.562	1477.85
M430T255			1.44267	0.0783518	0.324625	7.70178	2.94519	869.779	879.664	883.363	9809.58	6723.27	3744.45
M503T260			1.45825	0.0332828	0.26121	0.275297	-1.86094	3157.33	3862.59	2375.91	904.143	887.221	795.275
M662T42_1			1.34694	0.0058581	0.189018	0.419422	-1.25353	42112.4	37382	35415.6	10256.9	20578.4	17360.5
M390T299			1.43663	0.0639448	0.306769	5.10592	2.35217	1077.32	771.702	862.788	6471.46	4314.77	3060.06
M155T309			1.20945	0.0260896	0.249883	0.510561	-0.969846	4468.72	5683.39	4304.33	1430.24	2999.58	2951.07
M696T577			1.39078	0.0873005	0.334259	4.45562	2.15563	176.475	171.803	200.366	1109.16	903.433	431.958
M176T35			1.28807	0.0193175	0.238024	1.87696	0.908396	3453.03	6292.97	4942.76	10685.8	8829.8	8054.59
M793T42			1.23407	0.00717581	0.19486	0.269545	-1.8914	3.02781e+06	3.41275e+06	2.34068e+06	239856	1.03266e+06	1.09442e+06
M206T612			1.36377	0.0129407	0.222216	0.219919	-2.18496	8549.76	8548.78	8538.65	3400.67	1272.87	964.561
M591T259			1.4864	0.018051	0.236424	0.0716345	-3.8032	10529.6	11433.1	15719.3	820.38	1085.72	793.236
M488T415			1.30151	0.0919643	0.337557	1.90584	0.93043	445.839	525.75	591.911	958.435	1289.64	731.717
M529T275			1.46903	0.0287638	0.252991	11.4538	3.51776	456.022	537.931	790.591	6546.9	5063.9	8829.03
M346T226			1.4783	0.0294455	0.255077	7.87469	2.97722	658.073	785.533	702.991	6627.27	6367.98	3908.53
M389T348			1.44189	0.0396444	0.272102	2.5893	1.37256	747.716	779.419	724.9	2116.38	2257.32	1457.49
M117T34			1.42245	0.0429148	0.27756	2.0875	1.06178	5808.6	6683.01	6279.89	16089.7	11682.5	11413.5
M887T572_2			1.45165	0.122444	0.364727	23.0835	4.52879	108.36	125.12	119.415	4626.11	2292.55	1227.42
M496T220			1.41755	0.022405	0.241824	0.261576	-1.9347	18912	22491.8	13940.9	3497.48	6365.18	4614.16
M560T454			1.48296	0.0473315	0.283398	15.095	3.916	382.813	476.251	483.294	5726.94	9568.74	4967.23
M153T35			1.47316	0.0147491	0.227565	18.7513	4.22892	3552.08	1507.01	2723.84	52656.7	56071.4	37212.1
M562T399			1.3767	0.0685589	0.313654	2.59804	1.37742	1311.9	1083.65	1269.45	3698.27	3747.39	2076.15
M738T181			1.39164	0.0187242	0.237471	0.281427	-1.82917	8092.28	12634.6	11758.7	1918.45	3800.68	3423.21
M346T86			1.27048	0.142095	0.380485	2.71567	1.44131	30758.8	43283.4	30959	88299.4	142720	54129.1
M177T41			1.33014	0.122454	0.364727	2.27064	1.1831	14953.6	13235.4	12424.4	24732.4	44121.3	23364.5
M948T551			1.26042	0.15537	0.390922	3.56333	1.83323	995.034	1163.94	1280.36	6395.91	4035.08	1824.51
M563T270			1.46259	0.0387209	0.271003	6.38753	2.67526	402.589	383.702	415.426	3190.29	1717.73	2767.98
M266T434			1.34611	0.0230986	0.243738	0.203262	-2.29858	37599.2	35005.7	21768.6	2897.03	10021.4	6264.13
M606T372			1.31654	0.123636	0.365703	4.43116	2.14768	685.208	698.681	814.961	3733.81	4646.65	1362.99
M637T360			1.46523	0.0024435	0.154906	2.16137	1.11194	362.737	376.584	303.106	789.61	791.727	671.732
M712T38_1			1.32896	0.119418	0.362783	19.603	4.293	235.741	21.2624	196.984	5079.43	2246.75	1573.32
M745T86			1.36293	0.135733	0.375766	4.00282	2.00102	10449.6	10778.4	7808.35	23429.3	62420	30378
M191T449			1.40861	0.158604	0.393213	15.2083	3.92679	903.456	1988.57	1803.05	43985.9	12831.6	14586.9
M406T509			1.48378	0.0235722	0.244568	7.05545	2.81874	244.317	266.729	254.222	2228.92	1778.28	1392.11
M309T324			1.28402	0.0167417	0.232727	2.03598	1.02572	1674.6	3484.86	2694.6	5777.71	5610.66	4602.35
M832T360_2			1.42343	0.00838745	0.202114	3.07777	1.62189	505.08	416.668	289.817	1387.83	1336.46	1004.63
M952T423			1.23577	0.0568098	0.296618	1.8228	0.866154	745.217	1093.84	656.247	1676.67	1758.94	1112.83
M245T35			1.48812	0.0190645	0.238024	17.5186	4.13082	11954.5	15579.5	9970.17	173447	273249	210326
M375T359			1.43614	0.0200707	0.238514	1.77799	0.830245	514.32	572.648	523.301	981.795	824.599	1056.64
M771T371			1.44191	0.0592517	0.299972	0.206732	-2.27417	13100.9	12747.8	22953	2753.78	3244.93	4090.17
M472T306			1.46497	0.00492398	0.188254	0.21571	-2.21283	6547.74	6857.56	5256.11	1194.51	1706.12	1124.82
M257T126			1.45322	0.0119037	0.21672	9.41601	3.23512	407.084	845.733	969.147	6955.13	8318.85	5648.06
M339T185			1.29979	0.0720714	0.317141	1.5985	0.676723	2430.23	3069.45	2765.31	5435.21	3928.79	3847.62
M634T542			1.37325	0.0786913	0.324657	2.84761	1.50975	278.785	257.562	286.787	909.244	955.818	478.904
M413T485			1.4507	0.072287	0.317158	9.05647	3.17895	306.626	291.617	294.5	2887.15	3768.76	1429.19
M323T421			1.31647	0.0878814	0.334856	2.35941	1.23843	2161.96	1378	1639.65	5625.42	3586.7	3008.71
M740T174			1.45607	0.0083812	0.202114	0.264916	-1.91639	11508.2	12542.6	9188.79	2239.76	3215.13	3350.81
M267T124			1.45497	0.0381539	0.270269	10.2359	3.35557	1558.16	2769.67	2345.55	25958.3	14481.3	27868.6
M392T233			1.43885	0.0419696	0.275993	5.17895	2.37266	480.048	825.711	664.9	4506.36	3274.73	2424.87
M430T486			1.47163	0.082234	0.32901	24.2085	4.59744	614.567	569.847	540.036	13431.1	21215.3	7099.96
M234T359			1.46814	0.0105202	0.210262	0.233537	-2.09827	1665.12	1285.44	1774.32	438.107	366.087	299.244
M223T43			1.21881	0.141455	0.380063	2.40822	1.26797	5478.52	10013	8912.03	17096.2	29236.4	12436.6
M348T476			1.45397	0.0550144	0.294516	5.07174	2.34248	413.623	364.281	362.147	2648.99	1771.49	1361.57
M972T502			1.38002	0.00664128	0.191977	2.13612	1.09499	442.325	489.413	694.514	1229.53	982.187	1262.15
M195T307			1.09648	0.0475163	0.283792	0.365754	-1.45105	26886.4	31832.1	21064.9	2595.91	18526.2	8059
M207T39			1.4391	0.0278192	0.251826	3.14537	1.65323	14767.1	21185.9	17538.1	69342.6	54514.1	44392.6
M233T101			1.46031	0.0200173	0.238419	3.99812	1.99932	3381.73	4561.3	3260.43	18490.1	12920.3	13382.4
M293T444_1			1.37504	0.120684	0.363395	4.22881	2.08025	260.804	275.988	275.546	1781.15	1008.66	645.4
M993T392			1.41973	0.0038927	0.177528	0.396478	-1.33469	2435.29	3166.59	2805.55	885.85	1016.41	1431.11
M595T41			1.21141	0.0196962	0.238374	0.445406	-1.16681	57648.6	65122.3	47459.1	12819.2	33613	29389.2
M575T187			1.45114	0.122662	0.364908	27.0531	4.75772	16208.9	31839.3	28903.4	1.20755e+06	488624	385606
M173T446			1.47932	0.0257737	0.249883	9.2128	3.20364	514.874	571.069	745.696	5659.5	7048.65	4166.38
M415T271			1.44708	0.0444655	0.279214	6.03344	2.59298	2304.86	3197.26	3348.64	11227.2	20937.1	21236.2
M907T360_2			1.42368	0.0287058	0.252915	1.64408	0.717277	1465.64	1396.24	1591.78	2244.22	2819.75	2258.18
M423T272_1			1.427	0.0031397	0.163879	1.46909	0.554921	1891.79	2246.54	2100.28	3210.34	3118.05	2836.68
M832T196			1.33676	0.0249825	0.247426	0.693302	-0.528445	2002.9	2115.24	2156.15	1200.53	1590.23	1559.22
M432T271_2			1.4734	0.0374661	0.269747	18.3762	4.19977	1693.63	1064.11	971.41	14234	26464.1	27829.7
M328T243			1.42627	0.063175	0.305852	3.35851	1.74782	931.645	897.516	901.52	4060.19	3013.54	2097.3
M650T149			1.34508	0.0128221	0.221534	0.423085	-1.24098	13128.2	18365.4	14471.1	4444.25	8436.6	6566.11
M499T97			1.47373	0.0479752	0.285172	20.1602	4.33344	3843.32	5954.07	4318.85	114654	116103	53828.8
M505T438			1.42782	0.0838817	0.330797	6.20119	2.63255	288.598	299.158	370.183	2920.13	1875.53	1144.71
M498T419			1.41525	0.00326434	0.164885	0.315317	-1.66513	8728.15	11182.6	9015.48	2068.09	3073.09	3979.75
M205T37			1.42929	0.0391861	0.271292	2.04338	1.03095	15528.5	14955.7	15996	35976.6	33915	25084.8
M542T364			1.40224	0.004413	0.184323	0.383124	-1.38412	5595.61	6224.73	6372.88	1667.17	2150.3	3152.78
M618T469			1.275	0.139305	0.378902	2.91781	1.54488	480.138	608.949	552.318	2369.95	1575.95	843.396
M504T498			1.3414	0.122739	0.364965	3.49647	1.8059	930.708	886.936	723.326	4487.77	2724.98	1671.67
M448T346			1.41937	0.0560399	0.296057	3.1088	1.63636	563.609	590.811	497.939	1178.01	1781.65	2177.2
M743T359_1			1.39613	0.0483051	0.285402	1.87214	0.904688	579.639	620.3	681.015	1431.98	1097.92	991.5
M808T563			1.40888	0.102261	0.346764	14.341	3.84207	109.008	71.5943	59.4144	1487.47	1548.14	406.468
M302T268_2			1.27817	0.17528	0.404965	3.67571	1.87802	480.345	424.185	471.379	2825.96	1412.62	818.864
M211T531			1.31513	0.141735	0.380204	3.432	1.77905	337.459	325.478	388.438	1879.37	1082.72	646.236
M647T271			1.34363	0.0218106	0.241126	0.394821	-1.34073	6010.68	6088.44	4031	2829.46	2059.61	1479.43
M232T391			1.4702	0.000923382	0.118074	0.318782	-1.64936	4176.94	4950.54	4766.03	1249.24	1727.34	1452.43
M665T390			1.45385	0.00563483	0.188254	0.36682	-1.44685	2288.16	1972.35	1754.16	890.086	660.34	655.879
M807T43			1.30994	0.0065184	0.191977	0.323435	-1.62845	99580.1	128174	96077.6	17023.7	37581.3	50133.4
M531T157			1.48171	0.0121745	0.217764	3.0278	1.59827	1739.44	1855.43	1662.95	6033.88	5287.8	4597.97
M223T171			1.38628	0.061081	0.302832	2.28102	1.18968	837.678	944.579	735.747	2467.52	1800.97	1475.13
M381T412			1.47587	0.0190681	0.238024	5.0233	2.32864	6990.02	7284.13	5864.75	40719.6	27287.4	33156.8
M377T73			1.45723	0.00166721	0.141165	0.158544	-2.65705	16080.7	15413.2	12679.4	1787.97	1758.41	3457.02
M353T276			1.43152	0.0391686	0.271292	2.11689	1.08195	859.199	941.515	935.164	2347.52	1648.46	1795.57
M133T242			1.45716	0.0928282	0.338302	16.5616	4.04977	798.84	1126.52	1066.19	26248.9	14236.1	9060
M529T370			1.45071	0.143477	0.381468	17.1927	4.10372	700.001	664.65	649.648	6366.46	20786.4	7478.39
M466T392			1.40292	0.00519444	0.188254	0.297687	-1.74813	2800.6	3751.09	3754.33	658.004	1046.63	1363.34
M798T47			1.49311	0.00250807	0.154906	2.86593	1.519	928.372	909.162	854.883	2372.09	2654.08	2690.12
M940T532			1.44479	0.132951	0.372877	38.2924	5.25899	411.724	238.198	413.765	23462.3	12283.5	4985.33
M554T229			1.2638	0.087892	0.334856	4.84239	2.27572	2413.02	2779.48	735.189	4708.32	10756.1	13239.8
M732T560			1.4792	0.0562969	0.296256	28.8866	4.85233	27.1779	23.0546	22.0228	784.142	929.561	373.503
M547T370			1.4492	0.119973	0.362864	23.3497	4.54533	403.6	679.94	913.257	8376.3	26757.2	11491.1
M196T352			1.40662	0.0995346	0.344743	4.15475	2.05476	710.427	803.275	658.066	4567.42	2327.57	2128.17
M179T369			1.43559	0.0768897	0.323081	6.10322	2.60957	1426.98	1847.68	1296.74	13729.6	8179.61	5991.05
M143T95			1.3774	0.0107814	0.210791	0.202584	-2.30341	12858	14043.7	9113.72	1264.53	3845.92	2185.7
M376T412			1.47033	0.028136	0.252188	41.9746	5.39144	5168.13	1863.21	2016.54	166124	93163.8	120493
M750T181			1.36364	0.0032982	0.166024	0.269159	-1.89347	10361.8	11536.2	9121.77	1754.38	4575.72	2019.17
M389T269			1.49243	4.37602e-05	0.0619783	2.70047	1.43321	1523.02	1758.65	1645.38	4439.43	4371.53	4494.42
M322T37			1.03321	0.0945766	0.339463	1.90207	0.927569	7980.01	8153.62	2951.25	15717.6	8896.38	11686.7
M526T234			1.47182	0.0432842	0.277958	11.1236	3.47556	801.82	978.034	858.423	5950.57	11817.1	11579.6
M611T157			1.25545	0.0279098	0.251826	0.453284	-1.14151	5883.63	8839.12	8813.73	2150.14	4322	4196.58
M841T43			1.26168	0.0432918	0.277958	0.325631	-1.61869	81151.1	118770	65775.8	13506.1	31361.9	41651.1
M598T521			1.29954	0.0144429	0.226241	0.146638	-2.76967	10587.4	10847	10822.4	3836.08	422.803	471.181
M233T416			1.46044	0.0300408	0.255728	8.65154	3.11296	588.794	313.888	417.679	4467.42	4377.78	2577.96
M520T363			1.48654	0.00746129	0.19586	3.25357	1.70202	322.669	280.29	277.347	912.847	1083.86	867.435
M311T359			1.48618	0.021581	0.240923	14.9027	3.8975	2080.75	1548.23	1420.21	26617.9	30262.3	18366.1
M331T392			1.40392	0.0158337	0.229093	2.94688	1.55919	738.015	1036.19	1314.31	3691.63	2914.42	2495.45
M564T460			1.34725	0.0922551	0.337744	3.02918	1.59893	1703.4	1403.6	1681.17	6327.7	5406.87	2769.64
M745T48			1.41669	0.00248567	0.154906	3.46839	1.79427	3599.37	5946.81	2982.06	13482	13222.5	16748.5
M189T40			1.1962	0.0559677	0.295946	1.85475	0.891222	8475.63	17680.1	9827.99	21981.7	26741	18018.1
M309T43_2			1.44882	0.0143523	0.225956	4.16982	2.05998	28671.4	47821	32148.2	157995	176850	118166
M962T467			1.46502	0.0884428	0.335289	11.4905	3.52237	1063.6	962.061	1052.6	7757.51	18620.2	8993.1
M177T307			1.14571	0.0426068	0.27732	0.393956	-1.34389	11145.1	12692.3	8276.44	1677.53	7465.68	3508.25
M481T176			1.31861	0.00488012	0.188254	0.179978	-2.4741	4.40833e+06	6.3991e+06	6.0385e+06	317412	831613	1.88288e+06
M435T460			1.25775	0.12612	0.367235	2.3528	1.23438	1828.89	2016.14	1915.42	6002.36	4996.52	2554.29
M232T392			1.38392	0.00539454	0.188254	0.303484	-1.72031	5110.49	5414.73	4927.64	908.677	1569.69	2211.31
M163T389			1.24505	0.110495	0.355516	2.23637	1.16116	8722.19	10644.3	7244.08	25713.9	21933.6	11863.6
M782T196			1.38197	0.00497826	0.188254	0.4932	-1.01976	2517.67	2967.96	3097.45	1567.05	1035.85	1630.27
M171T389			1.4002	0.0843879	0.331122	5.20132	2.37888	4826.99	3660.83	2783.78	28515.1	18751.8	11360.4
M369T44_2			1.35531	0.00680535	0.193034	0.396359	-1.33512	87011.9	106206	115082	34281.6	58044.8	29870.9
M590T235			1.39171	0.0750209	0.319867	4.06759	2.02418	357.548	435.77	324.862	852.765	1759.72	1935.82
M583T359			1.42665	0.00153944	0.138234	0.147764	-2.75864	13335.4	12302.7	15801.5	1078.52	1809.52	3235.24
M559T167			1.47791	0.0330778	0.260732	9.26916	3.21244	2105.17	1930.85	1565.92	23099	14346.9	14479.4
M404T531			1.37266	0.150968	0.387034	7.01519	2.81048	472.134	421.929	623.319	6138.83	2849.35	1656.53
M125T36			1.48783	0.00587212	0.189018	0.056216	-4.15288	20568.4	16764.3	16334.7	797.471	1267.12	952.379
M85T36			1.34565	0.0837429	0.330545	3.08171	1.62373	638.743	713.514	1028.32	3390.18	2400.62	1545.45
M673T360_3			1.2489	0.0187443	0.237471	3.70623	1.88995	1146.13	219.418	529.682	2986.76	2202.86	1834.55
M386T465			1.31161	0.170839	0.401485	4.73084	2.2421	582.108	726.852	1122.36	6725.58	2572.45	2204.13
M431T179			1.42367	0.14335	0.381442	14.0591	3.81343	1038.93	1094.95	912.54	25143.3	11510.8	6175.69
M995T359			1.42649	0.0173869	0.23443	1.8191	0.863226	683.617	580.716	581.069	1068.16	1001.52	1287.3
M277T36_2			1.19782	0.0553119	0.29476	2.1715	1.11869	8580.38	16413.4	19383.9	36141.1	38219.5	22005.4
M400T409			1.34597	0.0266439	0.250808	1.97668	0.983078	1225.59	1771.98	1703.49	3207.03	2473.55	3611.91
M205T196			1.49622	0.000624678	0.110593	29.757	4.89516	3051.04	2973.37	3901.24	95027.9	103459	96870.9
M161T127			1.44035	0.0595194	0.300229	35.3316	5.14289	351.075	71.8333	217.849	11167	6601.23	4870.7
M679T44			1.30291	0.0133878	0.222926	2.76309	1.46628	405.763	1171.53	637.309	1791.62	2090.72	2236.8
M229T401			1.35381	0.0791176	0.325293	1.84312	0.882149	3261.36	3484.88	3583.42	7961.97	6139.85	4936.95
M298T382			1.20225	0.115479	0.359593	1.77153	0.824995	890.275	602.873	690.144	1705.36	1224.22	938.184
M855T153			1.46576	0.046889	0.282499	7.82873	2.96878	1067.26	805.08	949.042	9966.04	7157.94	4963.85
M543T260			1.38823	0.0312621	0.257697	0.278463	-1.84444	6838.33	5018.19	4078.06	932.371	1683.18	1821.64
M605T371			1.24265	0.102131	0.346764	2.34915	1.23214	615.804	823.262	510.271	1849.24	1844.71	885.333
M501T74			1.48702	0.0130757	0.222815	25.0296	4.64557	9591.24	16618.5	14460.1	404351	340571	273029
M548T409			1.41099	0.0360343	0.267134	1.84264	0.881771	682.667	737.878	621.683	1501.65	1144.47	1116.97
M888T572_2			1.34976	0.139752	0.379036	4.38995	2.1342	114.75	99.7849	96.3656	735.305	393.528	236.004
M473T271			1.44266	0.0827072	0.329239	12.9222	3.69178	1142.69	1152.31	1287.27	7041.43	17497.4	21752
M488T389			1.41391	0.00502608	0.188254	0.381693	-1.38952	7497.2	7376.19	6898.22	1977.45	2741.89	3590.73
M488T351			1.48329	0.0103307	0.209192	2.75504	1.46208	716.121	708.066	648.352	1982.9	2083.34	1643.7
M387T517			1.47141	0.0677733	0.312586	45.9316	5.52141	38.0727	23.5767	21.0958	1669.89	1540.25	590.471
M857T168			1.3878	0.0724734	0.317158	2.47652	1.30832	1510.43	1538.93	1794.18	3500.99	3129.37	5364.75
M887T572_1			1.47007	0.129048	0.369882	119.975	6.90659	58.6129	41.0117	25.4054	8829.19	3947.58	2223.75
M800T42_1			0.997172	0.104487	0.3491	0.585479	-0.77231	12301.6	14106.6	10397.9	3330.89	8479.71	9738.6
M643T360			1.4488	0.0343799	0.263916	2.4511	1.29343	438.94	403.65	394.414	1243.55	901.531	886.946
M294T83			1.42454	0.048462	0.285402	3.93413	1.97605	11677.1	17248.1	12172.5	37941.4	52596.9	71145.4
M363T389_1			1.43076	0.060218	0.301532	5.65974	2.50074	209.259	174.488	227.517	1531.88	693.511	1234.2
M771T415			1.42734	0.011656	0.215382	0.205762	-2.28095	15530.5	21260.7	23110.8	2545.56	4209.37	5570.59
M658T175			1.14136	0.0493849	0.286745	2.05141	1.03662	892.152	2445.08	1978.68	4602.2	3147.62	3155.31
M241T360			1.44189	0.153105	0.388942	20.1536	4.33296	739.92	695.363	635.926	25592.4	9136.57	7013.26
M721T180			1.39915	0.0570435	0.296916	3.92166	1.97146	2923.24	5389.42	3546.13	21636.4	12776	12093.7
M561T38_2			1.44137	0.0318866	0.259143	0.405505	-1.30221	1642.41	2450.85	1982.92	754.664	800.454	908.803
M424T247			1.44355	0.00922537	0.205765	0.42178	-1.24544	9426.73	12374.5	10420.7	3971.16	5274.05	4345.35
M453T72			1.23981	0.0234075	0.243931	0.471919	-1.08339	8090.24	11279.7	8729.89	4567.24	6049.65	2643.93
M330T247_2			1.48185	0.0579752	0.298657	27.3846	4.77529	361.793	427.201	428.989	16341.8	9678.91	7333.28
M291T469			1.20376	0.103015	0.347807	1.69071	0.757631	1405.39	1905.85	1498.77	3280.09	2949.95	1902.31
M417T412			1.47489	0.0264465	0.250623	5.16302	2.36821	443.307	482.948	522.178	2176.32	2136.59	3165.37
M573T216			1.44324	0.111979	0.356595	14.7913	3.88668	1203.28	1641.71	2391.29	19950.6	43164.8	14336.1
M473T306_2			1.13193	0.0849486	0.331777	1.78693	0.837486	1978.79	2726.29	1245.01	3349.69	4533.53	2749.2
M565T255			1.4339	0.0455888	0.280928	4.4585	2.15656	660.013	855.619	683.398	3978.88	2140.42	3685.06
M278T74			1.41484	0.0579907	0.298657	4.14972	2.05301	4465.65	4121.94	6908.9	19548.5	29642.1	15115.5
M251T461			0.924948	0.23184	0.448435	0.527449	-0.922896	4227.84	4492.18	4238.83	1827.56	453.882	4553.69
M357T592			1.43489	0.0586134	0.299372	3.82316	1.93476	1654.15	1787.95	1741.37	8695.32	6709.79	4412.1
M629T350			1.39425	0.00680778	0.193034	0.40431	-1.30647	3134.98	3281.04	2451.88	893.778	1498.2	1193.4
M585T24			1.39414	0.0448421	0.279634	3.83922	1.94081	331.186	349.431	587.561	1780.15	2027.74	1060.92
M983T195			1.28697	0.00473122	0.186831	0.241034	-2.05269	17062.5	21626.4	23138.9	1790.96	8734.5	4377.15
M380T389			1.45989	0.0345701	0.264831	4.93826	2.304	719.141	534.038	571.103	3906.1	2335.76	2766.92
M457T276			1.27789	0.0403248	0.272792	0.564393	-0.825228	13571.8	13765.5	12656.4	5200.77	7617.08	9754.29
M803T359_1			1.46774	0.0225058	0.24223	9.67246	3.27388	465.075	887.632	668.165	7111.06	7731.93	4703.8
M686T43			1.43576	0.0273042	0.251771	0.299416	-1.73978	21949.1	32584.8	22768.1	6196.74	9364.79	7583.95
M289T134			0.949236	0.165545	0.397689	0.567924	-0.816229	192766	308407	231793	60361.3	231843	124064
M243T446			1.43823	0.0228132	0.243039	3.98473	1.99448	175.636	204.097	115.755	606.329	829.2	538.857
M622T507			1.44711	0.102176	0.346764	25.8609	4.6927	41.6969	15.9395	43.2636	520.892	1445.96	642.511
M529T409			1.45979	0.055678	0.295229	8.20832	3.03709	602.645	472.421	525.78	2635.67	5902.86	4601.73
M448T276			1.48292	0.00636509	0.191967	0.28968	-1.78747	36906.6	33523.5	42279.3	9658.33	11206.9	11784.4
M499T537			1.39145	0.086119	0.333632	3.64	1.86394	246.078	274.643	277.962	1342.83	987.263	577.115
M148T311			1.42147	0.0167953	0.232727	0.123319	-3.01953	6618.26	4310.59	4919.74	306.403	853.898	794.139
M203T223			1.31746	0.0173424	0.234352	0.162312	-2.62315	48074.1	80324.6	66201.9	3042.66	14517.4	14026
M546T374			1.40277	0.167746	0.39956	10.2388	3.35597	1821.7	1544.68	1876.54	7942.45	32833.2	12905.3
M789T157			1.21513	0.0661067	0.310023	0.293349	-1.76931	29164.2	53420.5	28854.6	4043.66	16889	11758
M392T512			1.43765	0.0783212	0.324625	7.96183	2.9931	248.088	222.999	249.386	2091.82	2670.26	974.211
M325T128			1.39714	0.023538	0.244452	0.300005	-1.73694	47437.6	30402.4	46821.6	8455.93	13306.1	15637.1
M177T92			1.46041	0.010144	0.208227	0.0917381	-3.44634	55248.3	60778	42406.9	6305.72	2605.88	5622.77
M431T218			1.47103	0.0503104	0.288431	10.565	3.40123	1483.57	1606.9	1283.76	21201.9	15074.8	9937.08
M611T526			1.34734	0.0962757	0.341359	4.17312	2.06113	277.823	411.898	345.632	1811.04	1809.98	699.626
M355T34_2			1.33871	0.00121568	0.12754	5.60047	2.48555	1018.4	2676.07	5246.83	14509.8	18121.4	17444.3
M419T202			1.17032	0.0691074	0.314285	1.4423	0.52837	5514.25	5057.14	3947.47	7882.52	5637.77	7420.25
M337T270			1.45707	0.0400375	0.272445	3.69203	1.88442	827.158	810.631	811.941	3882.97	2352.16	2809.36
M277T359_1			1.34886	0.0178884	0.236179	1.52615	0.609893	920.284	1171.4	1083.66	1780	1407.5	1658.55
M853T361			1.42852	0.00224736	0.151182	2.18504	1.12766	808.297	632.026	532.325	1338.03	1446.17	1526.11
M763T306			1.40405	0.00597408	0.189809	0.632077	-0.661827	1976.38	1836.92	1810.36	1005.58	1300.09	1248.92
M834T42_2			1.35784	0.00872318	0.203752	0.380728	-1.39317	125778	123986	109164	30953	66093.4	39607.4
M51T37			1.33369	0.118817	0.362396	2.62899	1.39451	1386.91	1776.58	1609.25	6151.45	3411.69	2984.31
M917T550_1			1.41306	0.131425	0.371671	15.1972	3.92574	75.967	62.5338	63.0494	1027.27	1684.4	351.335
M684T198			1.48621	0.00135855	0.131064	3.40981	1.76969	1104.12	1386.66	1299.1	4392.9	4601.65	3928.23
M133T69			1.33934	0.0421831	0.276061	1.57622	0.65647	10947.3	13080.3	11461.3	19927	15308.1	20703.2
M705T359			1.48502	0.0284571	0.252675	12.2926	3.61971	739.25	637.427	550.254	7966.89	10032.7	5687.3
M247T242			1.46355	0.0954091	0.340553	20.0503	4.32555	1538.79	1535.28	1357.31	47553	25392.7	15904.9
M263T34			1.497	0.0122722	0.218133	44.5112	5.4761	10217.8	10211.2	10265.3	379036	548901	438301
M332T346			1.47246	0.0516552	0.289875	0.0932382	-3.42293	9849.18	18552	10545.3	1400.05	975.838	1255.4
M698T43			1.27601	0.0199715	0.238419	0.413584	-1.27375	21265.9	28297.5	19643.6	5509.76	9244.94	13868.2
M489T392			1.36269	0.00863061	0.203339	0.329881	-1.59998	304100	349183	304031	67104.5	83502.4	165193
M743T152			1.27934	0.00747101	0.195951	0.294928	-1.76157	13127	17063.5	12265.7	1682.62	4728.87	6110.04
M130T197			1.06753	0.120496	0.363362	1.40594	0.491531	2122.26	2196	3379.4	4259.26	3350.35	3212.81
M642T272			1.25567	0.0153875	0.229032	0.234834	-2.09029	8790.69	8035.37	5323.02	1177.37	3421.11	602.88
M402T199_2			1.26955	0.071188	0.316184	1.9528	0.965547	997.639	900.181	1331.53	2626.04	1510.15	2170.1
M482T430			1.24444	0.0244943	0.246136	0.369339	-1.43698	8781.5	7384.86	7839.18	1376.78	4820.51	2668.88
M181T453			1.49012	0.00736064	0.19486	7.75927	2.95592	792.378	735.002	581.37	4908.61	6316.69	5137.07
M633T211			1.39892	0.16952	0.400813	10.5785	3.40306	1554.95	1505.43	1298.73	28400.6	10704.2	7007.93
M447T360			1.35703	0.105194	0.349926	4.15801	2.05589	262.798	318.749	235.079	1219	1610.92	565.615
M245T310			1.46203	0.0519253	0.289875	5.85732	2.55024	834.118	803.232	792.524	3156.95	6389.05	4686.55
M367T411			1.31804	0.0913467	0.337005	0.459325	-1.12241	70624.3	85075.7	44344.7	28928.8	28950.3	34006.6
M801T359_1			1.47827	0.0297069	0.255728	8.7365	3.12706	675.237	582.701	507.927	5661.74	6208.57	3557.18
M499T42			1.2006	0.0402495	0.272792	1.74367	0.802123	1256.38	2532.98	1959.35	2827.77	3750.13	3445.92
M416T517			1.48294	0.0536413	0.292737	61.0932	5.93294	451.219	289.397	309.727	25353.8	27509.4	11305.6
M495T184			1.14169	0.0720355	0.317141	0.516509	-0.953134	139814	129682	136346	35290.7	101007	73324
M884T256			1.35955	0.00771232	0.197798	0.310011	-1.68961	46891.3	64408.5	66513.8	11089.6	16293.3	27741.3
M789T131			1.13668	0.0689159	0.314151	0.350969	-1.51058	130419	174787	81874.3	16138.9	63189.6	56524.4
M272T404			1.46765	0.0176792	0.235111	0.133755	-2.90233	23813.1	15547	18284.4	3519.76	2067.25	2123.23
M133T127			1.45387	0.0532325	0.29238	7.65331	2.93608	8610.92	6644.68	8292.77	71887.8	73437.5	34897.7
M291T127			1.37004	0.137691	0.377392	11.0647	3.46789	2818.6	7600.74	7949.04	116572	56994.9	29673.2
M574T381			1.27149	0.0205966	0.23902	2.25263	1.17161	1641.14	741.036	1444.24	2720.68	3494.45	2404.39
M580T400			1.33157	0.098568	0.34421	3.10741	1.63571	1568.72	1514.51	1803.07	6301.61	6162.26	2719.86
M387T310			1.35056	0.00727158	0.19486	2.46523	1.30172	704.119	1086	514.119	1639.23	1947.75	2093.49
M774T43_1			1.3392	0.0837529	0.330545	0.286217	-1.80482	29886.6	39121.3	64297.2	8095.3	16444.2	13614.7
M607T289			1.36423	0.0744994	0.319385	0.197327	-2.34134	18677.5	34804.6	46819	4420.46	5060.87	10310.8
M362T411_1			1.10773	0.0906144	0.336596	0.367056	-1.44593	7262.98	3687.79	4020.63	626.177	2926.11	1943.05
M600T36			1.29717	0.00705616	0.1948	0.343062	-1.54346	709102	674240	597863	107756	297029	274890
M521T428			1.23914	0.119252	0.362783	1.74415	0.802521	800.275	853.937	843.983	1726.22	1649.38	981.615
M583T229			1.44151	0.0862866	0.333632	9.94894	3.31454	919.823	1027.59	807.308	4564.01	13514.8	9327.81
M765T196			1.22372	0.0590662	0.299846	0.576355	-0.794971	2460.78	3568.69	3831.07	1468.16	2336.53	1878.48
M590T418			1.36304	0.0833335	0.329977	0.218259	-2.19589	10090.7	13423	23095.5	2047.75	3169.21	4955.9
M439T38			1.21845	0.0364769	0.267805	0.55734	-0.84337	2.96689e+06	2.32187e+06	2.59592e+06	950175	1.48143e+06	1.96284e+06
M912T43			1.31447	0.0265611	0.250717	1.92059	0.941546	4755.08	8435.57	5097.48	12005.7	10708.9	12409.3
M158T397			1.38779	0.112818	0.357239	11.0015	3.45962	699.893	829.642	871.56	12324.1	11135.3	2956.15
M153T292			1.42708	0.0755805	0.321335	8.14559	3.02602	1189.09	1103.17	728.245	8070.28	4615.88	11917.7
M315T359			1.41663	0.0120292	0.216968	2.41202	1.27024	256.897	318.01	203.725	581.23	745.829	551.019
M731T453			1.33697	0.150388	0.386534	4.96995	2.31323	1022.74	1605.52	2024.89	13137.8	5284.18	4703.98
M319T176			1.30413	0.014402	0.226241	0.236074	-2.08269	731215	1.1628e+06	1.12775e+06	91205.3	246164	375992
M545T359			1.43814	0.00926893	0.205786	0.138473	-2.85233	41846	36062.6	52344	3460.67	5348.11	9227.61
M183T517			1.4328	0.0692065	0.314285	6.57859	2.71778	250.982	200.894	237.303	1987.13	1733.42	813.282
M870T552			1.27908	0.0634054	0.305923	2.85793	1.51497	393.898	533.418	203.532	806.65	1496.68	928.557
M644T35_3			1.34678	0.00553718	0.188254	0.384731	-1.37808	22144.9	22695.9	27089.4	5819.36	12865.6	8988.73
M569T231			1.47212	0.00198222	0.148829	2.75721	1.46321	789.945	886.608	671.351	1922.6	2238.1	2312.96
M880T360			1.14858	0.110344	0.355516	1.33817	0.420265	636.152	565.94	512.462	879.549	794.298	620.524
M337T464			1.40088	0.00240767	0.154906	0.349333	-1.51732	4471.36	5647.16	4974.09	1201.24	1704.53	2366.57
M967T43			1.46666	0.00382073	0.177158	2.79589	1.48331	5264.86	4388.08	3816.9	12054.3	14216.2	11389.6
M513T361			1.32092	0.0840791	0.330911	2.08894	1.06277	613.761	803.183	598.145	1860.73	1302.34	1046.34
M652T540			1.44284	0.100094	0.345485	10.081	3.33356	265.233	266.638	288.873	4382.33	2387.89	1503.67
M702T27			1.28976	0.101772	0.346588	0.206529	-2.27559	20462.3	6569.42	16701	1975.6	4858.63	2197.83
M125T127			1.40386	0.050626	0.288622	10.8145	3.4349	486.948	384.526	1360.23	10434.3	9127.26	4573.26
M766T525			1.47496	0.00823327	0.201455	5.56194	2.47559	367.028	513.402	552.744	2967.36	2801.72	2202.15
M530T275			1.45374	0.0132796	0.222815	4.62169	2.20842	405.799	626.628	649.737	3106.99	2149.05	2518.39
M196T359			1.43458	0.00807278	0.200316	0.16952	-2.56047	25766.4	18764.1	25823.7	4942.45	4671.56	2312.46
M609T234			1.45525	0.0515973	0.289875	0.141324	-2.82292	8317.4	12191.9	6002.9	1004.45	1400.39	1341.96
M528T360			1.48844	0.00701787	0.1945	0.25523	-1.97013	1036.99	823.417	929.384	247.36	243.81	220.869
M387T196			1.46066	0.0124045	0.21886	0.178547	-2.48563	19711	25040.3	17553.1	2753.43	4730.7	3640.11
M469T386			1.33049	0.0486807	0.285402	0.194674	-2.36087	140763	116081	63671.8	13388	10606.1	38401.9
M438T162			1.43062	0.0777141	0.324213	4.12552	2.04458	923.838	988.635	966.193	5735.19	3139.53	3001.27
M398T534			1.35905	0.102961	0.347768	3.58078	1.84027	306.42	278.188	292.904	1476.35	1097.14	568.691
M983T176			1.45242	0.00473689	0.186831	0.143887	-2.79699	12080	11308.3	15008.1	1754.64	1101.72	2668.38
M211T127			1.43452	0.0664032	0.310357	6.47093	2.69397	10430	10575.9	12684.9	87764.5	90949	39297.1
M57T128			1.4442	0.102654	0.347301	12.2186	3.611	74.859	121.365	81.5576	1850.06	843.92	700.113
M633T413			1.29046	0.134404	0.374235	2.10942	1.07685	383.615	430.45	426.386	1248.39	665.399	702.846
M139T400			1.34624	0.0086834	0.203704	1.85475	0.891222	623.334	997.453	912.313	1553.08	1436.81	1708.37
M848T43_2			1.11613	0.0989866	0.344528	0.608595	-0.716447	12868.2	13703.4	12641.7	4717.99	8262.45	10884.6
M463T202			1.35408	0.00675309	0.193034	2.96679	1.5689	1005.03	2408.74	1187.02	4573.22	5097.55	3978.78
M381T388			1.33389	0.0862548	0.333632	2.12103	1.08476	23120.9	20755.1	20498.5	50493.2	55548.9	30497.8
M162T478			1.44407	0.0351856	0.266091	3.64243	1.8649	222.87	205.518	281.739	909.116	1054.79	622.686
M703T359_1			1.48682	0.0275186	0.251826	13.6421	3.76999	747.549	637.538	720.673	10317.1	11730.7	6679.13
M738T167			1.3769	0.00742231	0.195566	0.274873	-1.86316	30504.4	43985.6	37887.3	5718.19	12776.6	12394.7
M350T408			1.47133	0.0182435	0.237198	3.9648	1.98725	727.268	788.325	606.367	3340.12	2794.12	2278.9
M851T368			1.39952	0.0100861	0.208227	0.516853	-0.952175	1744.57	1947.47	2278.47	835.927	1091.39	1158.56
M954T555			1.41242	0.0314082	0.258202	2.60306	1.38021	368.262	304.28	447.042	1222.44	859.06	832.846
M546T151			1.48994	0.0106629	0.210684	12.7896	3.6769	1328.82	1722.1	1875.04	21620.2	24201.1	17179.8
M169T41			1.44209	0.0506688	0.288622	4.22602	2.0793	17088.6	19725.9	16948.8	95597.4	81938.5	49668.8
M282T243			1.45172	0.122981	0.365283	27.2856	4.77007	1117.27	2036.58	1782.07	77665.8	34571.5	22442.3
M375T98_2			1.49501	0.00108606	0.123121	2.33481	1.22331	1740.17	1746.64	1703.09	4113.26	3868.13	4136.03
M313T235			1.43046	0.0701048	0.315669	5.26991	2.39778	731.946	811.186	725	2286.85	5371.65	4294.36
M71T128			1.44532	0.052788	0.291738	10.0839	3.33398	196.081	247.641	382.161	3231.25	3519.86	1576.99
M950T414			1.32307	0.0760876	0.321998	0.296624	-1.75329	8306.09	10721.7	4780.04	1510.7	2862.71	2688.56
M457T194			1.42377	0.0423556	0.276522	2.03277	1.02345	8691.82	8215	7668.37	20302.3	15494.6	14158.9
M271T517			1.43582	0.0320284	0.259208	2.49848	1.32105	165.95	202.578	176.437	526.368	485.443	349.772
M139T331			1.42289	0.0265605	0.250717	1.78804	0.838382	4105.32	4212.19	3647.98	7976.99	7437.78	5980.05
M225T36_3			1.34741	0.160542	0.393947	5.34117	2.41715	2635.55	3575.01	4558.46	33483	12139	11897.2
M536T75			1.46245	0.0364668	0.267805	7.50698	2.90823	3329.46	5017.81	4584.8	37497.6	38378.1	21205.2
M291T59			1.4294	0.0377428	0.269747	9.38344	3.23012	6442.96	18584.2	9447.87	80760.8	95309.9	147424
M935T234			1.43878	0.0251522	0.247934	0.328229	-1.60723	7091.74	4710.66	6883.52	1756.45	1940.53	2436.28
M503T334			1.40859	0.0712431	0.316265	4.16197	2.05727	440.213	428.329	489.638	2320.21	2257.4	1075.09
M821T195			1.12105	0.0758426	0.32174	0.356278	-1.48893	5757.16	12614.7	10111.2	1282.85	6261.86	2603.17
M909T278			1.34611	0.0136563	0.22412	0.358788	-1.4788	9564.93	13790.4	13975.6	2804.23	4400.53	6189.14
M918T543			1.39098	0.0801279	0.326879	4.16122	2.05701	642.68	820.895	793.546	4123.49	3541.18	1727.72
M392T359			1.44762	0.00758354	0.197247	0.153729	-2.70154	9025.95	6797.16	9424.84	1251.86	1792.03	837.449
M977T360			1.44553	0.00219438	0.150972	1.43208	0.518114	685.792	613.785	624.326	928.983	863.083	963.12
M233T392			1.44736	0.0390244	0.271292	2.99986	1.5849	809.973	858.853	800.273	2792.67	2818.35	1795.93
M186T183_1			1.4355	0.0298057	0.255728	2.88932	1.53073	2102.11	2735.54	2810.25	5643.48	8847.84	7605.92
M336T419_1			1.38968	0.00269952	0.15961	0.318103	-1.65244	5793.06	7077.55	6361.47	1312.33	1832.05	2973.39
M641T39			1.16765	0.0369968	0.269076	1.87626	0.907856	422.562	938.348	901.205	1658.17	1319.57	1266.56
M133T277			1.42422	0.0224924	0.24223	4.75381	2.24908	1336.18	1355.66	697.273	6817.12	4331.69	4962.43
M249T183			1.41182	0.0429382	0.277633	10.1787	3.34749	2563.55	7415.08	2695.11	48632.4	25916.6	54453.5
M364T196			1.43445	0.00280223	0.162787	0.217631	-2.20004	6331.81	6523.16	8145.16	1100.89	2200.07	1269.32
M480T146			1.43831	0.0767757	0.322954	5.98897	2.58231	2304.29	1723.17	1757.12	17100.6	9841.71	7701.35
M300T315			1.44516	0.133408	0.373282	15.4815	3.95247	523.072	543.132	534.156	14536.6	5471.71	4767.65
M869T336			1.44934	0.0417811	0.275445	0.0277756	-5.17004	20627.3	29085.5	13938.3	379.943	236.057	1151.95
M157T127			1.45883	0.0306049	0.256847	9.06555	3.18039	1425.48	938.939	1842.55	13882.4	15589.6	8666.5
M732T446			1.35981	0.0466991	0.282215	0.49338	-1.01923	3366.45	4521.14	5311.12	2478.68	2214.85	1818.45
M933T392			1.27264	0.0538282	0.292966	0.22125	-2.17625	16230.2	36153.2	26124.1	2132.79	4504.92	10732
M323T537			1.30437	0.175687	0.405289	4.74703	2.24702	382.817	331.589	346.799	2910.92	1388.57	738.077
M333T416			1.44079	0.0631125	0.305852	6.29822	2.65494	373.489	441.782	435.617	3449.87	2931.22	1497.27
M113T258			1.4548	0.018319	0.237198	0.25077	-1.99556	8127.3	7145.83	10521.1	2528.01	2272.26	1668.16
M490T359			1.42644	0.00511963	0.188254	0.201576	-2.3106	4642.84	3548.82	4785.24	1031.54	1069.46	514.844
M534T537			1.45729	0.160782	0.393981	72.0804	6.17153	990.695	782.815	729.729	112455	46767.4	21212
M317T442			1.32459	0.131416	0.371671	3.2831	1.71506	403.145	362.114	325.801	1819.15	1094.71	668.202
M510T175			1.3147	0.0192028	0.238024	0.439859	-1.18489	9984.53	10733	14187.8	7180.57	4661.57	3511.31
M333T438			1.42729	0.00667572	0.192067	1.79826	0.846601	460.326	586.179	432.441	852.791	884.806	921.931
M91T257			1.45979	0.0205636	0.238815	0.153514	-2.70356	1693.31	2155.83	1367.95	186.486	296.347	318.062
M153T141			0.969001	0.133909	0.37371	0.637386	-0.649762	50054	68391	64676.2	20547.3	43279.5	52892
M511T359_1			1.37876	0.0935809	0.338773	3.60578	1.85031	618.189	815.737	722.392	2600.47	3664.31	1510.44
M484T478			1.32571	0.0943481	0.339437	1.8304	0.872158	437.637	535.243	463.027	776.163	1145.88	706.235
M634T372			1.353	0.0824994	0.329016	1.79289	0.84229	465.201	526.719	482.659	827.084	1114.41	702.265
M939T359_1			1.41369	0.0361666	0.267134	1.854	0.89064	559.212	643	574.803	1280	1106.48	908.11
M408T391			1.39909	0.00224674	0.151182	0.383462	-1.38285	10172.3	10464.2	8533.53	2590.62	3882.75	4712.21
M704T359			1.47418	0.0310799	0.257697	6.91011	2.78871	311.056	292.624	241.261	2121.1	2361.41	1356.13
M644T136			1.2271	0.0364849	0.267805	3.16872	1.6639	1170.32	3824.81	4083.16	6677.97	12336.4	9752.17
M167T221			1.35256	0.0237689	0.244946	0.374441	-1.41719	10733.6	13246.8	8393.79	2691.56	5095.85	4334.83
M363T195			1.43225	0.00131853	0.131064	0.147791	-2.75837	29804.2	30501.8	37144.4	2638.14	4231.14	7533.01
M597T152			1.37047	0.0112622	0.214084	0.238967	-2.06512	7803.12	10773.2	7349.4	3185.13	1915.29	1094.97
M850T79			1.43915	0.0491776	0.286468	4.48831	2.16617	1231.96	1467.54	1111.79	6656.45	6816.37	3633.47
M402T468			1.47886	0.0165531	0.231514	3.34174	1.7406	367.573	341.761	341.408	979.556	1176.59	1355.17
M395T485			1.39494	0.102632	0.347301	6.35966	2.66895	573.582	696.443	675.883	4463.64	6030.74	1880.93
M81T258			1.4079	0.0380479	0.270269	0.258048	-1.95429	8770.81	11931.5	6743.52	3107.67	2310.37	1664.29
M712T435			1.26842	0.116309	0.36014	2.8989	1.5355	2251.09	1603.11	1817.57	6792.43	6894.61	2754.86
M588T325			1.31611	0.0134249	0.222977	0.400598	-1.31977	874.998	780.991	882.764	192.311	360.078	464.63
M360T174			1.46085	0.126298	0.367405	37.7194	5.23723	583.11	491.45	341.263	31224.4	13218.5	8961.04
M516T532			1.34545	0.171688	0.402258	6.35281	2.6674	315.231	351.803	364.397	3885.31	1726.66	940.514
M391T315			1.39353	0.0757751	0.321629	2.70761	1.43702	510.815	601.898	552.706	2024.86	1416.1	1068.34
M545T163			1.18653	0.175181	0.40482	5.32571	2.41297	326.685	897.539	1001.68	6751.06	1328.63	3774.82
M818T224			1.38776	0.117269	0.361066	4.97893	2.31584	659.967	758.115	847.996	5926.68	3256.18	2099.79
M399T37			0.862143	0.177196	0.406586	0.561408	-0.832879	11601.5	15114.5	9762.46	1853.21	11010.8	7615.26
M481T242			1.40653	0.0765829	0.322625	3.87525	1.95429	757.205	922.092	756.081	4329.07	3171.41	1937.23
M379T307			1.21539	0.0381352	0.270269	0.26204	-1.93214	31132.5	34945.5	17978.9	2285.21	10427.3	9313.72
M627T526			1.29898	0.0788543	0.324905	1.84549	0.884002	393.097	349.454	300.888	783.582	677.578	464.494
M539T176			1.30907	0.0094386	0.206239	0.195488	-2.35485	499535	762614	755811	43284	111475	239727
M757T152			1.23867	0.00808104	0.200316	0.254334	-1.97521	114140	157164	112119	9365.03	41427.6	46724.9
M722T257			1.28761	0.0170139	0.233336	0.559806	-0.837001	7762.65	9534.04	9689.73	3571.08	5402.85	6133.23
M341T277			1.469	0.0222639	0.241824	4.56385	2.19025	3473.64	4323.93	4638.24	23192	18446.2	15117
M507T359			1.48798	0.0249471	0.247292	15.8989	3.99085	817.146	1021.02	817.066	15095.1	17136.1	9984.01
M315T406			1.46689	0.000485572	0.106306	2.09426	1.06644	1204	1378.99	1103.34	2678.25	2383.12	2658.76
M603T34			1.40819	0.0114794	0.214593	7.65281	2.93599	726.719	1884.98	2426.48	15032.9	13586	9937.33
M926T482			1.42376	0.12296	0.365283	14.4134	3.84933	492.298	491.811	417.385	11058	6481.27	2660.94
M374T162			1.47918	0.0431056	0.277958	12.5779	3.65282	576.496	585.235	513.806	9549.92	6762.95	4761.87
M299T159			1.33084	0.0729244	0.317612	2.598	1.3774	1740.81	2427.28	2721.6	7937.68	4076.27	5885.45
M263T478			1.36702	0.102387	0.346904	2.84865	1.51028	892.78	913.207	942.746	3722.97	2385.09	1722.11
M989T289			1.19559	0.119427	0.362783	0.504752	-0.986352	1488.7	2876.45	2963.8	1017.3	1250.49	1431.51
M129T36_1			1.31743	0.0269328	0.250901	2.24907	1.16933	7482.39	5537.34	3951.94	14185.5	14446.3	9538.7
M773T361_2			1.4485	0.0198679	0.238419	2.10113	1.07116	360.593	355.604	310.606	598.301	795.998	763.146
M483T176			1.29986	0.0098073	0.207639	0.175368	-2.51155	179642	270902	276872	11635.9	40459.3	75469.9
M899T359_1			1.47401	0.0228385	0.243039	4.86491	2.28241	541.969	626.257	477.928	2784.19	3187.17	2037.03
M786T516			1.43682	0.119178	0.36268	14.0599	3.81352	653.87	471.698	757.671	14888.6	7056.76	4532.8
M332T258			1.42918	0.0380596	0.270269	0.14279	-2.80803	247078	360932	197137	22235.9	40996.3	51735
M933T355			1.45951	0.0176447	0.234954	0.317355	-1.65583	3361.24	3958.53	4832.98	1115.85	1238.62	1502.26
M285T234			1.39101	0.010247	0.208684	0.346587	-1.52871	4338.61	4635.43	6045.42	1168.89	1767.86	2268.79
M997T554			1.24243	0.141376	0.380063	2.3304	1.22058	266.808	224.14	265.448	601.262	827.107	334.336
M515T336			1.43709	0.0593331	0.300075	4.69405	2.23083	276.518	301.488	279.996	1730.1	1473.77	823.64
M886T572			1.45749	0.147381	0.384573	45.9492	5.52197	156.99	140.727	154.724	12619.8	5352.68	2816.77
M643T229			1.44443	0.0273229	0.251771	0.260404	-1.94118	3931.38	6062.33	4361.38	954.087	1409.77	1374.26
M520T535			1.37207	0.104165	0.348936	4.36585	2.12626	719.011	687.877	598.709	4236.17	3017.33	1502.63
M359T104			1.43669	0.0748336	0.319635	6.28786	2.65257	2103.83	2292.46	1599.97	18388.3	11409.6	7905.82
M605T359			1.48868	0.0262769	0.250322	22.6356	4.50052	666.795	492.48	514.804	13584.3	15518.4	8791.08
M219T517			1.47338	0.0727482	0.317336	57.2625	5.83952	333.271	200.894	251.172	19930.3	18416.3	6623.81
M582T186			1.26221	0.148295	0.384995	4.96742	2.3125	1170.13	868.039	849.635	1633.2	7296.11	5415.63
M338T39_2			1.22976	0.0852879	0.33219	2.38745	1.25547	6299.02	13384.4	6497.17	14530.1	28937.1	19037.6
M478T44			1.24279	0.0718829	0.317141	4.06629	2.02371	5564.39	6395.77	1520.48	15720.3	12440.3	26655.7
M562T479			1.09748	0.244281	0.457948	2.0373	1.02666	501.232	479.18	473.09	1603.12	679.998	678.105
M719T164			1.42008	0.142949	0.381086	18.6728	4.22287	1193.02	1108.7	1185.8	38081.2	8253.4	18787.4
M953T551			1.47962	0.019689	0.238374	4.76455	2.25234	357.344	422.312	397.359	2029.41	2133.01	1445.52
M601T229			1.4443	0.0933404	0.338579	13.8528	3.79211	735.395	851.571	700.756	4768.78	15915.2	11007.5
M575T233			1.35405	0.152883	0.388712	5.87288	2.55407	9809.17	18292.3	17454.5	155050	57584.3	54910.9
M565T273_2			1.48172	0.0267545	0.250808	12.3429	3.6256	451.634	490.848	445.172	6942.29	4014.05	6171.26
M800T191			1.17923	0.0305241	0.256721	0.444452	-1.1699	7001.2	8456.39	6542.05	3385.71	4848.62	1543.46
M227T34			1.4697	0.0177556	0.235625	5.036	2.33228	15221.3	12180.9	10362.6	74375.6	66530.6	49277.1
M245T176			1.35057	0.00927387	0.205786	0.225818	-2.14677	51531.5	78049.8	73980.3	7063.86	14158.5	24745.4
M565T35			1.31582	0.0101658	0.208227	0.387628	-1.36725	83167.1	79448	72716.7	16770.8	39244.5	35206
M499T35			1.46948	0.0313572	0.258202	9.56484	3.25774	15545.7	18252.2	27825.7	158344	261439	169638
M681T360			1.321	0.0226301	0.24223	1.69875	0.764475	807.019	577.525	560.612	1277.95	1072.7	953.685
M283T368			1.07491	0.249389	0.461567	1.91939	0.940649	1198.75	1306	1153.59	1442.14	3716.39	1863.24
M471T131			1.31084	0.0364218	0.267766	3.3402	1.73993	2799.88	1151.49	2860.67	9618.41	7880.29	5254.85
M546T187			1.29476	0.0482249	0.285402	2.27401	1.18524	2447.1	4100.38	2092.53	5750.11	8578.05	5319.27
M427T166_2			1.00088	0.287226	0.490977	2.44815	1.29169	3110.21	1681.57	2149.77	10318.1	3787.78	2888.01
M622T35			1.42836	0.0045642	0.184555	2.12786	1.0894	831.95	1178.97	1061.58	2146.16	2451.52	1940.17
M493T131			1.23195	0.183445	0.41167	2.36987	1.24481	2307.01	2227.67	2024.2	8168.08	3914.97	3460.62
M575T211			1.47023	0.125967	0.367098	76.4699	6.25682	7342.85	13451.8	11097	1.43584e+06	587135	415780
M318T131			1.25807	0.22034	0.438788	5.99931	2.5848	2393.98	7050.32	3676.56	51148.1	14632.4	12935.5
M452T198			1.37121	0.0322023	0.259904	0.210042	-2.25125	10720.8	16388.3	9473.4	1872.5	4220.94	1590.39
M306T117			1.44485	0.0509129	0.288644	20.5936	4.36412	444.765	1584.36	550.759	13561	25706.8	13861.1
M177T517			1.47294	0.0711288	0.316184	36.6531	5.19586	726.888	640.983	656.436	33478.6	29341.5	11377
M296T359			1.44437	0.015762	0.229032	0.237396	-2.07463	2465.62	1692.17	2414.35	587.397	595.978	376.823
M753T379			1.46401	0.00617969	0.191317	0.385164	-1.37646	8085.34	7020.23	9053.96	2844.91	2844.81	3615.65
M606T526			1.44251	0.147986	0.384898	88.4408	6.46664	359.422	280.709	352.765	50354.4	30600.1	6858.09
M915T444			1.25604	0.0738914	0.318531	0.345717	-1.53233	13364	26261.9	29385.9	5665.25	5754.74	12438.6
M223T36			1.25859	0.120343	0.363257	3.45665	1.78937	13081.2	21237.1	7541.1	75004	40026.8	29662.6
M596T60			1.44289	0.0273661	0.251771	23.3411	4.5448	3779.29	4244.58	1093.1	82886.4	82226.9	47686.6
M561T85			1.4222	0.0732562	0.317989	38.239	5.25697	35067.9	5065.2	7422.84	940903	389086	488503
M333T442			1.03688	0.12468	0.366373	0.473035	-1.07998	5800.35	11360.5	8937.88	3289.72	1618.94	7436.94
M184T184			1.47653	0.0308663	0.257342	12.083	3.59491	1057.48	1603.73	1542.04	21979.3	16549.2	12259.3
M576T523			1.2778	0.20647	0.428578	3.99875	1.99955	240.461	233.594	224.469	1687.27	588.181	517.777
M402T517			1.27087	0.17898	0.407902	2.89428	1.53321	275.167	283.166	280.28	1326.06	604.514	496.608
M375T448			1.42792	0.0589355	0.299642	3.82573	1.93574	572.121	545.732	630.951	2868.54	2385.18	1436.74
M596T47			1.39992	0.0208847	0.239845	0.311844	-1.68111	16118.5	12050.6	19281.3	6773.62	3569.29	4454.18
M322T305			1.39821	0.0636402	0.306367	8.89117	3.15237	1419	1661.11	631.038	14443.4	5833.08	12720
M414T302			1.14628	0.212331	0.432897	2.74205	1.45526	871.938	659.454	797.27	3549.15	1832.71	1003.46
M365T243			1.35616	0.0912713	0.336988	2.75794	1.46359	649.296	826.101	788.316	2896.44	1402.49	1944.26
M505T260			1.43997	0.0410137	0.27412	0.276625	-1.85399	5387.58	4032.19	3139.71	1070.89	1349.13	1054.25
M916T551			1.25709	0.109335	0.354603	4.74044	2.24502	222.426	172.129	528.033	1764.58	2005.9	603.001
M135T203			1.25141	0.0328813	0.260384	3.5039	1.80896	4049.94	917.792	878.431	6125.96	7199.24	7159.16
M871T570			1.3652	0.145434	0.382918	10.099	3.33614	190.334	277.324	186.193	3694.89	2167.14	741.226
M483T195			1.31737	0.00297409	0.163879	0.18052	-2.46977	426824	475073	554379	27685.2	57082.3	178119
M835T265			1.30049	0.00601843	0.189809	0.341854	-1.54855	3330.58	4182.51	4511.78	672.112	1682.14	1756.5
M721T84			1.40723	0.0323565	0.259904	17.5098	4.13009	859.67	179.839	150.077	9461.35	6021.37	5346.72
M370T64			1.23279	0.00888838	0.20405	0.283863	-1.81673	31448.8	41847.9	41435.3	3568.46	18603.9	10395.8
M505T393			1.39814	0.00503587	0.188254	0.281099	-1.83085	131438	95075.6	113265	19202.3	35309.8	40999.1
M393T128			1.39338	0.053629	0.292737	2.7558	1.46247	3615.28	4621.19	3246.22	13516.6	10606.6	7520.85
M267T389			1.38457	0.0659108	0.309988	3.00985	1.58969	168.665	265.883	209.154	889.365	553.342	494.737
M461T185			1.44127	0.0511311	0.288656	3.73925	1.90275	2165.78	2045.77	1861.83	6994.88	5639.05	10076
M481T425			1.29706	0.0584272	0.299134	4.36182	2.12493	2704.75	1700.25	721.326	10024.4	7888.15	4447.62
M281T116			1.27914	0.0132387	0.222815	4.2918	2.10158	6972.18	7190.6	1667.95	27909.2	22639.9	17393.2
M669T257			1.36622	0.12442	0.366093	0.290411	-1.78383	10358.4	5021.65	4616.37	1816.6	1824.3	2166.27
M371T517			1.47243	0.0761338	0.322024	48.6801	5.60526	861.914	673.647	707.168	48595.9	44965.6	15614.7
M294T360_2			1.44127	0.00800664	0.200316	0.182274	-2.45582	9611.52	7102.72	9793.04	2034.46	1792.12	1005
M129T36_2			1.48401	7.70958e-05	0.0701542	2.12819	1.08963	1337.81	1495.62	1574.85	3181.97	3214.04	2985.65
M782T219			1.183	0.0532232	0.29238	0.57654	-0.794506	1101.42	1402.48	1110.28	624.761	977.67	481.295
M774T43_4			1.2447	0.032259	0.259904	0.295201	-1.76023	44862.2	56259.3	47341.6	7289.31	6135.48	30401.7
M802T359			1.46092	0.0353663	0.266479	4.26662	2.09309	348.783	360.414	298.705	1551.06	1732.53	1016.75
M777T361			1.37879	0.0512138	0.288775	2.12999	1.09085	508.877	451.475	396.416	1141.46	1036.93	711.514
M409T359			1.48859	0.0207146	0.239445	16.3259	4.02909	1006.38	1127.01	823.04	17745.8	18819.9	11700.6
M606T542			1.41384	0.147339	0.384572	28.9067	4.85333	550.153	416.147	484.836	24019.4	14167.3	3760.84
M386T517			1.30207	0.14764	0.384632	4.3434	2.11883	490.157	636.103	544.872	3852.35	2354.87	1051.17
M245T359			1.27719	0.106609	0.351962	1.83228	0.873643	469.07	430.578	396.421	1026.45	576.106	772.214
M581T494			1.31983	0.154049	0.389579	3.26516	1.70716	335.114	343.104	390.201	1877.87	879.039	731.652
M448T352			1.08907	0.184063	0.41198	4.40263	2.13837	796.855	978.916	714.117	4567.34	5520.33	874.386
M199T309			1.22919	0.0460292	0.281482	0.431581	-1.2123	36434.9	49704.9	29274.3	9310.63	20583	19916.9
M177T186			0.78683	0.2125	0.432897	0.167765	-2.57548	24799	1309.65	23763.8	3526.27	2640.64	2199.96
M517T185			1.38038	0.0536174	0.292737	10.1828	3.34806	93.833	285.704	405.156	3316.03	3203.02	1471.3
M933T495			1.27771	0.15782	0.392697	5.10088	2.35074	260.449	139.728	124.44	1487.43	830.578	358.002
M814T535			1.24127	0.149073	0.385434	2.07287	1.05163	831.781	906.654	672.336	2429.53	1324.59	1243.09
M328T455			1.41908	0.0637724	0.306651	2.86503	1.51855	1938.14	1804.98	1814.04	5325.32	6890.29	3705.86
M347T421			1.46613	0.000698216	0.11289	4.51991	2.1763	506.939	807.64	792.955	3357.08	3325.8	2842.99
M975T360			1.41103	0.0231116	0.243738	1.50775	0.592398	766.362	857.658	844.08	1350.82	1281.99	1088.47
M167T146			1.36102	0.0415356	0.275012	0.348226	-1.52191	110888	169306	105489	29741.4	53512.3	51051
M590T35_1			1.42241	0.0298668	0.255728	7.45956	2.89909	180.948	451.49	448.589	2660.93	3464.7	1938.36
M320T410			1.41592	0.0950311	0.340041	5.11631	2.3551	1006.67	1021.95	734.843	7243.48	3549.23	3346.01
M517T98			1.46716	0.0645378	0.30767	19.2052	4.26342	4850.35	6878.8	6313.28	161972	123086	61449.6
M204T442			1.4449	0.00247339	0.154906	1.67151	0.741153	4265.2	4741.3	3870.51	7261.16	7675	6587.89
M318T152			1.20138	0.227127	0.44494	4.5911	2.19884	5144.72	13766.9	5601.25	71659	23354	17528.2
M917T427			1.48313	0.00616799	0.191317	0.137262	-2.86499	69713.4	53388.5	66751	7345.79	7738.34	10975.5
M488T370			1.46185	0.0414454	0.274668	0.180463	-2.47023	3072.76	4120.83	5648.61	715.608	686.509	915.42
M560T44			1.36895	0.0388623	0.271051	3.9282	1.97387	11722.2	13412.6	5790.53	42492.7	51484	27504.5
M335T517			1.476	0.0753267	0.320606	92.0436	6.52425	727.574	432.248	422.215	64788.2	60119.9	20708.3
M896T555_2			1.38419	0.0677244	0.312586	3.66796	1.87498	218.655	169.823	141.042	815.102	742.986	384.172
M617T366			1.43846	0.0520321	0.290179	2.6945	1.43002	578.28	585.904	652.837	1456.85	2119.15	1319.97
M199T439			1.19117	0.171879	0.402364	1.76693	0.821246	781.941	812.276	740.742	1940.97	1014.57	1170.17
M357T460			1.39921	0.0500189	0.287979	1.7627	0.817788	1028.7	1058.79	962.288	2128.01	1761.77	1486.05
M427T43			1.41489	0.0340173	0.262949	5.45068	2.44644	4462.93	8716.68	3899.33	26631.9	24750.2	41709.8
M613T41			1.23888	0.0138336	0.224335	0.356565	-1.48776	391175	422610	347803	57681.2	201680	154821
M546T270			1.44859	0.0519159	0.289875	5.83795	2.54546	487.212	633.739	458.511	3283.65	4010.47	1926.69
M341T230			1.45111	0.058945	0.299642	5.62656	2.49225	295.66	249.256	268.865	971.091	2078.53	1529.16
M475T200			1.36458	0.137036	0.376764	4.33374	2.11561	1068.47	1454.2	1211.83	8816.67	4031.97	3335.7
M397T362			1.3307	0.014694	0.227212	2.63243	1.39639	280.717	613.423	328.559	1124.89	1251.64	842.134
M794T462			1.29322	0.0673353	0.312048	0.513026	-0.962897	685.029	1083.98	1144.95	492.944	407.406	594.59
M687T312			1.44506	0.00243548	0.154906	0.311784	-1.68138	3296.32	3204.49	3083.23	994.095	709.155	1284.9
M844T462			1.37009	0.151891	0.387997	4.78693	2.2591	600.153	431.117	487.025	1463.91	4114.1	1689.97
M695T42			1.42727	0.027143	0.251455	16.8681	4.07623	160.701	449.314	714.701	9697.77	7129	5518.72
M247T317			1.43116	0.00221637	0.150972	2.12929	1.09037	2342.37	2779.53	1854.82	4798.03	5298.85	4758.59
M789T145			1.18583	0.121446	0.36404	0.433525	-1.20581	33668.8	77957	55208	15970.4	30373.3	25983
M970T360_2			1.24232	0.0664169	0.310357	1.82871	0.870825	715.693	791.582	500.012	1488.1	1286.7	895.943
M928T495			1.27726	0.160184	0.393906	4.49168	2.16725	574.725	428.468	482.627	3626.32	2161.36	886.142
M353T517			1.47208	0.0805478	0.327185	278.411	8.12107	2040.78	557.072	711.622	406086	393112	122197
M776T215			1.42732	0.0372459	0.269222	2.87245	1.52228	1413.53	1483.3	1863.25	4220.08	3669.32	5783.7
M392T426			1.16245	0.252961	0.464304	3.3146	1.72884	1010.78	826.412	792.24	5453.63	1786.39	1475.48
M302T104_2			1.36144	0.048784	0.285672	1.80497	0.851978	917.636	1129.7	963.689	1979.65	2053.5	1401.67
M846T318			1.37621	0.061019	0.302832	2.20435	1.14035	487.342	582.308	438.889	837.247	1414.37	1073.74
M404T483			1.19271	0.153828	0.389558	1.83588	0.876473	1166.91	1219.83	910.444	1484.15	1725.24	2843.85
M559T189_1			1.37369	0.0275935	0.251826	2.18194	1.12561	4940.74	3333.64	3484.17	10440	8264.12	6952.41
M153T377			1.41694	0.0402414	0.272792	2.57027	1.36192	5637.23	4528.22	3951.46	10387.8	15497.2	10399.3
M190T359			1.41075	0.0376393	0.269747	0.197162	-2.34254	2229.35	1196.83	2016.06	487.534	354.951	230.521
M321T195			1.43511	0.00567952	0.188254	0.106663	-3.22887	1.98005e+06	2.2332e+06	2.7159e+06	119098	232878	387110
M133T268			1.42762	0.082447	0.329016	6.89685	2.78594	2055.23	1930.6	1184.18	18159.8	8730.54	8766.45
M701T426			1.46947	0.0379124	0.270199	7.9631	2.99333	1653.32	1865.3	1367.99	16491.6	13742.9	8678.1
M724T409			1.44786	0.0668455	0.311104	4.44335	2.15165	273.067	325.277	272.691	1009.68	1837.3	1023.33
M937T36			1.45047	0.0640921	0.306907	13.9813	3.80543	185.588	84.1627	104.955	2558.71	1605.37	1074.8
M989T365			1.46726	0.015624	0.229032	0.184035	-2.44195	10347.1	11872.8	15094.6	2457.81	2660.74	1748.61
M255T129			1.41214	0.024074	0.245647	3.98092	1.9931	2136.43	1740.33	1050.82	8360.48	5897.56	5358.29
M486T398			1.34001	0.00509653	0.188254	0.266011	-1.91044	6478.3	7332.76	8804.31	3413.93	1570.57	1031.44
M239T36_2			1.49593	0.00933504	0.205999	28.522	4.83401	3882.93	3993.45	3512.56	124624	110597	89615.4
M537T235			1.31293	0.111577	0.356248	3.01986	1.59448	536.639	518.235	564.365	858.088	2188.92	1842.87
M576T494			1.43912	0.155858	0.391249	46.7444	5.54672	487.979	374.711	413.955	35976.8	17785.8	5913.42
M247T46			1.39	0.0887179	0.3354	6.07731	2.60343	7717.54	3908.75	3298.57	46773.4	22149.1	21780.6
M388T517			1.47012	0.0809612	0.32756	375.735	8.55357	3916.63	788.437	1409.14	1.01259e+06	981868	302867
M375T381			1.41716	0.145967	0.3832	9.87271	3.30345	661.737	755.698	795.786	12887.6	5027.97	3934.98
M403T198			1.42819	0.0841085	0.330943	7.41881	2.89119	1748.81	2359.42	2066.15	22229.7	15547.8	8029.06
M371T360_2			1.48958	0.00353648	0.172976	3.64151	1.86454	3503.21	4116.17	3459.54	12565.7	14940.7	12837.7
M370T310			1.45809	0.000735614	0.114287	1.89414	0.92154	1134.65	1419.18	1183.28	2492.95	2253.24	2332.4
M229T318			1.14051	0.194513	0.419434	1.89486	0.922091	1873.6	1737.36	1438.15	4733.74	2711.93	2121.67
M786T46			1.19048	0.0428803	0.277554	0.372891	-1.42317	57007.5	42421.4	31770.9	6954.67	18477	23491.6
M643T359_2			1.46112	0.000587835	0.109026	0.224177	-2.15729	2951.56	2975.16	3457.73	497.151	751.532	855.092
M332T233			1.46861	0.0440831	0.278618	7.44701	2.89666	1050.66	1121.31	1011.36	10286.7	8248.82	5170.8
M395T390			1.42177	0.0201355	0.238553	2.1402	1.09774	2820.03	3234.81	3675.8	5637.19	7405.04	7783.27
M790T560			1.39744	0.103064	0.347807	6.95967	2.79902	96.8865	79.5234	112.023	1001.09	696.746	309.567
M360T453			1.48936	0.0105435	0.210298	7.48101	2.90323	2563.58	2887.34	2246.43	15818.7	21823.4	19941.8
M982T569			1.38149	0.00803476	0.200316	10.8627	3.44131	82.5372	12.6656	27.0329	536.282	358.983	432.545
M722T530			0.850312	0.242659	0.456555	1.39776	0.483117	983.603	889.485	610.432	1502.22	809.05	1160.1
M303T462			1.37381	0.100331	0.345485	2.7514	1.46017	476.538	473.107	475.477	1862.76	1142.59	915.72
M219T223			1.40314	0.026048	0.249883	0.306118	-1.70784	1199.14	1891.45	1408.83	313.771	525.414	538.167
M319T278			1.35175	0.0854088	0.332274	0.415229	-1.26802	2332.41	1663.13	3215.54	862.294	1029.36	1102.6
M358T481			1.45547	0.0573511	0.297501	20.2005	4.33632	1340.61	587.206	588.266	18216.2	23235.9	9374.07
M508T215			1.47526	0.0215109	0.240923	7.49715	2.90634	1027.15	1114.61	785.704	7110.49	5755	9082.15
M743T121			1.36327	0.00763593	0.197287	0.349795	-1.51542	47772.7	66963.9	55151.7	12374.9	19803.1	27248.1
M175T41_2			1.38692	0.00662275	0.191977	2.83723	1.50449	7276.92	4956.49	9861.79	21411.3	24009.3	17268.7
M575T56			1.41118	0.0134075	0.222926	4.6533	2.21826	10735.8	7010.93	16432.4	64917.2	42363	51765.6
M500T196			1.43066	0.00471563	0.186831	0.0961324	-3.37883	3.48104e+06	3.77992e+06	4.66441e+06	170227	348841	627346
M971T393			1.27556	0.00875549	0.20405	0.25374	-1.97858	10840.2	14912	14164.5	1203.86	2507.32	6417.27
M305T34			1.33177	0.0725992	0.317223	2.92777	1.5498	12421.6	15606.6	9001.23	46130.9	40180.2	22102.3
M611T133			1.41576	0.00633594	0.191967	0.319303	-1.647	5304.63	5397.98	5375.52	1943.77	2074.35	1115.69
M386T484			1.47574	0.0388918	0.271103	8.10802	3.01935	656.98	653.099	659.191	5695.83	6745.4	3525.65
M681T359			1.43079	0.0057324	0.188254	0.197071	-2.34321	4141.29	3847.66	5284.27	553.463	766.882	1295.43
M483T380			1.42089	0.0656253	0.309493	7.21866	2.85173	592.244	1304.32	1079	10534	5237.88	5707.73
M283T178			1.37474	0.066183	0.310058	2.14673	1.10214	8799.23	8207.37	9340.46	18712.8	14124.4	23722.9
M909T247			1.02518	0.168347	0.399842	0.67794	-0.560771	15561.2	14197.7	17757.2	7198.97	9426.12	15588
M209T37			1.3812	0.0971689	0.342723	5.69079	2.50863	718.012	496.652	829.748	1949.48	3984.29	5700.56
M790T133			1.10913	0.0571269	0.296916	0.376796	-1.40814	62400.5	81550.5	41872	7867.52	32513.8	29636.1
M863T229			1.37445	0.072358	0.317158	2.57121	1.36245	1479.74	1838.44	1343.44	5368.92	3705.18	2911.91
M374T320			1.39896	0.121503	0.36404	8.55459	3.0967	375.336	599.472	557.587	7113.12	3988.52	2007.38
M73T258			1.4309	0.00716842	0.19486	0.207112	-2.27152	2069.08	2352.56	1668.43	262.718	546.932	451.677
M291T78			1.45881	0.0469075	0.282499	11.9372	3.57739	6487.28	13045.9	8419.45	89929.8	86329.3	157417
M165T481			1.38111	0.0348757	0.265311	4.85592	2.27974	429.096	596.022	1143.88	3749.63	4447.44	2335.4
M201T517			1.42677	0.0890578	0.3354	10.9696	3.45545	147.435	151.472	164.88	2253.25	2122.79	711.529
M394T359			1.47887	0.00864023	0.203339	0.204173	-2.29214	3130.35	2382.19	3068.38	483.458	637.5	631.03
M273T470_1			1.16943	0.0744062	0.31921	1.34569	0.428347	2236.62	3158.36	2320.45	3811.11	3173.87	3397.6
M784T183			1.44266	0.0311635	0.257697	2.44413	1.28932	1196.82	1417.62	1320.14	3806.41	3251.23	2558.98
M282T277			1.43529	0.0827139	0.329239	5.36267	2.42295	2333.93	2231.07	2505.7	18812.7	10712.7	8392.43
M497T362			1.25749	0.0425151	0.27714	2.32742	1.21873	629.124	1375.87	755.11	2369.39	2551.73	1502.79
M481T323			1.39008	0.0724798	0.317158	2.79901	1.48492	573.37	528.948	679.708	2239.75	1575.69	1172.48
M432T350			0.781305	0.230605	0.447607	3.92787	1.97375	2501.99	2487.31	3203	14076.3	16651.8	1450.18
M377T336			1.40404	0.0300124	0.255728	0.323823	-1.62672	1309.52	1238.81	804.064	299.186	313.505	472.891
M139T127			1.44465	0.0699994	0.315669	8.37939	3.06684	6443.74	5113.59	5589.79	53534.9	64923	25224.4
M265T243			1.46073	0.111037	0.355812	36.6409	5.19538	3571.37	6599.34	5815.9	328972	159290	97500.7
M703T404			1.45008	0.046335	0.282024	4.88041	2.287	1080.2	950.758	1084.18	3277.77	5767.99	6157.4
M613T211			1.09849	0.102047	0.346764	1.99663	0.997564	951.592	602.467	2133.6	2857.73	2199.65	2305.5
M573T40			1.46344	0.0338062	0.262476	11.984	3.58304	1861.53	4009.18	2782.48	34088.1	45337.6	24274.4
M302T67			1.27534	0.101845	0.346593	3.05461	1.61099	2427.87	1275.94	2968.75	10140.5	5183.69	5057.85
M368T413			1.20794	0.0289827	0.253601	0.349791	-1.51544	7142.74	7456.16	4543.95	2095.57	880.43	3720
M283T389			1.24372	0.0611555	0.302852	2.234	1.15963	130.183	268.634	191.078	572.576	317.373	427.876
M217T382			1.37464	0.0645671	0.307679	3.53607	1.82215	1016.71	1719.26	1170.72	6030.25	4930.62	2853.44
M318T255			1.47124	0.0529662	0.291944	11.5162	3.52559	271.261	331.074	292.643	4780.61	3348.91	2177.19
M709T42			1.46171	0.11955	0.362783	47.5806	5.5723	301.153	468.476	400.633	31885.4	8662.38	15133.9
M588T162			1.34037	0.169694	0.400813	5.62619	2.49216	1041.73	1342.31	1808.1	13977.6	5380.27	4227.89
M481T35			1.44889	0.000955208	0.119506	6.09544	2.60773	16627.6	7690.83	8412.03	62283	75289.3	61934.1
M236T372			1.24961	0.0971645	0.342723	2.32669	1.21828	3787.28	2821.53	1935.82	9314.3	5835.67	4730.78
M455T389			1.46158	0.101614	0.346372	37.5009	5.22885	42.8482	93.895	49.2192	3861.52	1811.15	1301.09
M270T269			1.42161	0.102737	0.347337	7.57765	2.92175	179.172	276.921	299.021	3062.55	1366.1	1293.34
M955T308			1.40903	0.0387052	0.271003	0.404938	-1.30423	6163.59	3857.27	4857.46	1924.1	1720.23	2380.47
M163T404			1.3498	0.00650082	0.191977	2.54769	1.34919	6003.55	13019.7	9146.86	24170.2	27095.9	20502.6
M652T25			0.981102	0.203914	0.426283	1.82919	0.871204	1663.9	1042.85	1029.85	2471.35	3153.9	1209.71
M931T482			1.40554	0.0221647	0.241824	0.555092	-0.849202	2161.03	2699.11	2906.09	1623.03	1367.45	1320.48
M392T124			1.49034	0.000284814	0.0905562	0.562935	-0.828959	11202.7	12085.7	11864.9	6791.74	6280.4	6716.86
M109T168			1.24169	0.0730909	0.317637	1.91558	0.937783	1042.56	1679.42	1516.4	3461.27	2013.09	2644.61
M560T273			1.36001	0.117927	0.36153	4.44981	2.15374	477.573	516.906	520.761	3443.31	1172.64	2126.58
M393T38			1.28214	0.02378	0.244946	0.652758	-0.61538	109694	97263.3	94809.9	50644.9	73607.5	72728.7
M585T384			1.42344	0.0883248	0.335215	7.93544	2.98831	4603.77	4022.16	3367.95	46146.1	33405.8	15624.8
M612T306			1.4751	3.32035e-05	0.0588436	5.60985	2.48796	1123.96	658.412	830.192	5072	4972.86	4611.24
M354T273			1.44726	0.0615088	0.303492	4.59039	2.19862	624.466	662.61	640.161	4103.92	2655.49	2087.36
M660T96			1.31084	0.0971541	0.342723	2.576	1.36513	1626.99	1898.63	2012.12	6257.61	2885.06	5122.56
M266T416			1.30652	0.0124327	0.218865	0.283228	-1.81997	9843.67	13482.6	9104	4045.83	1271.07	3868.26
M334T233			1.4324	0.12509	0.366587	10.772	3.42922	1142.95	979.661	915.239	18526.5	8318.91	5878.41
M536T94			1.46621	0.0760009	0.321998	15.6088	3.96429	4415.71	5851.6	5518.68	77930.3	123044	45427.2
M503T176			1.39896	0.00626276	0.191879	0.282408	-1.82415	19809.5	21314.6	19721	3630.95	4826	8726.22
M273T42			1.32398	0.100368	0.345485	3.49278	1.80438	14866.4	22692.6	31147.9	54510.4	65222.4	120245
M359T256			1.45167	0.0782777	0.324625	11.2585	3.49294	564.168	634.144	448.403	9189.82	5957.34	3392.36
M717T403			1.45132	0.0871358	0.334162	17.4421	4.1245	4358.32	1954.23	2844.74	47097.5	83335.7	29289
M466T372			1.31029	0.0681587	0.313067	0.350124	-1.51406	178056	226341	110413	40145.3	61875.8	78226.3
M436T185			1.41313	0.00391309	0.177691	0.574539	-0.799524	9342.33	10163	8490.06	4617.31	5294.37	6172.78
M356T449			1.40256	0.192087	0.417789	21.3408	4.41554	3336.62	8098.64	6795.03	256967	59172.2	72909.2
M529T131			1.28998	0.0654495	0.309238	7.64468	2.93446	181.558	78.0681	641.45	1149.43	3049.37	2689.64
M351T401			1.45652	0.0575159	0.297872	12.1318	3.60073	212.643	344.781	317.207	3368.36	2214.73	5027.79
M344T314			1.21005	0.0313905	0.258202	0.420535	-1.2497	285786	272778	178580	52931.3	131621	125442
M661T232			1.374	0.00641298	0.191977	0.43746	-1.19278	2614.23	3431.22	3184.24	1171.52	1790.98	1075.12
M362T241			1.41893	0.085663	0.33272	5.64485	2.49694	1032.95	1396.58	1255.47	10173.2	6645.32	3982.75
M361T464			1.33679	0.0877153	0.334856	2.53788	1.34362	566.382	381.693	441.014	1619.93	1089.61	815.794
M379T92			1.48822	0.00265706	0.159081	27.3311	4.77247	1230.75	2190.8	2052.86	45450.4	49665.8	54505.4
M115T128			1.31869	0.0982772	0.343761	2.9144	1.5432	8099.56	6480.29	6047.74	25865.9	23140	11111.2
M216T390			1.44565	0.0357672	0.266799	2.46873	1.30377	722.536	652.524	733.458	2137.38	1608.59	1459.4
M229T34			1.4935	0.00294863	0.163879	6.04388	2.59548	22156.3	19308.4	17639	113658	131695	111862
M213T322			1.19814	0.0448764	0.279634	0.550638	-0.860823	1798.9	2593.47	1948.33	753.755	1234.03	1503.65
M313T195			1.45451	0.00057208	0.108074	0.185663	-2.42924	14213.3	14956	17137.7	1931.9	2676.66	3988.92
M589T526			1.26404	0.140489	0.379267	2.71764	1.44235	388.495	415.264	398.548	1579.61	1110.67	577.154
M857T44_1			1.13189	0.103769	0.348533	0.495477	-1.01311	48821.5	62413.5	30774.3	16470.3	33992.2	19899.8
M723T363_1			1.43769	0.0353177	0.266379	2.24546	1.16701	503.785	460.412	493.398	1053	906.179	1313.79
M915T182			1.23288	0.0371969	0.269222	0.38721	-1.36881	6218.88	10858.5	9390.28	1814.24	5028.41	3405.91
M799T154			1.35458	0.0178662	0.235987	2.2507	1.17038	1718.91	2857.86	1472.68	4692.25	4697.79	4225.47
M249T101			1.37261	0.159834	0.393697	8.58173	3.10127	5152.45	10631.3	5111.38	34847	36355.1	108114
M505T368			1.2528	0.0331397	0.260889	0.371449	-1.42877	23702.6	15776.1	27265.3	4368.16	11874.8	8548.95
M809T425			1.37778	0.0811799	0.327696	0.230441	-2.11753	2836.38	5660.69	7020.28	944.208	1106.13	1525.5
M411T312			1.47058	0.0060447	0.190442	2.97041	1.57066	514.628	655.086	538.919	1915.37	1502.43	1657.54
M197T98			1.29703	0.2202	0.438752	5.77315	2.52936	449.761	549.862	413.652	5269.77	1326.34	1562.94
M538T185			1.01718	0.147074	0.384325	1.96764	0.976463	4373.77	8893.99	2868.79	6406.95	14018.5	11325.4
M620T42_1			1.43551	0.00292328	0.163879	0.549011	-0.865093	3068.6	3228.04	2705.18	1496.08	1870.41	1575.62
M482T180			1.3101	0.0109209	0.212096	0.174111	-2.52192	565852	785809	927705	40904.1	85104.9	270853
M438T67			1.40279	0.01486	0.227939	2.02278	1.01634	4931.82	6809.06	4311.22	11151.1	10701.7	10617.1
M149T35			1.40723	0.027401	0.251826	2.48059	1.31068	27823.9	28131.7	19970.7	68614	71907	47820.7
M627T42_1			1.21986	0.0261516	0.250033	0.47619	-1.07039	47681.6	39881.5	34406.8	11185	27409.6	19486.2
M604T234			1.48305	0.0292128	0.2544	0.10428	-3.26146	13902.7	19543	11620	1448.54	1593.84	1657.08
M967T579			1.36783	0.117465	0.361307	7.78315	2.96035	90.3162	85.3331	147.572	1286.26	895.554	333.865
M729T338			1.24361	0.151444	0.387428	3.94515	1.98008	139.48	265.863	366.159	1658.47	882.348	502.871
M964T305			1.41943	0.0705794	0.315889	0.218345	-2.19532	4303.8	5223.41	8770.76	996.27	1431.26	1567.74
M521T198			1.38355	0.00664782	0.191977	0.307739	-1.70022	10755.9	8948.83	12598.4	1993.51	3868.72	4078.74
M890T38			1.23466	0.0947305	0.339628	0.552847	-0.855047	6333	7535.43	4240.92	2781.25	3317.81	3912.65
M442T93			1.49163	0.00681509	0.193047	0.260074	-1.94301	14105.6	16137.7	13083.1	3689.31	3712.27	3866.49
M859T66			1.43629	0.000582852	0.108749	3.14208	1.65172	1452.71	2032.79	2539.82	6815.78	5785.36	6330.93
M678T127			1.3997	0.16477	0.397109	12.4603	3.63926	410.338	855.937	662.183	14868.3	4342.57	4818.17
M390T180			1.39677	0.165087	0.397309	16.1188	4.01067	906.587	1302.82	1200.93	33422.1	15422.4	6125.84
M588T359			1.43535	0.0148357	0.227939	0.203214	-2.29893	7451.64	5237.25	7808.25	1606.87	1657.41	901.032
M257T88			1.21271	0.00973301	0.207536	3.86168	1.94923	863.094	4058.73	5693.25	12506.7	13906.2	14579.1
M567T446			1.13638	0.225816	0.444103	2.45379	1.29501	362.133	428.167	365.032	1577.31	752.272	505.361
M487T58			1.13206	0.164842	0.397109	4.55654	2.18794	20191.2	2093.1	1575.28	26752.7	18611.4	63353.1
M439T39			1.33082	0.150786	0.386879	7.97357	2.99522	6199.85	2297.81	6826.07	71079.5	32733.9	18371.4
M931T418			1.34616	0.0720078	0.317141	0.192289	-2.37865	5967	7908.62	13219.2	797.942	2165.04	2247.06
M644T68			1.1691	0.0582057	0.298862	0.630866	-0.664594	17907.7	16790.7	15365	6968.9	12232.8	12381.6
M499T464			1.44185	0.0124114	0.21886	0.414942	-1.26902	4206.22	5482.46	4245.87	1963.99	1597.09	2220.96
M571T35			1.45442	0.0329196	0.260384	0.0633728	-3.97999	15031	24953.8	28472.4	1802.46	1754.68	781.192
M557T360			1.29848	0.0549456	0.294507	1.13403	0.181459	1617.35	1699.23	1674.55	1998.52	1878.09	1783.48
M876T408			1.34131	0.00372014	0.176164	0.35727	-1.48491	7871.8	9435.43	7801.03	1690.52	3867.04	3412.86
M943T466			1.47074	0.0395335	0.271988	9.65113	3.2707	665.202	393.829	505.277	3789	6863.77	4444.58
M218T117			1.13172	0.142588	0.380832	0.428114	-1.22393	13483.4	34944.7	25012.5	6564.81	13136	11740.1
M260T384			1.41054	0.0912848	0.336988	4.34909	2.12071	1001.63	824.703	774.131	5615.58	3219.23	2474.85
M517T276			1.4479	0.0056683	0.188254	0.394276	-1.34272	7187.31	7198.42	7159.07	2184.33	3040.36	3269.9
M806T415			1.09129	0.199276	0.422791	2.01006	1.00724	647.188	709.134	811.371	2137.09	1427	793.095
M289T192			1.35521	0.0187483	0.237471	0.273882	-1.86837	779560	888385	1.22242e+06	140345	275189	376086
M546T276			1.26995	0.0602579	0.30157	0.351979	-1.50644	4618.26	7213.18	3842.43	1130.54	2848.25	1538.08
M505T196_1			1.40424	0.0120042	0.21696	0.290046	-1.78565	34550.7	33807.4	47941.6	8231.41	9080.2	16420.6
M597T362			1.31724	0.0211678	0.239977	2.22648	1.15477	474.897	871.046	416.517	1307.94	1431.99	1184.15
M281T315			1.48343	0.0326443	0.260384	11.4819	3.52129	1823.37	2069.51	1739.15	28762.8	18955.8	16947.6
M135T292			1.43135	0.037861	0.270019	3.16041	1.66011	291.19	282.274	235.463	936.327	614.542	1005.67
M723T85			1.46073	0.0495081	0.286878	67.8474	6.08422	198570	45671.1	60093.6	10021966	5.26458e+06	5.36178e+06
M435T398			1.40331	0.0667104	0.310753	3.60396	1.84958	384.323	457.602	538.42	2213.31	1698.1	1063.29
M585T401			1.394	0.113379	0.357737	4.08004	2.02858	1942.55	1879.78	2115.73	12574.3	5954.5	5698.76
M383T197			1.37297	0.0809781	0.32756	5.04281	2.33423	1100.74	1674.06	2688.52	13805.6	6619.24	7125.68
M858T146			1.42571	0.0339504	0.262794	8.90072	3.15392	235.03	487.856	673.342	5400.68	4154.78	2871.97
M854T360			1.32381	0.017843	0.235804	1.57154	0.65218	1050.96	811.44	730.046	1515.66	1276.53	1281.95
M938T185			1.45577	0.000229044	0.0840456	6.0285	2.5918	382.921	419.54	208.166	2010.21	1881.89	2200.47
M476T460			1.41095	0.0278923	0.251826	1.67947	0.748002	1315.31	1364.71	1177.88	2314.48	2351.15	1813.58
M547T218			1.4747	0.0383736	0.270499	7.89224	2.98043	1244.77	1305.61	1193.58	8757.83	7540.3	13250.1
M283T114			1.45252	0.0589145	0.299642	5.30371	2.407	6194.67	6018.97	5807.11	44091.9	29903	21582
M919T234			1.28896	0.0882698	0.335148	0.718321	-0.477299	1788.36	1485.99	2050.14	1282.83	1316.11	1225.76
M405T168			1.42552	0.10694	0.352349	6.11431	2.61219	2309.86	2244.78	2168.86	21839.2	10254.5	9015.94
M581T389			1.4321	0.0870227	0.334015	6.12887	2.61562	521.76	589.15	595.213	5225.02	3147.44	2084.14
M517T135			1.32512	0.0162098	0.231192	0.550521	-0.86113	7440.06	7765.69	6513.2	4058.92	2889.37	5008.45
M471T274			1.13969	0.133474	0.373314	0.565227	-0.823098	18650.1	11628.2	23061.9	12448.8	8149.09	9551.4
M675T446			1.30974	0.130336	0.370972	2.66394	1.41356	496.869	447.429	549.119	1233.07	1945.77	799.543
M271T44			1.28237	0.0450085	0.279832	4.02981	2.01071	3135.64	12625.1	4371.01	19235.3	24310.3	37581.5
M711T411			1.31132	0.0915516	0.337099	0.32525	-1.62038	3260	4140.42	1753.49	1023.69	708.371	1245.25
M436T72			1.44899	0.0298684	0.255728	2.79632	1.48353	4543.77	4827.34	4009.06	14203.3	13689.8	9522.15
M279T224			1.2245	0.0330259	0.260586	0.412125	-1.27885	7228.87	8004.99	7102.11	1419.29	3160.05	4625.87
M115T370			1.37779	0.070716	0.315905	2.28797	1.19407	820.97	861.542	883.326	2398.67	2114.63	1357.26
M467T374			1.36507	0.128867	0.36962	3.55865	1.83133	331.036	345.325	334.254	1884.35	814.937	897.131
M759T55			1.45644	0.0863643	0.333674	9.84112	3.29882	1215.49	1109.29	1156.23	17867.2	8469.66	7920.05
M926T157			1.46546	0.00795812	0.200316	4.35475	2.12259	1143.59	1755.18	1244.51	6579.92	6543.57	4919.4
M86T381			1.45275	0.00105463	0.122616	0.214769	-2.21914	13733.8	11183.8	13425.5	3681.66	2617.49	1935.77
M446T199			1.40315	0.0309897	0.257427	2.68889	1.42701	860.448	1351.68	1137.5	3803.5	2606.97	2596.3
M577T256			1.47294	0.00440945	0.184323	0.0664754	-3.91104	9730.02	9329.23	7631.82	400.847	859.727	513.726
M830T43_2			1.47457	0.00505615	0.188254	2.25346	1.17214	8234.53	9323.14	8001.41	21348.3	18401.4	17846.7
M292T42			1.28232	0.0276265	0.251826	1.8774	0.908738	1732.72	2847.31	1564.65	3479.47	4505.28	3551.28
M339T84			1.39019	0.0063742	0.191967	0.328207	-1.60732	209673	260013	188588	49056.1	64921.3	102073
M171T142			1.31419	0.0567164	0.296618	0.376478	-1.40936	153138	122093	81349.7	29801.2	49717.1	54727
M849T436			1.45245	0.0702189	0.315669	8.57151	3.09955	1601.8	1132.37	1374.62	6934.13	16986.4	11298.1
M300T242			1.4593	0.105655	0.350673	31.7294	4.98775	2056.13	3916.74	3376.47	164335	81354.4	50959.9
M763T360_2			1.45044	0.0285384	0.252766	5.93227	2.56858	2284.04	1591.75	1262.58	11315.7	12084.5	7081.95
M279T360_1			1.34995	0.00625955	0.191879	0.263891	-1.92199	8298.01	8943.4	9801.35	4042.05	1858.09	1236.21
M749T157			1.16622	0.167667	0.39956	6.50717	2.70203	1735.2	2014.66	1960.13	18919.7	2708.44	15527.7
M944T469			1.10337	0.232842	0.449272	2.46004	1.29868	1013.14	695.191	904.1	1061.56	3595.33	1769.79
M576T418			1.36873	0.105153	0.349926	3.6874	1.8826	554.515	549.787	627.603	3102.69	2077.71	1205.81
M69T271			1.36027	0.00189271	0.147069	0.276074	-1.85687	2975.65	2531.46	3151.64	1140	841.993	408.467
M517T268			1.19651	0.0438167	0.278289	0.321179	-1.63855	9066.45	10256.4	13437.2	7494.59	1522.04	1505.2
M984T502			1.26863	0.119436	0.362783	3.15523	1.65774	382.947	350.638	492.056	1666.57	1587.66	612.952
M834T207			1.14459	0.0843343	0.331122	0.659541	-0.600465	2517.13	2986.38	2008.78	2128.28	1447.51	1378.87
M573T234			1.44284	0.0681927	0.313067	13.5961	3.76512	1793.15	3218.81	1556.09	15313.2	41264.8	32721.4
M576T474			1.18709	0.176181	0.405947	2.76773	1.4687	757.975	1077.08	769.471	3766.11	2275.02	1167.49
M555T234			1.44657	0.0659047	0.309988	10.8713	3.44246	2344.44	3433.17	2044.99	15000.6	38602.6	31439
M105T35			1.18928	0.186417	0.413436	2.09709	1.06839	14812.5	11315.8	13753	42706.1	21212.8	19715.5
M985T199			1.41974	0.00564316	0.188254	0.575864	-0.796199	4748.86	4821.28	5681.36	2638.34	2756.2	3388.26
M706T183			1.32673	0.05388	0.293042	1.37269	0.45701	1633.47	1811.91	1837.13	2760.12	2334.96	2156.19
M697T256			1.32474	0.0732643	0.317989	0.55667	-0.845107	1847.61	1679.48	1161.3	801.41	864.258	944.218
M566T43			1.27549	0.0141331	0.225778	0.406705	-1.29795	35587.3	46192.8	36400	9069.1	23751.7	15243.6
M549T237			1.46206	0.0679167	0.312772	9.47884	3.24471	1325.98	1401.61	1133.89	9273.58	9125.36	18203.4
M499T457			1.21789	0.117258	0.361066	2.37023	1.24503	1349.17	1422.94	899.842	3334.05	3755.97	1613.34
M920T169			1.30817	0.0192047	0.238024	0.592124	-0.756028	3327.12	4404.52	3897.35	1814.96	2750.17	2320.68
M948T567			1.34279	0.0790138	0.325144	2.51117	1.32836	475.46	534.94	393.873	1308.09	1469.98	748.3
M515T124			1.47103	0.0684841	0.313654	37.3101	5.22149	843.671	1531.74	1028.12	60685.6	44794.4	21505.7
M432T250			1.33779	0.0641301	0.306948	0.443202	-1.17396	3923.89	3835.22	2292.78	1238.8	1515.96	1700.25
M685T364			1.48552	0.00323653	0.164509	2.79652	1.48363	479.27	451.754	528.352	1455.6	1399.26	1226.32
M880T528			1.43536	0.0970055	0.342503	6.678	2.73942	522.1	492.636	554.286	5472.9	2737.82	2267.2
M659T217			1.09496	0.133227	0.373143	0.349271	-1.51758	7176.16	18375.1	10087.8	1503.21	7432.87	3511.58
M145T94			1.28563	0.0194218	0.238024	0.523837	-0.932811	21442.2	24879	18719.3	10542.3	15215.6	8312.73
M930T296			1.34938	0.110989	0.355801	0.19164	-2.38353	54314.9	65702.4	136296	9328.54	23840.5	15950.9
M288T185_1			1.1714	0.0909806	0.336762	0.336466	-1.57147	29048.6	61440.1	71392.7	8152.14	19223.7	27091.6
M973T391			1.42359	0.0382437	0.270269	0.163871	-2.60936	4929.05	9451.96	8489.24	852.46	1053.64	1841.68
M83T257			1.46545	0.0345448	0.264831	0.21865	-2.19331	40131	55694.7	33798.3	10069.4	9791.39	8481.48
M579T310			1.41688	0.0156283	0.229032	0.380876	-1.39261	8180.1	6717.64	9701.3	2391.81	3318.85	3658.53
M159T517			1.40672	0.0943842	0.339437	8.31538	3.05578	399.103	435.88	422.215	4537.61	4461.8	1454.67
M304T256			1.44716	0.00101341	0.121377	0.421872	-1.24512	74613.5	66498.3	63793.9	24340.1	26951.5	35152.3
M791T362			1.39577	0.0194552	0.238024	2.34856	1.23178	896.21	1340.81	902.225	2372.68	2971.27	2028.77
M155T85			1.34164	0.119779	0.362807	4.59865	2.20121	10912.8	13337.5	8668.02	52206.6	75763.9	23408.9
M411T258			1.33018	0.0104759	0.209954	0.453168	-1.14188	9551.04	11240.4	8702.45	3027.64	4253.71	6084.31
M984T540			1.41041	0.0854063	0.332274	3.51169	1.81217	339.688	358.401	358.772	1785.45	897.275	1028.64
M535T131_2			1.43576	0.0576812	0.298107	7.1051	2.82885	1392.76	2439.22	2213.1	19605.2	14574.8	8770.96
M782T553			1.32385	0.152135	0.388136	3.50072	1.80765	243.495	263.252	237.312	742.111	1393.83	468.793
M470T392			1.33016	0.129487	0.370244	0.286976	-1.801	9120.7	22158.3	10939.6	3200.98	3570.74	5344.01
M567T359			1.47909	0.0299286	0.255728	7.02623	2.81275	1030.75	1130.64	1109.14	8302.65	9276.66	5400.21
M868T532			1.25962	0.16707	0.399155	2.7881	1.47928	439.9	449.127	471.921	1993.3	1095.28	705.872
M381T483			1.05173	0.0956212	0.34082	1.78898	0.839139	1877.02	1262.22	619.505	1970.7	2038.17	2715.47
M641T360_2			0.908345	0.292814	0.49507	1.86982	0.902902	576.812	524.748	462.797	1592.38	512.952	819.74
M335T187			1.46959	0.0214839	0.240923	11.3793	3.50833	1156.23	828.893	1714.95	13260.3	17777.5	11066.3
M898T548			1.45487	0.131668	0.371868	78.554	6.29561	268.352	209.887	208.337	30107.6	18532.6	5293.13
M457T362_1			1.37092	0.0337759	0.262456	3.55702	1.83067	998.93	2214.6	1283.32	5502.6	6757.65	3735.14
M279T370			1.13021	0.110531	0.355516	0.38643	-1.37172	16276.5	17714.3	15226.3	13837.5	2864.09	2317.35
M71T37			1.1224	0.123206	0.365374	4.53561	2.1813	585.243	76.6277	835.662	3698.64	1624.73	1468.85
M121T35			1.33159	0.125113	0.366587	2.61322	1.38583	15418.2	17319.1	16197.5	62867.9	36006.2	29003.3
M319T141			0.973619	0.157149	0.392193	0.638725	-0.646733	63422.8	71608.7	87565	25690.5	47026.1	69461.3
M535T365			1.45067	0.0168127	0.232727	0.487659	-1.03606	1572.75	2017.37	2015.4	974.338	828.78	930.464
M546T549			1.45172	0.0419524	0.275993	3.11027	1.63704	240.442	236.926	241.453	766.354	919.095	550.283
M216T177			1.31071	0.0681176	0.313067	0.293156	-1.77026	796.329	1464.59	1769.4	245.058	359.426	577.029
M215T177			1.41713	0.0165335	0.231514	0.328758	-1.6049	1228.52	1617.12	1862.86	484.573	388.998	674.387
M693T362			1.35732	0.0256295	0.249481	2.49651	1.31991	644.918	1206.47	834.225	2128.73	2785.92	1790
M686T359_2			1.45016	0.00725963	0.19486	0.194556	-2.36174	9092.01	6742.52	8944.81	1875.12	1869.44	1076.42
M919T149			1.02283	0.135161	0.375086	0.515692	-0.955418	2310.09	4610.14	4818.21	1264.1	3151.07	1638.26
M753T438			1.3701	0.0903057	0.336588	0.190017	-2.3958	9833.36	26911.3	25627.3	3837.43	3008.16	5006.13
M684T27			1.46187	0.0183167	0.237198	1.58794	0.667159	14306.9	14405.6	14057.7	24474	22980.9	20461.9
M373T480			1.47748	0.024507	0.246136	3.91398	1.96864	553.59	495.417	517.952	2005.27	2487.06	1640.72
M97T517			1.41591	0.0882964	0.335148	8.40558	3.07135	200.237	191.763	164.88	2053.14	1941.67	686.092
M177T34			1.4412	0.0299454	0.255728	1.60939	0.686513	22434.9	22313.5	22428	39975.5	36497.4	31640.3
M141T517			1.43097	0.0845002	0.331396	10.214	3.35248	518.422	496.9	523.916	6957.07	6447.53	2317.22
M338T222			1.34918	0.0111369	0.213513	0.322375	-1.63319	12961.8	13975.3	14264.8	3950.16	6761.94	2570.34
M241T34_1			1.26702	0.0626586	0.305441	4.4683	2.15973	10160.7	12658.7	2997.99	52045.2	40955.7	22358.8
M634T526			1.27821	0.152441	0.388286	4.03627	2.01302	330.247	235.201	284.372	1815.37	1121.76	492.976
M445T215_1			1.43632	0.0349858	0.26556	2.56881	1.3611	2734.05	3368.82	3229.39	9968.21	6827.2	7177.38
M539T196			1.34686	0.0907585	0.336626	3.44446	1.78428	439.155	515.683	282.493	873.064	2036.65	1352.23
M232T177			1.27318	0.0594016	0.300172	0.175353	-2.51167	9074.61	21591.9	15511.2	754.285	2269.94	5073.17
M905T41_2			1.32468	0.0179838	0.236424	0.533762	-0.905731	9791.03	11537.1	9444.9	4945.61	4168.99	7310.86
M267T83			1.47667	0.0457634	0.281175	18.4141	4.20274	4830.68	6749.97	5963.12	66984.2	111057	145012
M928T480			1.30775	0.154562	0.390276	3.99039	1.99653	567.903	423.808	370.813	2980.74	1530.27	925.993
M85T257			1.4377	0.0327397	0.260384	0.296423	-1.75427	16458.1	21685.2	13442.9	4899.28	6060.17	4331.89
M486T366			1.39467	0.0441443	0.278628	0.128645	-2.95853	151196	93381.4	198075	13346.7	9578.27	34020.1
M498T238			1.42412	0.0907161	0.336626	5.8193	2.54084	725.848	824.189	711.862	2599.29	3956.04	6607.33
M343T93			1.39215	0.0456027	0.280928	3.6694	1.87554	1161.89	2120.27	1777.92	8151.21	4418	5998.22
M352T512			1.42572	0.0873941	0.334404	10.3192	3.36726	387.549	390.165	320.781	4790.37	4928.05	1617.14
M448T433			1.4342	0.0653253	0.309025	5.32714	2.41336	557.333	486.823	522.03	3681.07	3040.25	1621.96
M780T476			1.4119	0.0657306	0.309661	3.5188	1.81508	460.835	469.571	446.083	1951.27	1901.26	991.062
M492T152			1.46556	0.0351229	0.266082	5.51333	2.46292	1923.39	1621.86	1692.34	6580.15	10968.8	11327.7
M575T27			1.35903	0.0301274	0.255728	5.78956	2.53345	3974.26	1256.69	1132.19	13287.8	15512	8040.03
M700T194			1.41731	0.0555813	0.29503	2.99235	1.58128	2132.74	2598.63	2053.56	4752.55	8699.68	6850.66
M217T176			1.33855	0.0154383	0.229032	0.236452	-2.08038	11399.7	18064.8	17980.3	1754.63	3359.38	6104.38
M379T480			1.42208	0.0846081	0.331569	5.68017	2.50593	172.889	182.046	211.798	1088.54	1542.17	588.431
M347T395			1.41805	0.12575	0.366879	7.06123	2.81992	926.619	824.309	859.728	10286.4	4163.95	3984.13
M70T304			1.46491	0.0362353	0.267134	0.0872553	-3.51861	425031	224407	314564	35223.6	29513.1	19377.6
M659T533			1.30595	0.080958	0.32756	1.97761	0.98376	855.598	729.201	658.858	1786.63	1629.44	1021.02
M752T361			1.30081	0.066922	0.311254	2.04067	1.02904	485.832	500.25	748.062	1075.22	1543.37	920.22
M705T278			1.47398	0.00909959	0.204718	1.77051	0.824163	559.968	570.886	523.451	950.435	1072.57	905.959
M778T180			1.29583	0.0312606	0.257697	0.53921	-0.891081	4405.88	5519.19	3805.6	1849.42	2973.59	2580.7
M417T237			1.46615	0.0816095	0.328369	21.2419	4.40884	1034.26	1028.42	1134.17	34297.7	22053.8	11555.8
M203T387			1.00996	0.120334	0.363257	1.57811	0.658201	2346.68	5377.66	4169.28	5242.22	5809.04	7718.21
M546T192			1.44886	0.0036779	0.175497	2.86774	1.51992	724.11	1058.83	942.287	2734.03	2241.38	2839.83
M559T480			1.1996	0.0754567	0.321059	1.36241	0.446156	593.639	730.713	888.569	1033.69	1035.02	946.193
M816T156			1.27934	0.0405312	0.273158	0.250981	-1.99435	18739.4	30394.8	16991.1	2284.19	9437.36	4874.63
M987T171			1.47941	0.00376643	0.176651	4.32449	2.11253	711.647	911.414	1005	3433.02	4275.06	3656.94
M340T29			1.34936	0.0561546	0.296185	2.11449	1.08031	4652.71	4530.47	6258.24	13866.3	10350.2	8434.24
M665T359_2			1.48129	0.0309589	0.257427	8.19119	3.03407	1095.89	1175.47	1052.89	9558.34	11289.8	6381.45
M861T359			1.47937	0.0188801	0.238024	4.2212	2.07765	1105.06	1021.67	1185.92	4958.89	5349.04	3675.39
M631T355			1.29665	0.0428372	0.277498	0.472628	-1.08122	1971.9	2768.53	1768.88	933.614	749.376	1393.49
M482T193			1.33663	0.0825376	0.329057	3.95604	1.98406	3950.99	3216.74	1996.07	6423.54	15716	14112.8
M199T390			1.29613	0.0484714	0.285402	2.9845	1.57749	550.3	1342.18	1166.99	4095.2	2765.8	2269.99
M443T185			1.4265	0.0701146	0.315669	4.26794	2.09354	1190.14	1464.31	1208.75	4812.59	3873.24	7802.07
M573T187			1.26723	0.151928	0.388034	2.2027	1.13927	885.466	813.325	824.116	2730.42	1563.5	1263.28
M135T34			1.39502	0.0545114	0.293954	2.5889	1.37234	26454.4	35325	26262.3	99333.8	70150.1	58447.6
M295T81			1.33072	0.0918163	0.337291	4.60321	2.20264	15551.8	46831.7	35262.8	106832	229399	113255
M181T389			1.1553	0.0981681	0.343644	2.01663	1.01195	1454.82	1488.49	796.778	2839.93	3119.63	1582.83
M469T359			1.47858	0.0307217	0.257033	8.56574	3.09858	1841.25	2349.45	2021.27	19092.9	21809.1	12308.1
M187T223			1.45601	0.00963179	0.207263	0.319725	-1.6451	5322.15	7343	6386.1	1780.18	1817.21	2493.78
M340T307			1.35871	0.12355	0.365703	4.4733	2.16134	580.189	844.341	608.108	4763.66	2697.39	1631.55
M451T218			1.38183	0.0808074	0.32756	4.32544	2.11285	924.77	1000.8	945.468	5092.49	2210.22	5115.8
M482T217			1.39213	0.0387127	0.271003	0.241417	-2.0504	21493.1	25529.3	13730	3318.17	6713.81	4634.68
M302T224			1.41687	0.0488363	0.285802	3.05306	1.61026	19754.8	25482.8	24935.3	49317.5	87351	77573.9
M494T347			1.45317	0.0268608	0.250901	4.39539	2.13599	1148.76	1092.31	749.133	3359.39	5466.65	4317.09
M558T175			1.33451	0.0596086	0.300554	4.94032	2.30461	1810.32	1645.74	605.125	8915.11	7215.48	3932.95
M555T199			1.17589	0.0840018	0.330855	2.32222	1.2155	3491.64	3636.74	1476.27	9293.19	5127.74	5560.91
M659T195_1			1.06049	0.103226	0.347901	0.462145	-1.11358	12871.9	22056.6	24709.8	4432.43	16250.3	6878.8
M753T362			1.43255	0.0357998	0.266863	3.39337	1.76272	833.703	1241.01	1012.4	3583.01	4338.39	2554.31
M971T134			1.46999	0.0314834	0.258312	7.82829	2.9687	581.252	929.066	795.527	4485.07	7820.27	5745.47
M380T200			1.36533	0.00730117	0.19486	2.20826	1.14291	2575.39	3870.13	2179.63	7240.84	5764.91	6040.83
M953T576			1.45103	0.120738	0.36345	40.6264	5.34434	84.4264	88.564	54.51	5115.27	2997.25	1129.99
M724T185			1.47553	0.0114665	0.214593	0.253628	-1.97921	13678.7	17609.4	13459.2	3208.82	3969.03	4171.28
M235T263			1.36628	0.171412	0.401944	11.3606	3.50596	1734.85	3891.73	4588.05	71931.7	27067.5	17044.7
M552T131			1.43679	0.0792378	0.32555	15.1444	3.92071	2246.74	5279.22	4580.25	91790.4	59068.6	32482.5
M188T324			0.907074	0.227742	0.445598	1.9782	0.984191	8279.1	3005.41	593.424	7640.26	8563.06	7293.65
M633T188			1.34298	0.13531	0.375268	4.24045	2.08422	2300.1	2815.09	2855.87	17883.4	10152.6	5764.88
M331T274			1.46189	0.0801491	0.326907	14.9887	3.9058	770.392	1102.63	776.752	20483.8	11150	8082.87
M566T272_2			1.47511	0.0164945	0.231512	6.79912	2.76535	496.214	663.636	438.096	2771.37	4035.52	4057.73
M382T228			1.39589	0.108353	0.353637	11.2443	3.49112	1706.08	1026.83	529.753	19868.1	10594.4	6223.79
M299T363_1			1.23446	0.0435813	0.278231	2.29536	1.19872	1221.74	2909.24	1536.68	4764.47	5170.43	3074.42
M429T227			1.42072	0.0342508	0.263902	0.331068	-1.5948	7119.86	11157.8	7895.91	2253.19	2970.62	3441.4
M472T425			1.42679	0.0435762	0.278231	1.81028	0.856213	550.579	538.554	505.191	885	1152.32	848.852
M621T359			1.46312	0.000394592	0.100779	0.366004	-1.45007	1652.49	1427.04	1571.41	464.16	575.658	662.44
M687T199			1.32535	0.0301192	0.255728	2.04509	1.03216	1205.52	1817.82	1152	3151.93	3221.25	2165.75
M442T186			1.08681	0.212142	0.432879	2.48139	1.31115	1624.97	1449.94	1442.34	5918.99	3642.38	1647.69
M761T152			1.40011	0.00408203	0.180372	0.179582	-2.47728	23577.6	20915.6	17140.7	1765.31	4660.03	4643.01
M415T233			1.41246	0.0410751	0.274177	2.29725	1.19991	1840.47	2254.18	1948.53	5327.63	5083.23	3471.82
M415T193			1.37622	0.0484083	0.285402	3.86189	1.94931	6662.58	7159.97	3487.47	29619.3	21886.9	15343.2
M933T102			1.16449	0.0934186	0.338716	0.33273	-1.58758	167338	215090	86593.3	22031.2	65750.3	68275.8
M781T87			1.19888	0.0505795	0.288622	4.05799	2.02076	618.579	3445.11	3325.63	14131.8	8042.28	7811.72
M370T512			1.45865	0.0843416	0.331122	67.4207	6.07512	1280.34	443.268	721.292	72847.3	70632.3	21357.8
M550T397			1.44459	0.0304988	0.256703	0.325776	-1.61805	6905.99	9080.48	10873.2	2483.28	3070.77	3196.2
M971T415			1.43033	0.000743229	0.114287	0.352173	-1.50564	3884.49	4268.17	3639.49	991.584	1514.43	1646.87
M466T76			1.47344	0.060208	0.301532	9.11601	3.1884	2996.7	3213.73	2848.64	22828.3	40009.3	19745.1
M972T113			1.36853	0.0851252	0.3321	8.46989	3.08234	364.317	980.563	957.942	8599.5	8008.42	2896.74
M145T278			1.48166	0.0241337	0.245647	11.8968	3.5725	1273.37	1192.55	842.134	9648.23	16275.9	13431.1
M255T359			1.48341	0.0296239	0.255622	11.2444	3.49114	405.854	448.283	486.42	5472.67	6143.69	3457.43
M195T517			1.40472	0.0893188	0.335948	8.43263	3.07598	375.782	452.265	606.088	5338.04	5003.07	1752.42
M528T195			1.44019	0.0107775	0.210791	0.262464	-1.92981	22396.2	21429.3	29742.7	4774.01	5972.98	8562.03
M386T217			1.32738	0.123148	0.365306	3.29314	1.71947	1928.23	2164.43	2095.66	10027.5	6680.32	3671.2
M129T258			1.45534	0.0396634	0.272128	0.248653	-2.00779	136697	188915	111282	40915.6	34549.7	33169.8
M568T389			1.47494	0.00613799	0.191317	2.29493	1.19845	1363.49	1243.06	1470.17	3164.73	3418.03	2773.04
M600T196			1.14092	0.164297	0.39694	2.49511	1.3191	2323.11	2335.3	2192.82	2559.12	7677.57	6857.89
M510T230			1.42814	0.0899052	0.336405	6.74657	2.75415	1210.55	1494.43	1141.28	4716.14	12927.8	8305.09
M115T269			1.48369	0.0130048	0.222524	0.302895	-1.72311	2982.97	3882.06	3176.48	1047.13	1021.97	972.428
M298T34			1.48153	0.0487392	0.285517	25.1043	4.64986	13027.3	9336.52	8696.85	164298	362291	253169
M959T144			1.32357	0.0273097	0.251771	0.398285	-1.32813	7907.72	8892.37	5550.07	1917.03	3379.96	3604.75
M397T396			1.40079	0.0792077	0.325512	4.28395	2.09894	871.943	924.161	909.943	4541.13	4946.85	2104.6
M807T360_2			1.22736	0.123601	0.365703	2.16973	1.11751	948.468	1029.66	806.625	2435.17	2449.53	1157.46
M405T146			1.43991	0.120262	0.363257	11.0881	3.47095	1337.79	1625.09	1383.04	27210.6	11123.1	9854.55
M476T187			1.46643	0.0221103	0.241647	14.0296	3.8104	8970.11	7375.38	16278.4	166601	181863	109235
M959T359			1.45338	0.026514	0.250717	4.76458	2.25235	759.87	866.037	546.475	3752.48	4095.81	2502.2
M254T286			1.22195	0.218991	0.437856	3.94333	1.97941	308.473	293.047	545.318	2784.8	918.45	819.117
M140T263			1.36963	0.0812911	0.327972	2.59173	1.37392	1400.02	1837.62	1472.97	3005.82	3610.27	5592.56
M685T38			1.31375	0.0637826	0.306651	0.516181	-0.95405	20755.2	34371.2	26562.8	13685.7	11554.7	16926
M780T35_2			1.43341	0.0113751	0.214593	2.14097	1.09826	988.225	1306.4	1184.75	2885.1	2250.93	2313.21
M865T43			1.49263	0.0067928	0.193034	10.4055	3.37927	13345.6	15320.1	13738.4	148930	126962	165342
M325T440			1.40638	0.0755924	0.321335	5.19906	2.37825	280.634	525.021	369.156	1951.97	2923.82	1232.13
M982T502			1.34951	0.163268	0.395901	9.96965	3.31754	447.415	378.171	511.65	7790.91	4139.12	1401.75
M611T41_1			1.45228	0.00781648	0.198921	2.70273	1.43442	548.17	685.804	477.805	1424.62	1801.75	1400.11
M368T490			1.43942	0.0768991	0.323081	4.39302	2.13521	550.633	502.523	485.614	1917.81	3261.55	1580.49
M171T76			1.2576	0.133755	0.373549	3.05517	1.61125	4954.65	5451.5	5579.18	22617.2	18574.2	7646.53
M356T384			1.46721	0.0491575	0.286468	5.53004	2.46729	814.997	713.748	720.086	3735.27	5661.03	3039.82
M225T38			1.36842	0.07491	0.319735	4.85691	2.28004	152.193	305.424	232.218	588.335	1407.94	1354.19
M937T176			1.32611	0.0281914	0.252273	0.462903	-1.11122	7306.31	6792.22	6694.45	2199.03	2838.32	4587.79
M738T27			1.19389	0.0407512	0.273583	2.22291	1.15245	606.308	1007.13	341.451	1140.91	1777.93	1426.7
M72T169			1.29431	0.132669	0.372796	2.6815	1.42304	1627.06	2083.65	1515.41	6969.94	4142.35	2901.58
M582T35			1.07349	0.0794494	0.325818	0.53803	-0.894241	44682.3	45528.3	38879.2	10673.3	32253.4	26527.5
M967T365			1.44725	0.0213623	0.240923	0.200244	-2.32017	13672.5	20111.6	21944.9	2924.11	3181.13	5054.19
M261T362			1.32872	0.0473893	0.283612	3.1659	1.66262	3304.63	7558.01	4481.3	17224.9	20694.3	10658.2
M131T517			1.40551	0.0897594	0.336268	5.65288	2.49899	144.006	124.379	153.323	865.812	1118.75	399.303
M428T96			1.44919	0.00538615	0.188254	2.46199	1.29982	3261.73	2702.21	2383.04	7749.34	6033.77	6767.06
M987T362			1.4336	0.00191456	0.147397	2.06472	1.04594	713.71	943.509	670.926	1680.76	1660.75	1465.46
M650T26			1.36193	0.0978869	0.343282	3.97656	1.99152	731.065	635.25	801.763	3966.09	3167.57	1487.84
M469T360			1.47972	0.0304226	0.256434	10.3469	3.37113	1463.67	1973.61	1724.19	19322.2	21861.3	12222.1
M166T331			1.2085	0.153096	0.388942	1.78867	0.838886	1415.73	1590.44	1582.01	3742.1	2565.19	1899.44
M838T427			1.3428	0.147595	0.384632	5.04124	2.33378	490.537	455.255	269.596	3452.28	1531.82	1142.97
M627T45			1.11491	0.0137095	0.22412	0.300697	-1.73362	14713.4	17783.2	12291.3	7073.14	5520.84	873.6
M276T274			1.44237	0.0777116	0.324213	7.96577	2.99381	1262.76	1624.44	1457.11	16850.8	11261.1	6493.89
M97T37_1			1.36612	0.0529573	0.291944	2.82689	1.49921	1546.31	2633.66	2284.45	8031.9	5777.52	4464.76
M696T426			1.44023	0.0848274	0.3317	9.01426	3.17221	2365.54	2147.77	2444.73	30910.3	20958.2	10853.1
M71T242			1.16812	0.16904	0.400696	1.92555	0.945273	524.296	509.06	382.455	1314.48	804.175	607.563
M375T182			1.45945	0.0521265	0.290348	5.67337	2.50421	792.643	859.306	779.288	4666.12	6123.44	3003.76
M440T230			1.39067	0.0711663	0.316184	2.82564	1.49858	1577.9	2090.36	2093.05	7433.39	4722.27	4123.74
M358T421_2			1.34843	0.0967129	0.341935	2.59917	1.37805	2288.76	2537.4	2449.06	8671.36	4164.57	6073.62
M134T96			1.37529	0.014968	0.227963	3.08137	1.62357	13572	29394.4	20357.9	52114.6	79523.5	63487.6
M590T359_2			1.45718	0.0151868	0.228324	0.221003	-2.17786	3932.32	2782.74	4028.42	670.156	998.508	705.676
M179T38_1			1.47954	0.0240486	0.245647	6.49658	2.69968	13201.8	12745.5	15260.3	99439.6	102996	65274
M568T43			1.41823	0.00121059	0.127435	0.196632	-2.34643	27628.3	23116.3	21834.4	2988.48	3598.52	7684.36
M449T275			1.41417	0.0152335	0.228324	0.448308	-1.15744	77499.1	89743.6	107478	33172.4	42855.6	47131.5
M763T359			1.45589	0.0275951	0.251826	5.2567	2.39416	1440.58	2178.87	2142.06	11126.9	11938.4	7221.1
M202T372			1.05007	0.189878	0.416306	3.51242	1.81246	567.333	597.619	424.803	519.319	2752.77	2311.79
M441T184			1.44182	0.088554	0.3354	9.48491	3.24563	1997.31	2336.31	2085.41	30699.4	19519.7	10664.8
M199T206			1.2697	0.126536	0.367654	1.78443	0.835461	820.4	961.33	902.442	2157.14	1331.75	1300.82
M946T262			1.42234	0.00352766	0.172827	0.483791	-1.04754	6741.41	7029.08	6175.62	3078.48	2607.48	3963.79
M373T184			1.4286	0.00323119	0.164509	0.452619	-1.14363	7844.32	9249.54	7525.78	3440.84	4491.43	3211.05
M970T447			1.38306	0.132463	0.372608	6.12054	2.61366	697.612	707.268	644.699	6849.46	3682.34	2012.73
M187T262			1.21287	0.14841	0.385001	3.47239	1.79593	1047.11	867.883	718.721	1208.02	4377.75	3559.53
M145T77_2			1.21276	0.0760408	0.321998	3.21312	1.68397	2181.06	3078.12	9083.86	12000.7	22436.1	11649.1
M515T88			1.42704	0.158924	0.393343	14.1711	3.82488	1517.71	1737.54	1432.76	40850	13447.2	12136.9
M570T171			1.31034	0.0489539	0.28604	2.71325	1.44002	1213.21	2638.5	2250.85	4272.97	7373.95	4910.86
M111T258			1.46503	0.0366244	0.268197	0.229511	-2.12336	59208	81999.3	49353.3	13786.4	15339.4	14610
M366T423_2			1.40814	0.00137559	0.131064	0.298325	-1.74505	5583.39	4478.88	5311.79	2026.34	1580.88	979.234
M389T365			1.27766	0.158377	0.393118	2.59775	1.37726	1313.81	1346.35	1609.47	5764.27	2536.68	2790.49
M266T499			1.18984	0.0962102	0.341359	2.68717	1.42609	3911.19	1836.13	1594.77	8553.6	7601.27	3574.62
M794T130_1			1.24811	0.116628	0.360493	0.192566	-2.37657	8647.46	11119	3114.43	627.936	1608.18	2169.97
M409T24			1.40621	0.0551111	0.294518	3.95453	1.98351	5630.33	5003.88	3319.4	24657	18061	12462
M434T174			1.23452	0.0460656	0.281482	0.518991	-0.946217	31963.6	29371.4	28532.2	9423.72	15533.3	21683.2
M405T348			1.47604	0.00893056	0.20405	5.06023	2.3392	171.604	218.907	148.49	1043.42	922.595	761.453
M346T195			1.16593	0.102924	0.347718	0.375588	-1.41278	3216.59	2203.12	5040.33	1988.37	1310.79	629.51
M223T363			1.30212	0.054382	0.293927	2.98458	1.57753	2486.2	5707.51	3490.74	13186.5	14375.7	7311.02
M535T221			1.36893	0.00449118	0.184487	0.239181	-2.06382	13193.6	10783.2	9427.69	2465.23	1304.09	4220.42
M323T481			1.41825	0.0734747	0.318111	4.76139	2.25138	1541.76	1491.77	1178.2	7097.09	9096.13	3860.46
M319T345			1.40203	0.135653	0.37575	7.34582	2.87692	659.757	528.349	624.322	7517.43	3495.36	2300.99
M978T42_1			1.44723	0.00237892	0.154106	2.37241	1.24635	4623.66	6470.46	5836.59	14861.7	13245.3	12059.5
M981T568			1.30542	0.143157	0.381265	2.70722	1.43681	315.198	334.511	321.224	713.069	575.674	1339.79
M559T38			1.44324	0.036798	0.268963	171.157	7.41918	20903.7	1485.48	4341.05	1.74965e+06	1.89333e+06	932081
M780T517_2			1.29739	0.144768	0.382402	3.97573	1.99122	235.126	235.598	257.261	981.333	1492.36	420.575
M476T221			1.256	0.044518	0.279214	0.364939	-1.45427	4572.9	7489.52	8476.42	1373.31	2389.22	3732.89
M531T217			1.47151	0.0379877	0.270269	8.53562	3.0935	947.825	1200.99	822.519	11474.1	7036.36	6851.71
M448T308			1.39628	0.107471	0.352827	4.18599	2.06557	525.802	611.78	552.385	3613.19	1965.51	1495.49
M405T57			1.36302	0.00659477	0.191977	0.482209	-1.05227	32490.5	25991.9	29265.4	10770	18196.2	13346.5
M352T395			1.15767	0.12066	0.363395	1.57171	0.652331	548.05	770.978	561.204	847.451	827.136	1280.58
M991T547			1.40305	0.084695	0.331613	5.61644	2.48966	308.337	331.395	386.886	2257.96	2556.11	951.88
M373T316			1.42147	0.108015	0.353236	6.91608	2.78995	1068.4	1031.35	1026.93	11423.7	6249.27	3951.38
M123T332			1.42568	0.00294853	0.163879	0.353927	-1.49848	10702.8	8256.31	9685.4	3366.61	2458.69	4312.75
M872T182			1.19499	0.0574612	0.297712	1.53677	0.619899	1945.88	2850.94	2057.49	3814.14	2801.76	3917.61
M789T362			1.47569	0.000297338	0.0917302	2.02507	1.01797	497.617	407.958	448.833	888.084	971.656	883.036
M330T43			1.22041	0.12723	0.368332	2.05569	1.03962	43837.3	60765.7	36044.2	85068.9	136481	67577.2
M481T56			1.48327	0.0411207	0.274275	33.3259	5.05857	4160.26	6516.9	4294.63	233529	126592	138826
M551T230			1.4477	0.0492614	0.286725	3.82558	1.93568	985.043	1263.81	1042.56	3900.85	5580.29	3110.42
M260T368			1.36707	0.146869	0.384116	5.91457	2.56427	701.048	749.119	789.9	7445.51	3722.67	2080.84
M501T248			1.24414	0.0353745	0.266479	0.58855	-0.764763	2505.19	2907.55	2323.84	1146.27	2028.28	1378.82
M675T36_1			1.29341	0.105975	0.350987	3.95897	1.98512	293.112	649.859	792.174	3517.55	1919.77	1432.06
M453T174			1.44509	0.051563	0.289875	8.12135	3.02172	1606.92	1595.3	954.421	14689.5	12331.3	6736.72
M183T257_2			1.46414	0.0429934	0.277702	0.190814	-2.38976	398847	581649	327130	78470.5	88645.5	82397.7
M695T362			1.29312	0.0356559	0.266797	2.04992	1.03557	607.266	1133.11	833.437	1654.49	2189.38	1432.25
M774T160			1.12312	0.0591888	0.299942	0.514605	-0.958462	10766.3	17221.2	13659.5	3872.26	9971.8	7587.72
M508T187			1.42417	0.0448982	0.279654	2.1794	1.12393	4876.35	4589.46	4110.81	9419.61	12171.8	7997.48
M343T99			1.4102	0.0245079	0.246136	4.36904	2.12732	5306.56	6228.01	3100.28	24095	15240.3	24604.9
M452T72			1.30522	0.0155139	0.229032	2.74523	1.45693	5072.48	13137.7	6958.16	26325.7	24986.8	17780.2
M117T258			1.47916	0.00713408	0.19486	0.175245	-2.51255	9487.11	7956.9	7227.27	1307.16	1743.59	1272.77
M497T27			1.37921	0.0088518	0.20405	2.62589	1.39281	3568.4	5962.83	3298.79	9024.66	12292.9	12372.7
M499T196			1.39051	0.0538729	0.293042	0.189316	-2.40113	3302.85	5751.18	7133.33	615.475	986.477	1462.57
M354T276			1.46384	0.0690203	0.314151	9.54083	3.25411	509.935	598.972	534.044	7818.33	4013.87	3842.92
M57T257			1.4528	0.0386911	0.271003	0.273586	-1.86994	3777.33	5725.69	3676.17	1073.01	1146.74	1385.89
M699T449			1.21711	0.230414	0.447544	4.06746	2.02413	480.549	503.604	546.519	3891.09	927.881	1406.97
M303T35_1			1.43357	0.012701	0.220869	2.14068	1.09807	8013.26	10488.4	8665.74	22293.3	19226	16637.4
M147T312			1.46996	0.0278789	0.251826	0.225456	-2.14908	60090.2	39206.5	43152.8	9463.16	10848.8	11804.2
M805T34			1.4102	0.0334216	0.261554	7.4723	2.90155	802.719	2274.12	887.475	13390.2	7637.26	8595.13
M194T66			1.43134	0.00171134	0.142389	2.41528	1.27219	3041.55	2608.57	3942.14	7685.96	6967.74	8514.34
M217T35_1			1.12776	0.194731	0.419519	2.02731	1.01957	18993.4	20946.4	19491.4	59374.3	38351.5	22759.8
M365T453			1.45394	0.0308943	0.25738	6.6361	2.73033	1190.44	890.406	667.733	4153.2	7223.07	6863.58
M297T44			1.07825	0.114893	0.359226	1.58694	0.666245	3753.52	6563.98	3285.23	8777.14	6095.43	6714.13
M418T454			1.41005	0.0634799	0.306172	3.59725	1.84689	653.12	417.639	571.509	1807.94	2710.25	1389.45
M378T232			1.18809	0.146804	0.384081	3.67736	1.87867	2820.59	5035.74	3550.7	18816.8	18041.1	5089.83
M990T361			1.47275	0.0137957	0.224335	0.228382	-2.13048	5543.73	6716.58	7870.15	1511.58	1769.78	1316.07
M345T132			1.45873	0.0738429	0.318531	23.7006	4.56685	1324.2	1599.72	1914.48	54971.7	18749.7	40951.8
M915T257			1.38325	0.0045635	0.184555	0.468517	-1.09383	8467.19	9975.77	8165.04	3087.46	4227.81	5151.02
M428T101			1.13434	0.0324928	0.26012	2.36919	1.24439	2288.92	662.257	2196.31	4268.86	4820.73	3105.77
M378T469			1.42649	0.0831885	0.329696	5.13558	2.36053	414.61	523.21	431.375	3462.01	2072.66	1496.95
M655T39			0.569609	0.241533	0.455841	0.221451	-2.17494	38499.7	46054.4	1853.59	4050.37	7659.68	7425.03
M933T145			1.28511	0.0146517	0.227212	0.374674	-1.41629	24493	28129.5	18705.3	4791.39	12066.1	9867.17
M210T61			1.25889	0.221737	0.440025	4.38122	2.13133	1278.6	1413	1789.36	12311.3	3596.72	3723.99
M358T253			1.23405	0.0407665	0.273583	2.84822	1.51006	3069.47	4579.5	1313.52	7011.71	11400.5	7114.92
M370T442			1.26643	0.155277	0.390814	2.68574	1.42532	751.368	756.446	754.682	3088.79	1847.8	1139.88
M191T359			1.45947	0.0280059	0.251916	2.34308	1.22841	334.545	356.567	324.488	783.848	935.836	659.947
M225T34			1.40056	0.108203	0.353516	5.84527	2.54727	3155.88	4574.35	3103.77	33178.6	18244.2	11904.8
M830T552			1.33732	0.19521	0.419933	7.78313	2.96035	570.48	513.052	452.875	7545.02	1615.43	2797.6
M391T223			1.48196	0.0136246	0.224033	0.243624	-2.03727	4063.58	5490.78	4414.23	1144.31	1215	1043.78
M559T270			1.27238	0.204363	0.42666	4.38572	2.13282	429.308	593.747	543.835	1522.81	1163.93	4185.21
M945T184			1.40972	0.0338598	0.262629	0.370952	-1.4307	5429.05	7642.58	8722.92	2306.11	3238.98	2539.64
M683T358			1.35623	0.0909294	0.336653	0.232869	-2.10241	3088.31	1408.17	3732.77	495.513	607.598	813.223
M792T518			1.36242	0.115123	0.359245	3.20861	1.68195	394.307	414.696	455.96	2037	905.863	1115.92
M290T426			1.07866	0.140401	0.379195	1.23337	0.302602	1383.59	1253.62	972.393	1540.56	1462.14	1449.27
M97T127			1.40256	0.100002	0.345485	14.6958	3.87733	243.876	144.312	363.924	5267.15	4406.07	1379.65
M566T140			1.2914	0.0907461	0.336626	0.287009	-1.80083	31789.8	15065.9	16938.6	3737.93	9633.1	4938.5
M265T34			1.48536	0.0253584	0.248394	108.974	6.76784	4568.78	11738.2	5123.39	699919	1.02382e+06	611616
M402T222			1.37741	0.0872171	0.3342	3.10945	1.63666	902.41	1253.38	959.337	2118.07	4544.47	3023.77
M158T316			1.42385	0.072572	0.317223	0.104378	-3.26011	23344.6	24039.8	9180.91	2092.25	1329.59	2482.34
M841T435			1.36253	0.0186357	0.237471	0.520449	-0.942172	1434.2	1913.89	1961.84	757.235	885.168	1121.14
M507T129			1.36777	0.0890554	0.3354	5.32267	2.41215	1091	1528.38	2208.22	4434.43	9005.33	12255.9
M500T74			1.43991	0.0377328	0.269747	9.73655	3.28341	6445.73	13499.6	5522.71	108938	83585.6	55447.5
M673T284			1.46221	0.0115449	0.214593	5.13711	2.36096	577.307	644.59	944.818	4461.83	3513.97	3154.87
M517T220			1.48376	0.0103621	0.209192	0.466436	-1.10025	13898.3	12835.5	15496.1	6619.32	6532.62	6545.61
M500T195			1.36636	0.00206655	0.150972	0.278209	-1.84576	1933.9	1530.38	1751.08	254.967	491.807	704.184
M919T502			1.39379	0.0903784	0.336588	2.78136	1.47579	833.276	876.919	942.366	2164.35	3453.18	1760.19
M497T35_1			1.27195	0.0349627	0.265486	2.32823	1.21924	1203.32	2818.14	1674.65	3679.13	5646.68	3936.07
M376T384			1.23164	0.131473	0.371743	2.96169	1.56642	496.018	563.288	464.742	2033.03	712.157	1768.56
M561T45_1			1.40038	0.0401389	0.272455	185.715	7.53695	19299.4	372.724	3956.56	1.89468e+06	1.60937e+06	884164
M737T249			1.42906	0.0224508	0.241974	1.72206	0.784133	579.281	621.483	659.702	916.159	1106.13	1181.54
M516T36			1.3641	0.0149121	0.227963	3.33101	1.73596	12360.3	15753	6620.52	47396.7	37523.8	30778.3
M437T76			1.49293	0.0132592	0.222815	12.2938	3.61986	8128.51	8696.71	8121.77	118795	106308	81590.4
M350T145			1.37783	0.112121	0.356771	7.43731	2.89478	714.48	1566.25	1148.82	13380.5	8121.25	4004.88
M239T125			1.45437	0.022284	0.241824	7.86088	2.97469	1140.98	536.385	734.705	6774.98	7605.22	4580.8
M678T155			1.18136	0.124731	0.366373	0.459553	-1.1217	8597.51	14206.6	19440.1	4585.41	8110.6	6717.44
M105T41			1.42372	0.074224	0.318873	9.02662	3.17419	1635.43	1550.03	1191.52	16498	6394.76	16616.5
M325T99_2			1.4725	0.0297793	0.255728	10.4842	3.39014	5363.5	6479.65	4383.35	70414.6	39407.1	60300.1
M711T35_2			1.16082	0.180405	0.409086	0.677171	-0.562409	15517	15419	24288	12729.5	12312.5	12354.1
M325T436			1.35545	0.0570438	0.296916	2.09368	1.06604	12954.1	12198.4	9942.97	17616.3	27843.1	28019.5
M584T374			1.30435	0.158216	0.39302	9.20049	3.20171	1953.93	2057.26	2283.35	4950.98	31785.3	21176.6
M739T223			1.09771	0.137507	0.377255	0.320148	-1.64319	1.16919e+06	878939	358956	103582	361067	305974
M778T544			1.3463	0.136103	0.375766	5.87539	2.55468	264.815	243.709	228.049	2296.28	1445.08	586.301
M632T253			1.39864	0.0349368	0.265446	0.294079	-1.76572	7478.38	12805.2	9696.58	2120.22	3814.53	2881.78
M409T76			1.47041	0.0264293	0.250573	3.9948	1.99812	3384.25	3641.98	3021.52	16722.9	12241.2	11174.6
M621T489_2			1.35131	0.133971	0.373774	6.7197	2.7484	239.269	207.978	185.718	2249.25	1460.93	543.157
M360T28			1.42604	0.0735895	0.318111	4.84665	2.27699	761.969	1086.6	934.033	2829.68	6390.93	4265.69
M593T392			1.493	0.00166225	0.141165	0.200943	-2.31514	3030.65	2605.67	2784.62	527.504	532.224	632.401
M860T550			1.18847	0.178934	0.407902	3.37835	1.75632	342.222	336.657	575.474	2307.52	1327.3	602.823
M504T369			1.27861	0.0222259	0.241824	0.491842	-1.02373	33441.9	26229.3	23772.8	9024.59	14203.6	17813.2
M786T150			1.38964	0.00139323	0.131064	0.249079	-2.00533	19154.3	19351.8	23632.4	2744.18	6492.22	6240.98
M931T340			1.43815	0.0830192	0.329666	0.134702	-2.89216	14055.7	13201	28564	1908.46	2341.88	3268.82
M195T111			1.43626	0.00394905	0.178606	0.452105	-1.14527	47627.1	59698	52412.8	19665.8	25697.1	26855.4
M163T177			1.45414	0.00176041	0.144139	0.119262	-3.0678	169553	154747	195288	12289.8	18563.7	31113.2
M707T180			1.37323	0.014553	0.226963	2.14394	1.10026	6517.71	10142.5	7896.48	19899.3	14236.6	18512.2
M798T437			0.765875	0.359716	0.546884	1.33653	0.418488	2289.69	1034.58	1200.13	1591.98	1903.14	2551.86
M769T340			1.43141	0.0896004	0.336126	0.16776	-2.57553	10459.1	11128.3	22677.1	2710.69	1896.01	2819.11
M297T36			0.982711	0.0570888	0.296916	2.77589	1.47295	67225.2	4029.54	47866.2	112460	116333	101873
M225T196			1.45157	0.0441235	0.278627	16.8216	4.07224	1081.85	967.601	2226.07	25138.5	14879.6	31902.9
M124T64			1.04834	0.151271	0.387389	0.331929	-1.59106	31060.2	32849.7	31419.7	1667.62	29281.1	693.925
M369T465			1.22009	0.197914	0.421822	2.77225	1.47106	713.102	658.926	666.515	3126.86	1480.75	1043.75
M509T184			1.39791	0.00769064	0.197798	2.9788	1.57473	1042.83	1340.08	677.754	2996.43	3578.75	2541.92
M329T455			1.10221	0.213168	0.433207	2.0352	1.02517	623.961	564.6	481.267	1743.05	1001.83	653.561
M692T431			1.44166	0.0541106	0.293376	0.123638	-3.01581	1045.97	1227.78	2066.56	119.536	159.896	257.195
M493T272			1.27225	0.157089	0.392145	2.63817	1.39954	622.988	820.181	777.151	3038.24	1568.99	1250.36
M582T525			1.49161	0.00459214	0.185105	3.06027	1.61366	311.641	327.391	308.19	1059.51	925.579	913.666
M976T289			1.40012	0.045734	0.281143	0.257269	-1.95865	4377.53	2478.76	4617.66	719.475	955.066	1277.35
M367T373			1.24792	0.112142	0.356771	1.71715	0.780013	1266.83	1350.4	1150.51	2665.8	2284.38	1519.6
M406T146			1.42431	0.105028	0.349716	7.71737	2.94811	445.888	398.232	333.503	4796.06	2651.89	1640.21
M91T35			1.06862	0.0239521	0.245647	3.53271	1.82077	7423.47	644.326	9568.72	22021.9	20923.9	19358.8
M483T100			1.48642	0.0195368	0.238162	28.4814	4.83195	6090.1	10399	9124.62	308221	223765	197530
M504T477			1.23793	0.184629	0.412539	3.55999	1.83187	715.276	676.707	711.649	2265.77	4159.9	1063.23
M371T257			1.39633	0.0294215	0.255076	0.398761	-1.3264	3728.76	4487.87	2865.95	1707.03	1124.13	1588.14
M139T35_1			0.981155	0.191702	0.417395	1.79048	0.84035	4993.11	7776.34	5222.6	13579.9	12907.3	5727.29
M931T360_1			1.39943	0.0108502	0.21131	1.61504	0.691569	1092.04	1184	939.85	1840.68	1841.46	1511.65
M471T341			1.22054	0.0150257	0.227963	0.394718	-1.34111	3099.04	2744.45	2172.4	479.388	1313.88	1370.74
M495T187			1.08921	0.174731	0.404541	1.52194	0.605912	1839.53	2130.69	2212.98	4012.22	3216.27	2181.97
M189T334			1.25283	0.205801	0.427789	3.95369	1.9832	241.662	293.982	400.156	2231.36	680.822	787.688
M950T371			1.31472	0.164981	0.397189	0.228387	-2.13044	16828	10995.9	36593.4	3763.04	4980.51	5968.57
M237T461			1.37217	0.0747709	0.319586	2.46055	1.29898	331.238	330.782	351.39	962.553	986.306	544.692
M507T455			1.38227	0.0719308	0.317141	2.3358	1.22392	612.257	678.551	804.226	1435.94	2175.54	1282.1
M378T513			1.37675	0.139366	0.37891	5.16276	2.36814	279.187	292.209	280.604	2430.46	1175.71	792.509
M499T173			1.4761	0.0612153	0.302859	22.2996	4.47895	6524.08	9270.48	6751.7	247490	147487	107795
M501T43_3			1.12258	0.0801556	0.326907	1.67007	0.73991	36275.8	81394.7	69752.5	96689.5	110180	106141
M395T307			1.23671	0.0238537	0.245336	0.234275	-2.09372	17608.7	16088.8	9938.23	958.325	4128.7	5135.76
M609T292			1.41841	0.0449399	0.279735	0.17203	-2.53926	10104.1	19901.7	18399	3464.3	3073.53	1789.28
M211T242			1.24443	0.173774	0.403919	2.65715	1.40988	2502.23	2700.44	2818.85	11226.6	6030.05	4057.7
M430T313			1.16752	0.0566345	0.296435	3.13527	1.64859	2323.22	886.052	4046.83	9419.52	4542.1	8788.18
M516T230			1.39417	0.0688217	0.314016	3.27748	1.71259	988.778	1231.22	1008.23	4462.81	3932.65	2184.99
M906T42			1.40669	0.0304257	0.256434	3.49566	1.80556	4734.44	6371.96	3456.72	12793.8	16611.5	21502.4
[truncated: 29,162 more rows]
