# Supplementary material for: Integrated transcriptome and metabolome profiling reveals mechanisms underlying the infection of Cytospora mali in “Jin Hong” branches
Source: Front Microbiol. 2024 Apr 24;15:1394447. doi: 10.3389/fmicb.2024.1394447 (PMC11076740; doi:10.3389/fmicb.2024.1394447)
Supplement: Supplementary file 2 [file Table_2.XLSX]

## Sheet: Sheet1
Metabolite KEGG enrichment
Number: pathway number; KEGG pathway: KEGG pathway name; Total: total metabolites of the pathway; Expected: ratio of total metabolites in the pathway to the number of metabolites identified in this study; Hits: number of the metabolite in this study; p-pathway: significance of the pathway; ID:metabolite number; Adduct:compound's adduct ion information; Name:metabolite's name; VIP: variable projec…
Number	KEGG pathway	Total	Expected	Hits	p_pathway	ID	adduct	Name	VIP	p	FDR	Fold_Change	Log2FC	Control_1	Control_2	Control_3	AVC_1	AVC_2	AVC_3	KEGGID	HMDB	CellularLocations	SuperClass	Class	SubClass	DirectParent
1	Aminoacyl-tRNA biosynthesis	46	1.1477	8	9.0113e-06	M166T258	(M+H)+	L-Phenylalanine	1.39178	0.0357073	0.266797	0.258013	-1.95449	186761	310191	204836	59757.7	82062.7	39250	C00079	HMDB0000159	Cytoplasm;Extracellular;Mitochondria	Organic acids and derivatives	Carboxylic acids and derivatives	Amino acids, peptides, and analogues	Phenylalanine and derivatives
						M145T384	(M-H)-	L-Glutamine	1.30928	0.00531093	0.188254	0.347773	-1.52378	54256.6	48531.7	40648.9	21417.9	19912	8553.74	C00064	HMDB0000641	Extracellular;Mitochondria	Organic acids and derivatives	Carboxylic acids and derivatives	Amino acids, peptides, and analogues	L-alpha-amino acids
						M88T349	(M-H)-	L-Alanine	1.27564	0.0456228	0.280996	0.283082	-1.82071	37620.3	19150	33563.4	11144	10540.9	3886.98	C00041	HMDB0000161	Cytoplasm;Extracellular;Mitochondria;Lysosome;Peroxisome	Organic acids and derivatives	Carboxylic acids and derivatives	Amino acids, peptides, and analogues	Alanine and derivatives
						M118T356	(M-H)-	L-Threonine	1.47363	0.020866	0.239845	0.114748	-3.12346	50444.5	33219.8	52433.7	6769.54	4504.18	4343.24	C00188	HMDB0000167	Cytoplasm;Extracellular
						M203T268	(M-H)-	L-Tryptophan	1.47402	0.012871	0.221713	0.105306	-3.24734	107011	73005.8	95709.4	7371.14	12634.8	9029.72	C00078	HMDB0000929	Extracellular	Organoheterocyclic compounds	Indoles and derivatives	Indolyl carboxylic acids and derivatives	Indolyl carboxylic acids and derivatives
						M180T308	(M-H)-	L-Tyrosine	1.47663	0.0362888	0.267184	0.0939616	-3.41178	122197	67367.8	123728	9416.73	9872.36	10148.4	C00082	HMDB0000158	Cytoplasm;Extracellular;Mitochondria
						M114T303	(M-H)-	L-Proline	1.40703	0.00738276	0.19528	0.0956272	-3.38644	35326.5	27834.2	39885.7	3287.23	5321.59	1245.22	C00148	HMDB0000162	Cytoplasm;Extracellular;Mitochondria;Lysosome;Endoplasmic reticulum	Organic acids and derivatives	Carboxylic acids and derivatives	Amino acids, peptides, and analogues	Proline and derivatives
						M146T404	(M-H)-	L-Glutamate	1.36419	0.00884934	0.20405	0.462124	-1.11365	173574	163183	148835	68147.2	99858.8	56397.5	C00025	HMDB0000148	Extracellular;Mitochondria;Lysosome;Endoplasmic reticulum	Organic acids and derivatives	Carboxylic acids and derivatives	Amino acids, peptides, and analogues	Glutamic acid and derivatives
2	Fructose and mannose metabolism	20	0.49899	5	8.6615e-05	M261T446	(M+H)+	Mannose 6-phosphate	1.45291	0.0214469	0.240923	12.4169	3.63423	598.057	1689.73	842.264	11837.2	16632	10396.2	C00275	HMDB0001078	Cytoplasm (predicted from logP)	Organic oxygen compounds	Organooxygen compounds	Carbohydrates and carbohydrate conjugates	Hexose phosphates
						M319T346	(M+CH3COO)-	Fructose 1-phosphate	1.41648	0.0238975	0.245647	2.78697	1.4787	2635.41	3103.94	4055.12	11320.7	7728.13	8248.12	C01094	HMDB0001076	Cytoplasm (predicted from logP)	Organic oxygen compounds	Organooxygen compounds	Carbohydrates and carbohydrate conjugates	Hexose phosphates
						M239T330	(M+CH3COO)-	D-Mannose	1.36529	0.00627603	0.191908	0.367176	-1.44546	33140.8	45380.2	38770.5	9413.04	19359.2	14294.4	C00159	HMDB0000169	Cytoplasm;Extracellular;Lysosome;Endoplasmic reticulum;Golgi apparatus	Organic oxygen compounds	Organooxygen compounds	Carbohydrates and carbohydrate conjugates	Hexoses
						M359T224	(2M-H)-	D-Fructose	1.35958	0.0289596	0.25347	0.212845	-2.23212	84464.9	149570	114135	11720.3	33657.9	28728.1	C00095	HMDB0062538	Cellular Locations Not Available	Organooxygen compounds	Carbohydrates and carbohydrate conjugates	Monosaccharides	Monosaccharides
						M181T258_3	(M-H)-	Sorbitol	1.48452	0.0123049	0.218133	0.18789	-2.41204	1.75904e+07	2.20134e+07	1.62259e+07	3.17977e+06	3.84758e+06	3.46251e+06	C00794	HMDB0000247	Extracellular;Membrane	Organic oxygen compounds	Organooxygen compounds	Carbohydrates and carbohydrate conjugates	Sugar alcohols
3	Alanine, aspartate and glutamate metabolism	22	0.54889	4	0.0017415	M88T349	(M-H)-	L-Alanine	1.27564	0.0456228	0.280996	0.283082	-1.82071	37620.3	19150	33563.4	11144	10540.9	3886.98	C00041	HMDB0000161	Cytoplasm;Extracellular;Mitochondria;Lysosome;Peroxisome	Organic acids and derivatives	Carboxylic acids and derivatives	Amino acids, peptides, and analogues	Alanine and derivatives
						M145T384	(M-H)-	L-Glutamine	1.30928	0.00531093	0.188254	0.347773	-1.52378	54256.6	48531.7	40648.9	21417.9	19912	8553.74	C00064	HMDB0000641	Extracellular;Mitochondria	Organic acids and derivatives	Carboxylic acids and derivatives	Amino acids, peptides, and analogues	L-alpha-amino acids
						M146T404	(M-H)-	L-Glutamate	1.36419	0.00884934	0.20405	0.462124	-1.11365	173574	163183	148835	68147.2	99858.8	56397.5	C00025	HMDB0000148	Extracellular;Mitochondria;Lysosome;Endoplasmic reticulum	Organic acids and derivatives	Carboxylic acids and derivatives	Amino acids, peptides, and analogues	Glutamic acid and derivatives
						M104T381	(M+H)+	4-Aminobutanoate	1.46276	0.00389665	0.177528	0.166536	-2.5861	19940.8	16580.8	21455	3729.79	3736.22	2189.18	C00334	HMDB0000112	Extracellular;Mitochondria;Lysosome	Organic acids and derivatives	Carboxylic acids and derivatives	Amino acids, peptides, and analogues	Gamma amino acids and derivatives
4	Galactose metabolism	27	0.67363	4	0.0038201	M239T330	(M+CH3COO)-	D-Mannose	1.36529	0.00627603	0.191908	0.367176	-1.44546	33140.8	45380.2	38770.5	9413.04	19359.2	14294.4	C00159	HMDB0000169	Cytoplasm;Extracellular;Lysosome;Endoplasmic reticulum;Golgi apparatus	Organic oxygen compounds	Organooxygen compounds	Carbohydrates and carbohydrate conjugates	Hexoses
						M401T421	(M+CH3COO)-	Melibiose	1.45945	0.000783812	0.114287	0.233437	-2.09889	24535.6	24005.4	28577	7498.12	6160.8	4343.27	C05402
						M359T224	(2M-H)-	D-Fructose	1.35958	0.0289596	0.25347	0.212845	-2.23212	84464.9	149570	114135	11720.3	33657.9	28728.1	C00095	HMDB0062538	Cellular Locations Not Available	Organooxygen compounds	Carbohydrates and carbohydrate conjugates	Monosaccharides	Monosaccharides
						M181T258_3	(M-H)-	Sorbitol	1.48452	0.0123049	0.218133	0.18789	-2.41204	1.75904e+07	2.20134e+07	1.62259e+07	3.17977e+06	3.84758e+06	3.46251e+06	C00794	HMDB0000247	Extracellular;Membrane	Organic oxygen compounds	Organooxygen compounds	Carbohydrates and carbohydrate conjugates	Sugar alcohols
5	Isoquinoline alkaloid biosynthesis	6	0.1497	2	0.0085326	M120T258	(M+H-H2O)+	Tyramine	1.37585	0.0282531	0.252281	0.25581	-1.96686	407045	664340	456649	132918	181366	76601.8	C00483	HMDB0000306	Cytoplasm	Benzenoids	Benzene and substituted derivatives	Phenethylamines	Phenethylamines
						M180T308	(M-H)-	L-Tyrosine	1.47663	0.0362888	0.267184	0.0939616	-3.41178	122197	67367.8	123728	9416.73	9872.36	10148.4	C00082	HMDB0000158	Cytoplasm;Extracellular;Mitochondria
6	Arginine biosynthesis	18	0.44909	3	0.0090163	M146T404	(M-H)-	L-Glutamate	1.36419	0.00884934	0.20405	0.462124	-1.11365	173574	163183	148835	68147.2	99858.8	56397.5	C00025	HMDB0000148	Extracellular;Mitochondria;Lysosome;Endoplasmic reticulum	Organic acids and derivatives	Carboxylic acids and derivatives	Amino acids, peptides, and analogues	Glutamic acid and derivatives
						M175T250	M+	Citrulline	1.25407	0.0220641	0.241546	0.498187	-1.00524	5480.73	4380.56	4038.6	2618.39	1390.9	2915.45	C00327	HMDB0000904	Mitochondria	Organic acids and derivatives	Carboxylic acids and derivatives	Amino acids, peptides, and analogues	L-alpha-amino acids
						M145T384	(M-H)-	L-Glutamine	1.30928	0.00531093	0.188254	0.347773	-1.52378	54256.6	48531.7	40648.9	21417.9	19912	8553.74	C00064	HMDB0000641	Extracellular;Mitochondria	Organic acids and derivatives	Carboxylic acids and derivatives	Amino acids, peptides, and analogues	L-alpha-amino acids
7	Phenylalanine, tyrosine and tryptophan biosynthesis	22	0.54889	3	0.015886	M166T258	(M+H)+	L-Phenylalanine	1.39178	0.0357073	0.266797	0.258013	-1.95449	186761	310191	204836	59757.7	82062.7	39250	C00079	HMDB0000159	Cytoplasm;Extracellular;Mitochondria	Organic acids and derivatives	Carboxylic acids and derivatives	Amino acids, peptides, and analogues	Phenylalanine and derivatives
						M203T268	(M-H)-	L-Tryptophan	1.47402	0.012871	0.221713	0.105306	-3.24734	107011	73005.8	95709.4	7371.14	12634.8	9029.72	C00078	HMDB0000929	Extracellular	Organoheterocyclic compounds	Indoles and derivatives	Indolyl carboxylic acids and derivatives	Indolyl carboxylic acids and derivatives
						M180T308	(M-H)-	L-Tyrosine	1.47663	0.0362888	0.267184	0.0939616	-3.41178	122197	67367.8	123728	9416.73	9872.36	10148.4	C00082	HMDB0000158	Cytoplasm;Extracellular;Mitochondria
8	Glutathione metabolism	26	0.64869	2	0.025044	M611T148	(M-H)-	Glutathione disulfide	1.38814	0.0194939	0.238024	0.211981	-2.238	772621	488798	784543	82936.2	215515	135253	C00127	HMDB0003337	Extracellular;Mitochondria	Organic acids and derivatives	Carboxylic acids and derivatives	Amino acids, peptides, and analogues	Oligopeptides
						M146T404	(M-H)-	L-Glutamate	1.36419	0.00884934	0.20405	0.462124	-1.11365	173574	163183	148835	68147.2	99858.8	56397.5	C00025	HMDB0000148	Extracellular;Mitochondria;Lysosome;Endoplasmic reticulum	Organic acids and derivatives	Carboxylic acids and derivatives	Amino acids, peptides, and analogues	Glutamic acid and derivatives
9	Nitrogen metabolism	12	0.29939	2	0.034164	M145T384	(M-H)-	L-Glutamine	1.30928	0.00531093	0.188254	0.347773	-1.52378	54256.6	48531.7	40648.9	21417.9	19912	8553.74	C00064	HMDB0000641	Extracellular;Mitochondria	Organic acids and derivatives	Carboxylic acids and derivatives	Amino acids, peptides, and analogues	L-alpha-amino acids
						M146T404	(M-H)-	L-Glutamate	1.36419	0.00884934	0.20405	0.462124	-1.11365	173574	163183	148835	68147.2	99858.8	56397.5	C00025	HMDB0000148	Extracellular;Mitochondria;Lysosome;Endoplasmic reticulum	Organic acids and derivatives	Carboxylic acids and derivatives	Amino acids, peptides, and analogues	Glutamic acid and derivatives
10	Glycine, serine and threonine metabolism	33	0.82333	3	0.046642	M118T263_2	(M+H)+	Betaine	1.41874	0.0369146	0.269076	2.32449	1.21692	1.83302e+06	2.34419e+06	1.93161e+06	5.88984e+06	4.33672e+06	3.97335e+06	C00719	HMDB0000043/HMDB0059606	Cytoplasm;Extracellular;Mitochondria	Organic acids and derivatives	Carboxylic acids and derivatives	Amino acids, peptides, and analogues	Alpha amino acids
						M118T356	(M-H)-	L-Threonine	1.47363	0.020866	0.239845	0.114748	-3.12346	50444.5	33219.8	52433.7	6769.54	4504.18	4343.24	C00188	HMDB0000167	Cytoplasm;Extracellular
						M203T268	(M-H)-	L-Tryptophan	1.47402	0.012871	0.221713	0.105306	-3.24734	107011	73005.8	95709.4	7371.14	12634.8	9029.72	C00078	HMDB0000929	Extracellular	Organoheterocyclic compounds	Indoles and derivatives	Indolyl carboxylic acids and derivatives	Indolyl carboxylic acids and derivatives
11	Arginine and proline metabolism	34	0.84828	3	0.050294	M114T303	(M-H)-	L-Proline	1.40703	0.00738276	0.19528	0.0956272	-3.38644	35326.5	27834.2	39885.7	3287.23	5321.59	1245.22	C00148	HMDB0000162	Cytoplasm;Extracellular;Mitochondria;Lysosome;Endoplasmic reticulum	Organic acids and derivatives	Carboxylic acids and derivatives	Amino acids, peptides, and analogues	Proline and derivatives
						M146T404	(M-H)-	L-Glutamate	1.36419	0.00884934	0.20405	0.462124	-1.11365	173574	163183	148835	68147.2	99858.8	56397.5	C00025	HMDB0000148	Extracellular;Mitochondria;Lysosome;Endoplasmic reticulum	Organic acids and derivatives	Carboxylic acids and derivatives	Amino acids, peptides, and analogues	Glutamic acid and derivatives
						M104T381	(M+H)+	4-Aminobutanoate	1.46276	0.00389665	0.177528	0.166536	-2.5861	19940.8	16580.8	21455	3729.79	3736.22	2189.18	C00334	HMDB0000112	Extracellular;Mitochondria;Lysosome	Organic acids and derivatives	Carboxylic acids and derivatives	Amino acids, peptides, and analogues	Gamma amino acids and derivatives
12	Tyrosine metabolism	16	0.39919	2	0.05836	M180T308	(M-H)-	L-Tyrosine	1.47663	0.0362888	0.267184	0.0939616	-3.41178	122197	67367.8	123728	9416.73	9872.36	10148.4	C00082	HMDB0000158	Cytoplasm;Extracellular;Mitochondria
						M120T258	(M+H-H2O)+	Tyramine	1.37585	0.0282531	0.252281	0.25581	-1.96686	407045	664340	456649	132918	181366	76601.8	C00483	HMDB0000306	Cytoplasm	Benzenoids	Benzene and substituted derivatives	Phenethylamines	Phenethylamines
13	Butanoate metabolism	17	0.42414	2	0.065122	M146T404	(M-H)-	L-Glutamate	1.36419	0.00884934	0.20405	0.462124	-1.11365	173574	163183	148835	68147.2	99858.8	56397.5	C00025	HMDB0000148	Extracellular;Mitochondria;Lysosome;Endoplasmic reticulum	Organic acids and derivatives	Carboxylic acids and derivatives	Amino acids, peptides, and analogues	Glutamic acid and derivatives
						M104T381	(M+H)+	4-Aminobutanoate	1.46276	0.00389665	0.177528	0.166536	-2.5861	19940.8	16580.8	21455	3729.79	3736.22	2189.18	C00334	HMDB0000112	Extracellular;Mitochondria;Lysosome	Organic acids and derivatives	Carboxylic acids and derivatives	Amino acids, peptides, and analogues	Gamma amino acids and derivatives
14	Ascorbate and aldarate metabolism	18	0.44909	1	0.072135	M235T259	(M+CH3COO)-	D-Glucuronolactone	1.47708	0.0388387	0.271051	14.3958	3.84758	1689.01	2235.79	2214.06	36518.1	33401.7	18454.3	C02670	HMDB0006355	Cytoplasm;Mitochondria;Endoplasmic reticulum	Organoheterocyclic compounds	Furofurans	Isosorbides	Isosorbides
15	Linoleic acid metabolism	4	0.099798	1	0.096218	M757T120	(M+Na)+	PC(16:0/16:0)	1.21241	0.0101696	0.208227	0.326869	-1.61321	407592	526003	470025	51909.5	185425	221466	C00157	HMDB0000564/HMDB0007878/HMDB0007879/HMDB0007880/HMDB0007882/HMDB0007884/HMDB0007886/HMDB0007887/HMDB0007897/HMDB0007898/HMDB0007911/HMDB0007912/HMDB0007913/HMDB0007914/HMDB0007936/HMDB0007937/HMDB0007938/HMDB0007939/HMDB0007940/HMDB0007958/HMDB0007959/HMDB0007960/HMDB0007961/HMDB0007964/HMDB0007966/HMDB0007967/HMDB0007981/HMDB0007982/HMDB0007983/HMDB0007984/HMDB0007985/HMDB0008002/HMDB0008003/HMD…	Cytoplasm;Extracellular;Membrane	Lipids and lipid-like molecules	Glycerophospholipids	Glycerophosphocholines	Phosphatidylcholines//1-acyl,2-(1Z-alkenyl)-glycerophosphocholines
16	Indole alkaloid biosynthesis	4	0.099798	1	0.096218	M203T268	(M-H)-	L-Tryptophan	1.47402	0.012871	0.221713	0.105306	-3.24734	107011	73005.8	95709.4	7371.14	12634.8	9029.72	C00078	HMDB0000929	Extracellular	Organoheterocyclic compounds	Indoles and derivatives	Indolyl carboxylic acids and derivatives	Indolyl carboxylic acids and derivatives
17	Starch and sucrose metabolism	22	0.54889	2	0.10239	M359T224	(2M-H)-	D-Fructose	1.35958	0.0289596	0.25347	0.212845	-2.23212	84464.9	149570	114135	11720.3	33657.9	28728.1	C00095	HMDB0062538	Cellular Locations Not Available	Organooxygen compounds	Carbohydrates and carbohydrate conjugates	Monosaccharides	Monosaccharides
						M401T481	(M+CH3COO)-	Trehalose	1.45293	0.0310946	0.257697	0.232467	-2.1049	12059.1	7349.47	11411.8	1979.9	2519.65	2665.19	C01083	HMDB0000975	Extracellular	Organic oxygen compounds	Organooxygen compounds	Carbohydrates and carbohydrate conjugates	O-glycosyl compounds
18	Valine, leucine and isoleucine biosynthesis	22	0.54889	2	0.10239	M118T356	(M-H)-	L-Threonine	1.47363	0.020866	0.239845	0.114748	-3.12346	50444.5	33219.8	52433.7	6769.54	4504.18	4343.24	C00188	HMDB0000167	Cytoplasm;Extracellular
						M133T70	(M-H)-	2,3-Dihydroxy-3-methylbutyric acid	1.36264	0.0273838	0.251826	7.43543	2.89442	7141.76	21674.7	4367.9	106022	84673.8	56044.5	C04272	HMDB0012141	Cellular Locations Not Available	Lipids and lipid-like molecules	Fatty Acyls	Fatty acids and conjugates	Hydroxy fatty acids
19	Phenylpropanoid biosynthesis	46	1.1477	3	0.10418	M353T258	(M-H)-	Chlorogenate	1.46392	0.00027345	0.0896886	0.0935433	-3.41822	334395	373699	380887	19212.5	40302.1	42352.2	C00852	HMDB0003164	Cytoplasm (predicted from logP)	Organic oxygen compounds	Organooxygen compounds	Alcohols and polyols	Quinic acids and derivatives
						M166T258	(M+H)+	L-Phenylalanine	1.39178	0.0357073	0.266797	0.258013	-1.95449	186761	310191	204836	59757.7	82062.7	39250	C00079	HMDB0000159	Cytoplasm;Extracellular;Mitochondria	Organic acids and derivatives	Carboxylic acids and derivatives	Amino acids, peptides, and analogues	Phenylalanine and derivatives
						M211T185	(M+H)+	Sinapyl alcohol	1.41438	0.0254234	0.248493	0.34607	-1.53086	112089	144696	93874.2	32496.2	50320.5	38535.8	C02325	HMDB0013070	Cellular Locations Not Available	Benzenoids	Phenols	Methoxyphenols	Methoxyphenols
20	Pantothenate and CoA biosynthesis	23	0.57384	2	0.11043	M218T238	(M-H)-	Pantothenate	1.21061	0.0311252	0.257697	0.464485	-1.1063	115647	77688.8	88474.1	23921.1	47396.4	59578.9	C00864	HMDB0000210	Extracellular;Mitochondria	Organic oxygen compounds	Organooxygen compounds	Alcohols and polyols	Secondary alcohols
						M133T70	(M-H)-	2,3-Dihydroxy-3-methylbutyric acid	1.36264	0.0273838	0.251826	7.43543	2.89442	7141.76	21674.7	4367.9	106022	84673.8	56044.5	C04272	HMDB0012141	Cellular Locations Not Available	Lipids and lipid-like molecules	Fatty Acyls	Fatty acids and conjugates	Hydroxy fatty acids
21	Amino sugar and nucleotide sugar metabolism	50	1.2475	3	0.12579	M261T446	(M+H)+	Mannose 6-phosphate	1.45291	0.0214469	0.240923	12.4169	3.63423	598.057	1689.73	842.264	11837.2	16632	10396.2	C00275	HMDB0001078	Cytoplasm (predicted from logP)	Organic oxygen compounds	Organooxygen compounds	Carbohydrates and carbohydrate conjugates	Hexose phosphates
						M239T330	(M+CH3COO)-	D-Mannose	1.36529	0.00627603	0.191908	0.367176	-1.44546	33140.8	45380.2	38770.5	9413.04	19359.2	14294.4	C00159	HMDB0000169	Cytoplasm;Extracellular;Lysosome;Endoplasmic reticulum;Golgi apparatus	Organic oxygen compounds	Organooxygen compounds	Carbohydrates and carbohydrate conjugates	Hexoses
						M193T380	(M-H)-	D-Galacturonate	1.4722	0.0356412	0.266797	6.49147	2.69855	29978.6	28347.3	29226.9	231213	208499	128635	C00333
22	alpha-Linolenic acid metabolism	28	0.69858	2	0.15285	M277T38	(M-H)-	alpha-Linolenic acid	1.43495	0.023303	0.243883	5.39872	2.43262	1.23484e+06	1.93598e+06	936677	8.39527e+06	8.52013e+06	5.25981e+06	C06427	HMDB0001388	Cytoplasm;Extracellular;Membrane (predicted from logP)	Lipids and lipid-like molecules	Fatty Acyls	Lineolic acids and derivatives	Lineolic acids and derivatives
						M757T120	(M+Na)+	PC(16:0/16:0)	1.21241	0.0101696	0.208227	0.326869	-1.61321	407592	526003	470025	51909.5	185425	221466	C00157	HMDB0000564/HMDB0007878/HMDB0007879/HMDB0007880/HMDB0007882/HMDB0007884/HMDB0007886/HMDB0007887/HMDB0007897/HMDB0007898/HMDB0007911/HMDB0007912/HMDB0007913/HMDB0007914/HMDB0007936/HMDB0007937/HMDB0007938/HMDB0007939/HMDB0007940/HMDB0007958/HMDB0007959/HMDB0007960/HMDB0007961/HMDB0007964/HMDB0007966/HMDB0007967/HMDB0007981/HMDB0007982/HMDB0007983/HMDB0007984/HMDB0007985/HMDB0008002/HMDB0008003/HMD…	Cytoplasm;Extracellular;Membrane	Lipids and lipid-like molecules	Glycerophospholipids	Glycerophosphocholines	Phosphatidylcholines//1-acyl,2-(1Z-alkenyl)-glycerophosphocholines
23	Tryptophan metabolism	28	0.69858	2	0.15285	M159T277	(M-H)-	2-Oxoadipate	1.47514	0.000836817	0.114287	3.03815	1.60319	18284.9	23537.9	16934.1	61014.3	58512.1	58985.8	C00322	HMDB0000225	Mitochondria	Organic acids and derivatives	Keto acids and derivatives	Medium-chain keto acids and derivatives	Medium-chain keto acids and derivatives
						M203T268	(M-H)-	L-Tryptophan	1.47402	0.012871	0.221713	0.105306	-3.24734	107011	73005.8	95709.4	7371.14	12634.8	9029.72	C00078	HMDB0000929	Extracellular	Organoheterocyclic compounds	Indoles and derivatives	Indolyl carboxylic acids and derivatives	Indolyl carboxylic acids and derivatives
24	Glyoxylate and dicarboxylate metabolism	29	0.72353	2	0.16169	M146T404	(M-H)-	L-Glutamate	1.36419	0.00884934	0.20405	0.462124	-1.11365	173574	163183	148835	68147.2	99858.8	56397.5	C00025	HMDB0000148	Extracellular;Mitochondria;Lysosome;Endoplasmic reticulum	Organic acids and derivatives	Carboxylic acids and derivatives	Amino acids, peptides, and analogues	Glutamic acid and derivatives
						M145T384	(M-H)-	L-Glutamine	1.30928	0.00531093	0.188254	0.347773	-1.52378	54256.6	48531.7	40648.9	21417.9	19912	8553.74	C00064	HMDB0000641	Extracellular;Mitochondria	Organic acids and derivatives	Carboxylic acids and derivatives	Amino acids, peptides, and analogues	L-alpha-amino acids
						M117T371	(M-H)-	Succinate	1.25334	0.0406566	0.273476	1.55708	0.638844	35399.3	47346.2	50674.7	74293.2	77019.6	56433.4	C00042	HMDB0000254	Extracellular;Mitochondria;Endoplasmic reticulum;Peroxisome	Organic acids and derivatives	Carboxylic acids and derivatives	Dicarboxylic acids and derivatives	Dicarboxylic acids and derivatives
25	Tropane, piperidine and pyridine alkaloid biosynthesis	8	0.1996	1	0.18341	M166T258	(M+H)+	L-Phenylalanine	1.39178	0.0357073	0.266797	0.258013	-1.95449	186761	310191	204836	59757.7	82062.7	39250	C00079	HMDB0000159	Cytoplasm;Extracellular;Mitochondria	Organic acids and derivatives	Carboxylic acids and derivatives	Amino acids, peptides, and analogues	Phenylalanine and derivatives
26	Stilbenoid, diarylheptanoid and gingerol biosynthesis	8	0.1996	1	0.18341	M353T258	(M-H)-	Chlorogenate	1.46392	0.00027345	0.0896886	0.0935433	-3.41822	334395	373699	380887	19212.5	40302.1	42352.2	C00852	HMDB0003164	Cytoplasm (predicted from logP)	Organic oxygen compounds	Organooxygen compounds	Alcohols and polyols	Quinic acids and derivatives
27	Flavone and flavonol biosynthesis	10	0.24949	1	0.22387	M463T223	(M-H)-	Isoquercitin	1.20929	0.0896815	0.336227	0.310425	-1.68768	3.72032e+06	4.3821e+06	1.73719e+06	500862	984885	1.56871e+06	C05623	HMDB0037362	Cytoplasm;Extracellular	Phenylpropanoids and polyketides	Flavonoids	Flavonoid glycosides	Flavonoid-3-O-glycosides
28	Vitamin B6 metabolism	11	0.27444	1	0.24337	(M+H)+	Pyridoxine	Pyridoxine	1.3884	0.00115191	0.12671	3.80792	1.929	82993.1	91265.9	37479.3	284794	286789	234699	C00314	HMDB0000239	Extracellular
29	Phenylalanine metabolism	11	0.27444	1	0.24337	M166T258	(M+H)+	L-Phenylalanine	1.39178	0.0357073	0.266797	0.258013	-1.95449	186761	310191	204836	59757.7	82062.7	39250	C00079	HMDB0000159	Cytoplasm;Extracellular;Mitochondria	Organic acids and derivatives	Carboxylic acids and derivatives	Amino acids, peptides, and analogues	Phenylalanine and derivatives
30	Pyrimidine metabolism	38	0.94808	2	0.24449	M323T439	(M-H)-	UMP	1.44115	0.0393852	0.271678	4.16133	2.05704	1090.17	1618.51	1664.46	5582.1	7973.61	4642.33	C00105	HMDB0000288	Cytoplasm;Extracellular;Mitochondria;Nucleus;Lysosome;Endoplasmic reticulum;Golgi apparatus	Nucleosides, nucleotides, and analogues	Pyrimidine nucleotides	Pyrimidine ribonucleotides	Pyrimidine ribonucleoside monophosphates
						M145T384	(M-H)-	L-Glutamine	1.30928	0.00531093	0.188254	0.347773	-1.52378	54256.6	48531.7	40648.9	21417.9	19912	8553.74	C00064	HMDB0000641	Extracellular;Mitochondria	Organic acids and derivatives	Carboxylic acids and derivatives	Amino acids, peptides, and analogues	L-alpha-amino acids
31	Arachidonic acid metabolism	12	0.29939	1	0.26239	M757T120	(M+Na)+	PC(16:0/16:0)	1.21241	0.0101696	0.208227	0.326869	-1.61321	407592	526003	470025	51909.5	185425	221466	C00157	HMDB0000564/HMDB0007878/HMDB0007879/HMDB0007880/HMDB0007882/HMDB0007884/HMDB0007886/HMDB0007887/HMDB0007897/HMDB0007898/HMDB0007911/HMDB0007912/HMDB0007913/HMDB0007914/HMDB0007936/HMDB0007937/HMDB0007938/HMDB0007939/HMDB0007940/HMDB0007958/HMDB0007959/HMDB0007960/HMDB0007961/HMDB0007964/HMDB0007966/HMDB0007967/HMDB0007981/HMDB0007982/HMDB0007983/HMDB0007984/HMDB0007985/HMDB0008002/HMDB0008003/HMD…	Cytoplasm;Extracellular;Membrane	Lipids and lipid-like molecules	Glycerophospholipids	Glycerophosphocholines	Phosphatidylcholines//1-acyl,2-(1Z-alkenyl)-glycerophosphocholines
32	Selenocompound metabolism	13	0.32434	1	0.28094	M88T349	(M-H)-	L-Alanine	1.27564	0.0456228	0.280996	0.283082	-1.82071	37620.3	19150	33563.4	11144	10540.9	3886.98	C00041	HMDB0000161	Cytoplasm;Extracellular;Mitochondria;Lysosome;Peroxisome	Organic acids and derivatives	Carboxylic acids and derivatives	Amino acids, peptides, and analogues	Alanine and derivatives
33	Nicotinate and nicotinamide metabolism	13	0.32434	1	0.28094	NMN	(M-H)-	Nicotinamide ribotide	1.44524	0.0433399	0.27813	13.5908	3.76456	16196.9	49275.5	31442.3	335746	616368	365034	C00455	HMDB0000229	Cytoplasm;Mitochondria;Nucleus	Nucleosides, nucleotides, and analogues	Pyridine nucleotides	Nicotinamide nucleotides	Nicotinamide nucleotides
34	Pentose and glucuronate interconversions	16	0.39919	1	0.33392	M193T380	(M-H)-	D-Galacturonate	1.4722	0.0356412	0.266797	6.49147	2.69855	29978.6	28347.3	29226.9	231213	208499	128635	C00333
35	Biotin metabolism	18	0.44909	1	0.3671	M265T258	(M+Na-2H)-	Biotin	1.47339	0.00259323	0.157345	0.296932	-1.7518	11528.9	12174.8	9810.01	3246.93	2778.13	3926.24	C00120	HMDB0000030	Cytoplasm;Extracellular;Mitochondria;Nucleus
36	Lysine degradation	18	0.44909	1	0.3671	M159T277	(M-H)-	2-Oxoadipate	1.47514	0.000836817	0.114287	3.03815	1.60319	18284.9	23537.9	16934.1	61014.3	58512.1	58985.8	C00322	HMDB0000225	Mitochondria	Organic acids and derivatives	Keto acids and derivatives	Medium-chain keto acids and derivatives	Medium-chain keto acids and derivatives
37	beta-Alanine metabolism	18	0.44909	1	0.3671	M218T238	(M-H)-	Pantothenate	1.21061	0.0311252	0.257697	0.464485	-1.1063	115647	77688.8	88474.1	23921.1	47396.4	59578.9	C00864	HMDB0000210	Extracellular;Mitochondria	Organic oxygen compounds	Organooxygen compounds	Alcohols and polyols	Secondary alcohols
38	Pentose phosphate pathway	19	0.47404	1	0.38309	M197T428	(M+H)+	Gluconic acid	1.45378	0.0279895	0.251914	4.15302	2.05416	4173.88	5651.61	3910.59	24311	16170.5	16564.7	C00257	HMDB0000625	Cytoplasm (predicted from logP)	Organic oxygen compounds	Organooxygen compounds	Carbohydrates and carbohydrate conjugates	Sugar acids and derivatives
39	Carbon fixation in photosynthetic organisms	21	0.52394	1	0.41389	M88T349	(M-H)-	L-Alanine	1.27564	0.0456228	0.280996	0.283082	-1.82071	37620.3	19150	33563.4	11144	10540.9	3886.98	C00041	HMDB0000161	Cytoplasm;Extracellular;Mitochondria;Lysosome;Peroxisome	Organic acids and derivatives	Carboxylic acids and derivatives	Amino acids, peptides, and analogues	Alanine and derivatives
40	Biosynthesis of unsaturated fatty acids	22	0.54889	1	0.42872	M277T38	(M-H)-	alpha-Linolenic acid	1.43495	0.023303	0.243883	5.39872	2.43262	1.23484e+06	1.93598e+06	936677	8.39527e+06	8.52013e+06	5.25981e+06	C06427	HMDB0001388	Cytoplasm;Extracellular;Membrane (predicted from logP)	Lipids and lipid-like molecules	Fatty Acyls	Lineolic acids and derivatives	Lineolic acids and derivatives
41	Glucosinolate biosynthesis	65	1.6217	2	0.48892	M166T258	(M+H)+	L-Phenylalanine	1.39178	0.0357073	0.266797	0.258013	-1.95449	186761	310191	204836	59757.7	82062.7	39250	C00079	HMDB0000159	Cytoplasm;Extracellular;Mitochondria	Organic acids and derivatives	Carboxylic acids and derivatives	Amino acids, peptides, and analogues	Phenylalanine and derivatives
						M203T268	(M-H)-	L-Tryptophan	1.47402	0.012871	0.221713	0.105306	-3.24734	107011	73005.8	95709.4	7371.14	12634.8	9029.72	C00078	HMDB0000929	Extracellular	Organoheterocyclic compounds	Indoles and derivatives	Indolyl carboxylic acids and derivatives	Indolyl carboxylic acids and derivatives
42	Cyanoamino acid metabolism	29	0.72353	1	0.5228	M166T258	(M+H)+	L-Phenylalanine	1.39178	0.0357073	0.266797	0.258013	-1.95449	186761	310191	204836	59757.7	82062.7	39250	C00079	HMDB0000159	Cytoplasm;Extracellular;Mitochondria	Organic acids and derivatives	Carboxylic acids and derivatives	Amino acids, peptides, and analogues	Phenylalanine and derivatives
43	Glycerophospholipid metabolism	37	0.92313	1	0.61191	M757T120	(M+Na)+	PC(16:0/16:0)	1.21241	0.0101696	0.208227	0.326869	-1.61321	407592	526003	470025	51909.5	185425	221466	C00157	HMDB0000564/HMDB0007878/HMDB0007879/HMDB0007880/HMDB0007882/HMDB0007884/HMDB0007886/HMDB0007887/HMDB0007897/HMDB0007898/HMDB0007911/HMDB0007912/HMDB0007913/HMDB0007914/HMDB0007936/HMDB0007937/HMDB0007938/HMDB0007939/HMDB0007940/HMDB0007958/HMDB0007959/HMDB0007960/HMDB0007961/HMDB0007964/HMDB0007966/HMDB0007967/HMDB0007981/HMDB0007982/HMDB0007983/HMDB0007984/HMDB0007985/HMDB0008002/HMDB0008003/HMD…	Cytoplasm;Extracellular;Membrane	Lipids and lipid-like molecules	Glycerophospholipids	Glycerophosphocholines	Phosphatidylcholines//1-acyl,2-(1Z-alkenyl)-glycerophosphocholines
44	Ubiquinone and other terpenoid-quinone biosynthesis	38	0.94808	1	0.62184	M180T308	(M-H)-	L-Tyrosine	1.47663	0.0362888	0.267184	0.0939616	-3.41178	122197	67367.8	123728	9416.73	9872.36	10148.4	C00082	HMDB0000158	Cytoplasm;Extracellular;Mitochondria
45	Cysteine and methionine metabolism	46	1.1477	1	0.69287	M84T385	(M+H-H2O)+	1-Aminocyclopropanecarboxylic acid	1.25754	0.0144564	0.226241	0.413674	-1.27343	26024.2	23922.9	18255.1	10516.2	12600.1	5097.21	C01234	HMDB0036458	Cytoplasm;Extracellular	Organic acids and derivatives	Carboxylic acids and derivatives	Amino acids, peptides, and analogues	Alpha amino acids
46	Flavonoid biosynthesis	47	1.1726	1	0.70077	M353T258	(M-H)-	Chlorogenate	1.46392	0.00027345	0.0896886	0.0935433	-3.41822	334395	373699	380887	19212.5	40302.1	42352.2	C00852	HMDB0003164	Cytoplasm (predicted from logP)	Organic oxygen compounds	Organooxygen compounds	Alcohols and polyols	Quinic acids and derivatives
47	Porphyrin and chlorophyll metabolism	48	1.1976	1	0.70848	M146T404	(M-H)-	L-Glutamate	1.36419	0.00884934	0.20405	0.462124	-1.11365	173574	163183	148835	68147.2	99858.8	56397.5	C00025	HMDB0000148	Extracellular;Mitochondria;Lysosome;Endoplasmic reticulum	Organic acids and derivatives	Carboxylic acids and derivatives	Amino acids, peptides, and analogues	Glutamic acid and derivatives
48	Purine metabolism	63	1.5718	1	0.80337	M145T384	(M-H)-	L-Glutamine	1.30928	0.00531093	0.188254	0.347773	-1.52378	54256.6	48531.7	40648.9	21417.9	19912	8553.74	C00064	HMDB0000641	Extracellular;Mitochondria	Organic acids and derivatives	Carboxylic acids and derivatives	Amino acids, peptides, and analogues	L-alpha-amino acids
