# Supplementary material for: Integrated transcriptome and metabolome profiling reveals mechanisms underlying the infection of Cytospora mali in “Jin Hong” branches
Source: Front Microbiol. 2024 Apr 24;15:1394447. doi: 10.3389/fmicb.2024.1394447 (PMC11076740; doi:10.3389/fmicb.2024.1394447)
Supplement: Supplementary file 3 [file Table_3.XLSX]

## Sheet: Sheet1
Network table for joint analysis of DEGs and DAMs
Community: represents modules or groups of nodes in the integrated network; Betweenness Centrality: indicates the extent to which a node serves as a bridge along the shortest paths between other nodes; Label: represents the name or identifier associated with a gene or metabolite; Neighborhood Connectivity: describes the connectivity between a node and its neighbors in the network; Topological Coe…
Community	BetweennessCentrality	Label	Radiality	TopologicalCoefficient
1	0.2345	L.Glutamine	0.997489	0.364805
1	0.135169	1-Aminocyclopropanecarboxylic acid	0.996655	0.337683
1	0.00247483	MD01G1037400	0.996426	0.452218
1	0.00247483	MD05G1023900	0.996426	0.452218
1	0.00219745	MD14G1102200	0.996392	0.407848
1	0.00144891	MD15G1077000	0.995966	0.440364
1	0.00144891	MD15G1204200	0.995966	0.440364
1	0.00111934	MD03G1085500	0.995898	0.467439
1	0.00111934	MD03G1169100	0.995898	0.467439
1	0.00111934	MD17G1077700	0.995898	0.467439
1	0.00101609	MD06G1205500	0.995881	0.46973
1	0.000926596	MD13G1021000	0.995864	0.489047
1	0.000926596	MD15G1126400	0.995864	0.489047
1	0.000740201	MD07G1002800	0.995813	0.493703
1	0.000694268	MD03G1037600	0.995796	0.511687
1	0.000694268	MD10G1309100	0.995796	0.511687
1	0.000694268	MD15G1302100	0.995796	0.511687
1	6.01322e-05	MD01G1106900	0.994775	0.757009
1	6.01322e-05	MD02G1168200	0.994775	0.757009
1	6.01322e-05	MD05G1237000	0.994775	0.757009
1	6.01322e-05	MD10G1085800	0.994775	0.757009
1	6.01322e-05	MD12G1246700	0.994775	0.757009
1	1.45669e-06	MD00G1031300	0.993856	0.905904
1	1.45669e-06	MD00G1091800	0.993856	0.905904
1	1.45669e-06	MD00G1156200	0.993856	0.905904
1	1.45669e-06	MD00G1171800	0.993856	0.905904
1	1.45669e-06	MD01G1103300	0.993856	0.905904
1	1.45669e-06	MD01G1120700	0.993856	0.905904
1	1.45669e-06	MD01G1195200	0.993856	0.905904
1	1.45669e-06	MD02G1031400	0.993856	0.905904
1	1.45669e-06	MD02G1069100	0.993856	0.905904
1	1.45669e-06	MD03G1111400	0.993856	0.905904
1	1.45669e-06	MD03G1177200	0.993856	0.905904
1	1.45669e-06	MD04G1030700	0.993856	0.905904
1	1.45669e-06	MD04G1222500	0.993856	0.905904
1	1.45669e-06	MD05G1205200	0.993856	0.905904
1	1.45669e-06	MD05G1357100	0.993856	0.905904
1	1.45669e-06	MD06G1062600	0.993856	0.905904
1	1.45669e-06	MD06G1090600	0.993856	0.905904
1	1.45669e-06	MD06G1108600	0.993856	0.905904
1	1.45669e-06	MD06G1136900	0.993856	0.905904
1	1.45669e-06	MD06G1164800	0.993856	0.905904
1	1.45669e-06	MD07G1084000	0.993856	0.905904
1	1.45669e-06	MD07G1124400	0.993856	0.905904
1	1.45669e-06	MD07G1124600	0.993856	0.905904
1	1.45669e-06	MD07G1309000	0.993856	0.905904
1	1.45669e-06	MD08G1186700	0.993856	0.905904
1	1.45669e-06	MD09G1000400	0.993856	0.905904
1	1.45669e-06	MD09G1017200	0.993856	0.905904
1	1.45669e-06	MD09G1066000	0.993856	0.905904
1	1.45669e-06	MD09G1149500	0.993856	0.905904
1	1.45669e-06	MD09G1185100	0.993856	0.905904
1	1.45669e-06	MD09G1277300	0.993856	0.905904
1	1.45669e-06	MD10G1009100	0.993856	0.905904
1	1.45669e-06	MD10G1275100	0.993856	0.905904
1	1.45669e-06	MD10G1299300	0.993856	0.905904
1	1.45669e-06	MD10G1334900	0.993856	0.905904
1	1.45669e-06	MD11G1197900	0.993856	0.905904
1	1.45669e-06	MD12G1003900	0.993856	0.905904
1	1.45669e-06	MD12G1057600	0.993856	0.905904
1	1.45669e-06	MD12G1112900	0.993856	0.905904
1	1.45669e-06	MD12G1116700	0.993856	0.905904
1	1.45669e-06	MD12G1145600	0.993856	0.905904
1	1.45669e-06	MD13G1028000	0.993856	0.905904
1	1.45669e-06	MD13G1096700	0.993856	0.905904
1	1.45669e-06	MD13G1109400	0.993856	0.905904
1	1.45669e-06	MD13G1137700	0.993856	0.905904
1	1.45669e-06	MD13G1202600	0.993856	0.905904
1	1.45669e-06	MD13G1248300	0.993856	0.905904
1	1.45669e-06	MD14G1027000	0.993856	0.905904
1	1.45669e-06	MD14G1058300	0.993856	0.905904
1	1.45669e-06	MD14G1084400	0.993856	0.905904
1	1.45669e-06	MD14G1170200	0.993856	0.905904
1	1.45669e-06	MD14G1183700	0.993856	0.905904
1	1.45669e-06	MD14G1185400	0.993856	0.905904
1	1.45669e-06	MD14G1187400	0.993856	0.905904
1	1.45669e-06	MD15G1023900	0.993856	0.905904
1	1.45669e-06	MD15G1103100	0.993856	0.905904
1	1.45669e-06	MD15G1133100	0.993856	0.905904
1	1.45669e-06	MD15G1247100	0.993856	0.905904
1	1.45669e-06	MD15G1327100	0.993856	0.905904
1	1.45669e-06	MD16G1036400	0.993856	0.905904
1	1.45669e-06	MD16G1042000	0.993856	0.905904
1	1.45669e-06	MD16G1059500	0.993856	0.905904
1	1.45669e-06	MD17G1175900	0.993856	0.905904
1	1.45669e-06	MD17G1257700	0.993856	0.905904
1	1.45669e-06	MD17G1264900	0.993856	0.905904
1	0	MD00G1003800	0.993821	0
1	0	MD02G1026200	0.993821	0
1	0	MD05G1006400	0.993821	0
1	0	MD06G1140600	0.993821	0
1	0	MD09G1012900	0.993821	0
1	0	MD10G1252600	0.993821	0
1	0	MD11G1196200	0.993821	0
1	0	MD11G1255200	0.992987	0
1	0	MD15G1356700	0.993821	0
2	0.0533199	D-Glucuronolactone	0.995396	0.503756
2	0.0408228	alpha-Linolenic acid	0.995345	0.524927
2	0.0282776	2,3-Dihydroxy-3-methylbutyric acid	0.995004	0.506688
2	0.0125051	Betaine	0.994885	0.600667
2	0.00973098	Sinapyl alcohol	0.995277	0.622882
2	0.00893457	D-Mannose	0.995192	0.645402
2	0.0077048	L-Threonine	0.995073	0.634493
2	0.00471313	MD00G1112500	0.996562	0.383083
2	0.00471313	MD02G1123600	0.996562	0.383083
2	0.00471313	MD04G1246300	0.996562	0.383083
2	0.00443702	MD10G1063600	0.996545	0.392759
2	0.0034753	MD00G1061700	0.996511	0.39787
2	0.0034753	MD02G1075800	0.996511	0.39787
2	0.0034753	MD05G1112700	0.996511	0.39787
2	0.0034753	MD05G1314100	0.996511	0.39787
2	0.0034753	MD07G1213200	0.996511	0.39787
2	0.0034753	MD16G1052600	0.996511	0.39787
2	0.0034753	MD16G1081100	0.996511	0.39787
2	0.00334205	MD13G1177500	0.996494	0.408985
2	0.00328606	MD00G1061800	0.996528	0.378187
2	0.0031452	MD02G1012500	0.996511	0.388203
2	0.0031452	MD10G1204900	0.996511	0.388203
2	0.0031452	MD16G1199500	0.996511	0.388203
2	0.003111	MD10G1252900	0.99646	0.43208
2	0.00304269	MD09G1000800	0.996494	0.396733
2	0.00304269	MD13G1053400	0.996494	0.396733
2	0.00304269	MD15G1012900	0.996494	0.396733
2	0.00292796	MD05G1063400	0.996494	0.401281
2	0.00292796	MD06G1122100	0.996494	0.401281
2	0.00292796	MD07G1189500	0.996494	0.401281
2	0.00292796	MD15G1407600	0.996494	0.401281
2	0.00285399	MD16G1157500	0.996477	0.408039
2	0.00274212	MD07G1204200	0.99646	0.420551
2	0.00266888	MD09G1216600	0.99646	0.426165
2	0.00262048	MD00G1015700	0.996443	0.434628
2	0.00247593	Glutathione.disulfide	0.994273	0.714516
2	0.00224765	Trehalose	0.994221	0.739003
2	0.00199394	MD05G1209300	0.996409	0.442539
2	0.00199394	MD13G1139600	0.996409	0.442539
2	0.00199394	MD14G1000800	0.996409	0.442539
2	0.00188103	MD10G1013700	0.996375	0.46614
2	0.00163505	Tyramine	0.993966	0.711746
2	0.00163413	MD04G1239600	0.996392	0.448721
2	0.00158211	MD03G1161800	0.996375	0.460637
2	0.00158211	MD05G1281900	0.996375	0.460637
2	0.00158211	MD08G1222600	0.996375	0.460637
2	0.00140239	MD01G1044100	0.996341	0.483867
2	0.00140239	MD09G1110700	0.996341	0.483867
2	0.00140239	MD16G1093300	0.996341	0.483867
2	0.00139049	MD07G1175200	0.995217	0.486626
2	0.00139049	MD09G1065200	0.995217	0.486626
2	0.00139049	MD13G1141700	0.995217	0.486626
2	0.001234	MD10G1240700	0.995183	0.514004
2	0.001234	MD15G1031400	0.995183	0.514004
2	0.00113611	MD10G1004700	0.995166	0.531651
2	0.0010851	MD13G1218700	0.995149	0.545866
2	0.0010851	MD14G1201000	0.995149	0.545866
2	0.0010851	MD17G1110900	0.995149	0.545866
2	0.000830635	UMP	0.993626	0.652074
2	0.000538933	L.Phenylalanine	0.993558	0.773276
2	0.000432425	L.Tyrosine	0.993541	0.862069
2	0.000344154	D.Fructose	0.99349	0.844402
2	0.000103935	MD10G1068900	0.99297	0.603704
2	4.4241e-05	MD14G1072000	0.992239	0.682164
2	2.89799e-05	MD03G1250300	0.991881	0.750559
2	2.89799e-05	MD10G1322400	0.991881	0.750559
2	2.89799e-05	MD12G1195300	0.991881	0.750559
2	2.89799e-05	MD15G1071300	0.991881	0.750559
2	2.18108e-05	MD03G1013200	0.991864	0.746309
2	2.18108e-05	MD05G1230200	0.991864	0.746309
2	2.18108e-05	MD08G1206800	0.991864	0.746309
2	2.18108e-05	MD11G1259400	0.991864	0.746309
2	7.64342e-06	MD14G1236600	0.991864	0.852349
2	3.86102e-06	MD00G1167500	0.991847	0.872483
2	3.86102e-06	MD03G1170700	0.991847	0.872483
2	3.86102e-06	MD03G1215300	0.991847	0.872483
2	3.86102e-06	MD03G1250400	0.991847	0.872483
2	3.86102e-06	MD04G1062100	0.991847	0.872483
2	3.86102e-06	MD08G1221800	0.991847	0.872483
2	3.86102e-06	MD09G1043000	0.991847	0.872483
2	3.86102e-06	MD11G1270400	0.991847	0.872483
2	3.86102e-06	MD14G1094200	0.991847	0.872483
2	3.86102e-06	MD15G1144100	0.991847	0.872483
2	3.86102e-06	MD16G1134100	0.991847	0.872483
2	3.86102e-06	MD17G1054600	0.991847	0.872483
2	2.30895e-06	MD05G1163300	0.99183	0.89038
2	2.30895e-06	MD16G1255000	0.99183	0.89038
2	2.06246e-06	MD01G1106200	0.991779	0.863014
2	8.2873e-07	MD01G1034500	0.991762	0.876712
2	8.2873e-07	MD02G1287500	0.991762	0.876712
2	8.2873e-07	MD04G1017200	0.991762	0.876712
2	8.2873e-07	MD10G1328100	0.991762	0.876712
2	0	MD09G1003700	0.991149	0
3	0.0816457	2-Oxoadipate	0.997541	0.473079
3	0.0758334	Biotin	0.997285	0.491653
3	0.0749919	Chlorogenate	0.997455	0.480488
3	0.0590276	Melibiose	0.997013	0.472092
3	0.0538823	4-Aminobutanoate	0.99703	0.479339
3	0.0538687	Sorbitol	0.997149	0.493458
3	0.0375332	L-Tryptophan	0.996741	0.517563
3	0.029153	L-Proline	0.996434	0.51535
3	0.0255534	Pyridoxine	0.995958	0.582087
3	0.0182708	Fructose.1.phosphate	0.995702	0.607986
3	0.0176258	Gluconic.acid	0.995583	0.605917
3	0.0133001	PC(16:0/16:0)	0.995243	0.618083
3	0.00818058	Mannose-6-phosphate	0.99497	0.655559
3	0.00235052	MD16G1179500	0.995251	0.455692
3	0.00235052	MD17G1068900	0.995251	0.455692
3	0.00226299	MD07G1159300	0.995234	0.463898
3	0.00198841	MD12G1101800	0.995183	0.493065
3	0.00174327	MD09G1078700	0.995149	0.489775
3	0.0015992	Succinate	0.992196	0.509356
3	0.0013254	MD07G1119600	0.995949	0.455643
3	0.0013254	MD08G1219100	0.995949	0.455643
3	0.0013254	MD10G1331100	0.995949	0.455643
3	0.0013254	MD13G1122800	0.995949	0.455643
3	0.0013254	MD17G1030600	0.995949	0.455643
3	0.00122907	MD13G1147400	0.995932	0.471576
3	0.00115456	MD02G1228700	0.99486	0.487714
3	0.00115456	MD06G1113500	0.99486	0.487714
3	0.00113336	MD10G1257600	0.995915	0.489154
3	0.00113336	MD15G1106400	0.995915	0.489154
3	0.00113336	MD15G1219600	0.995915	0.489154
3	0.00113336	MD17G1031300	0.995915	0.489154
3	0.00107503	MD05G1122100	0.995898	0.505121
3	0.00107503	MD10G1256900	0.995898	0.505121
3	0.00107503	MD12G1003600	0.995898	0.505121
3	0.00107503	MD17G1013500	0.995898	0.505121
3	0.00107046	MD03G1064800	0.995132	0.538957
3	0.00107046	MD08G1162200	0.995132	0.538957
3	0.00103249	MD10G1341900	0.995132	0.553834
3	0.00103249	MD13G1180400	0.995132	0.553834
3	0.00103249	MD16G1095300	0.995132	0.553834
3	0.00102722	MD09G1103800	0.995881	0.485676
3	0.00102722	MD10G1192000	0.995881	0.485676
3	0.00102033	MD08G1194100	0.996272	0.466794
3	0.0010201	MD17G1003500	0.99503	0.508936
3	0.00101523	MD10G1052500	0.994843	0.47417
3	0.000981015	MD10G1210500	0.995115	0.560704
3	0.000981015	MD14G1173400	0.995115	0.560704
3	0.000981015	MD14G1203700	0.995115	0.560704
3	0.000964499	MD05G1286700	0.995013	0.514192
3	0.000937338	MD02G1035100	0.995864	0.50569
3	0.000937338	MD07G1182900	0.995864	0.50569
3	0.000937338	MD08G1242900	0.995864	0.50569
3	0.000926596	MD01G1053400	0.995864	0.489047
3	0.0008888	MD02G1191100	0.995847	0.522372
3	0.00087822	MD09G1108800	0.995847	0.504805
3	0.000853334	MD04G1180100	0.994826	0.454127
3	0.000853334	MD17G1106300	0.994826	0.454127
3	0.00084882	MD00G1141700	0.995081	0.5655
3	0.00084882	MD08G1134400	0.995081	0.5655
3	0.00084882	MD11G1166200	0.995081	0.5655
3	0.00084882	MD12G1093700	0.995081	0.5655
3	0.00084882	MD13G1186100	0.995081	0.5655
3	0.000835229	MD03G1165700	0.99583	0.543084
3	0.000835229	MD06G1072900	0.99583	0.543084
3	0.000794747	MD15G1164900	0.99583	0.508585
3	0.000792596	MD17G1014000	0.99583	0.528299
3	0.000792333	MD08G1174000	0.995813	0.563682
3	0.000792333	MD10G1321200	0.995813	0.563682
3	0.000792333	MD13G1112000	0.995813	0.563682
3	0.000792333	MD17G1180800	0.995813	0.563682
3	0.000788121	MD05G1223500	0.995115	0.557846
3	0.000788121	MD14G1126800	0.995115	0.557846
3	0.000787214	MD01G1193000	0.994843	0.514706
3	0.000787214	MD12G1073700	0.994843	0.514706
3	0.000747275	MD04G1207000	0.995098	0.566802
3	0.00069956	MD04G1013400	0.995796	0.573153
3	0.00069956	MD10G1256800	0.995796	0.573153
3	0.00069956	MD14G1017700	0.995796	0.573153
3	0.00069956	MD16G1109300	0.995796	0.573153
3	0.000694268	MD08G1187900	0.995796	0.511687
3	0.00068555	MD17G1198400	0.994979	0.563474
3	0.000682986	MD05G1081500	0.994826	0.502003
3	0.000682986	MD05G1234000	0.994826	0.502003
3	0.000682986	MD16G1202600	0.994826	0.502003
3	0.000626652	MD16G1035200	0.994809	0.526709
3	0.000622272	MD12G1255800	0.995779	0.582625
3	0.000622272	MD15G1360400	0.995779	0.582625
3	0.000622272	MD16G1191300	0.995779	0.582625
3	0.000613151	MD15G1200700	0.994826	0.539663
3	0.000588338	MD02G1259600	0.99583	0.536089
3	0.000588338	MD16G1103000	0.99583	0.536089
3	0.000580723	MD06G1107800	0.995081	0.577436
3	0.000575696	MD09G1093100	0.995762	0.561943
3	0.000575696	MD13G1131000	0.995762	0.561943
3	0.000575696	MD17G1215800	0.995762	0.561943
3	0.000561301	MD03G1291500	0.994809	0.482479
3	0.000561301	MD11G1261900	0.994809	0.482479
3	0.000561301	MD13G1016400	0.994809	0.482479
3	0.000561301	MD15G1233200	0.994809	0.482479
3	0.000561301	MD17G1232500	0.994809	0.482479
3	0.000552557	MD04G1094300	0.994809	0.56688
3	0.000552557	MD10G1340000	0.994809	0.56688
3	0.000552557	MD15G1175300	0.994809	0.56688
3	0.000552557	MD15G1242600	0.994809	0.56688
3	0.000541169	MD02G1174500	0.995745	0.577444
3	0.000541169	MD06G1070600	0.995745	0.577444
3	0.000541169	MD16G1107200	0.995745	0.577444
3	0.000537128	MD12G1021300	0.995813	0.549324
3	0.000529159	MD06G1037500	0.995745	0.592037
3	0.000529159	MD06G1229100	0.995745	0.592037
3	0.000529159	MD07G1131200	0.995745	0.592037
3	0.0004957	MD04G1069600	0.995728	0.611337
3	0.0004957	MD09G1002600	0.995728	0.611337
3	0.0004957	MD13G1000500	0.995728	0.611337
3	0.0004957	MD14G1070300	0.995728	0.611337
3	0.0004957	MD15G1329000	0.995728	0.611337
3	0.0004957	MD15G1407300	0.995728	0.611337
3	0.0004957	MD15G1411500	0.995728	0.611337
3	0.000487947	MD17G1244400	0.994945	0.579792
3	0.00048509	MD01G1026400	0.995711	0.617393
3	0.00048509	MD03G1110800	0.995711	0.617393
3	0.00048509	MD10G1299400	0.995711	0.617393
3	0.000474777	MD04G1069200	0.994792	0.55609
3	0.000469244	MD10G1061900	0.995711	0.635871
3	0.000467464	MD11G1038900	0.995779	0.562963
3	0.000455716	MD07G1087100	0.994775	0.56928
3	0.000455716	MD10G1013900	0.994775	0.56928
3	0.00044568	MD05G1352800	0.995762	0.578784
3	0.00044568	MD13G1041900	0.995762	0.578784
3	0.00044162	MD00G1080700	0.995694	0.66206
3	0.00044162	MD01G1140200	0.995694	0.66206
3	0.00044162	MD02G1064800	0.995694	0.66206
3	0.00044162	MD02G1100500	0.995694	0.66206
3	0.00044162	MD04G1004900	0.995694	0.66206
3	0.00044162	MD04G1091900	0.995694	0.66206
3	0.00044162	MD06G1028700	0.995694	0.66206
3	0.00044162	MD06G1043900	0.995694	0.66206
3	0.00044162	MD06G1070000	0.995694	0.66206
3	0.00044162	MD07G1190100	0.995694	0.66206
3	0.00044162	MD07G1256800	0.995694	0.66206
3	0.00044162	MD08G1219000	0.995694	0.66206
3	0.00044162	MD10G1244400	0.995694	0.66206
3	0.00044162	MD11G1310000	0.995694	0.66206
3	0.00044162	MD13G1072000	0.995694	0.66206
3	0.00044162	MD14G1002700	0.995694	0.66206
3	0.00044162	MD15G1052500	0.995694	0.66206
3	0.00044162	MD15G1096900	0.995694	0.66206
3	0.00044162	MD15G1181900	0.995694	0.66206
3	0.00044162	MD15G1237500	0.995694	0.66206
3	0.00044162	MD15G1285900	0.995694	0.66206
3	0.00044162	MD16G1040700	0.995694	0.66206
3	0.00044162	MD16G1043200	0.995694	0.66206
3	0.00044162	MD16G1051900	0.995694	0.66206
3	0.00044162	MD16G1113200	0.995694	0.66206
3	0.00044162	MD16G1123600	0.995694	0.66206
3	0.00044162	MD16G1152800	0.995694	0.66206
3	0.00044162	MD17G1234100	0.995694	0.66206
3	0.000414746	MD10G1210900	0.994673	0.46534
3	0.000388756	MD11G1241700	0.995745	0.590786
3	0.00038333	MD13G1214000	0.994775	0.537722
3	0.000376652	MD17G1020700	0.99566	0.681911
3	0.000365916	MD03G1096800	0.994758	0.550481
3	0.000365916	MD09G1172600	0.994758	0.550481
3	0.000365916	MD09G1291200	0.994758	0.550481
3	0.000337114	MD01G1139100	0.995541	0.67313
3	0.000337114	MD05G1034200	0.995541	0.67313
3	0.000337114	MD05G1055300	0.995541	0.67313
3	0.000337114	MD05G1110500	0.995541	0.67313
3	0.000337114	MD05G1179800	0.995541	0.67313
3	0.000337114	MD06G1172000	0.995541	0.67313
3	0.000337114	MD12G1028800	0.995541	0.67313
3	0.000337114	MD12G1075700	0.995541	0.67313
3	0.000337114	MD13G1248200	0.995541	0.67313
3	0.000319196	MD07G1287700	0.995711	0.625277
3	0.000318043	MD06G1040100	0.994894	0.631771
3	0.000296933	MD04G1001100	0.995524	0.679709
3	0.000296933	MD04G1213800	0.995524	0.679709
3	0.000296933	MD13G1114900	0.995524	0.679709
3	0.000296933	MD15G1197000	0.995524	0.679709
3	0.000285006	MD12G1018800	0.994349	0.46127
3	0.000277322	MD00G1190800	0.994945	0.624583
3	0.000273803	MD00G1136300	0.995507	0.695291
3	0.000273803	MD03G1005900	0.995507	0.695291
3	0.000245121	MD01G1019700	0.99566	0.670894
3	0.000245121	MD02G1207200	0.99566	0.670894
3	0.000245121	MD03G1268800	0.99566	0.670894
3	0.000245121	MD06G1131500	0.99566	0.670894
3	0.000245121	MD07G1183600	0.99566	0.670894
3	0.000245121	MD08G1235300	0.99566	0.670894
3	0.000245121	MD12G1221300	0.99566	0.670894
3	0.000245121	MD17G1244600	0.99566	0.670894
3	0.000245121	MD17G1287500	0.99566	0.670894
3	0.000232426	MD06G1208000	0.994315	0.49414
3	0.000232426	MD15G1357900	0.994315	0.49414
3	0.000230528	MD16G1000800	0.995643	0.684783
3	0.000220034	MD16G1107100	0.99549	0.696676
3	0.000214149	MD08G1044400	0.995472	0.675288
3	0.000214149	MD16G1194200	0.995472	0.675288
3	0.000182493	MD06G1008600	0.994553	0.571429
3	0.000160256	MD09G1209800	0.995455	0.672702
3	0.000160256	MD13G1092500	0.995455	0.672702
3	0.000149271	MD11G1309900	0.995472	0.711111
3	0.000138139	MD10G1221000	0.995438	0.692479
3	0.000138139	MD12G1261600	0.995438	0.692479
3	0.000137407	MD04G1136300	0.994281	0.526907
3	0.000137407	MD11G1151200	0.994281	0.526907
3	0.000137407	MD12G1059500	0.994281	0.526907
3	0.000102237	MD16G1145800	0.994638	0.730975
3	8.96863e-05	MD10G1330800	0.994502	0.725309
3	7.21458e-05	MD03G1113000	0.994213	0.540767
3	6.72824e-05	MD05G1168700	0.994468	0.75215
3	6.72824e-05	MD16G1277700	0.994468	0.75215
3	6.01322e-05	MD02G1260700	0.994775	0.757009
3	6.01322e-05	MD09G1156400	0.994775	0.757009
3	6.01322e-05	MD13G1182000	0.994775	0.757009
3	6.01322e-05	MD17G1142900	0.994775	0.757009
3	5.94265e-05	MD13G1131400	0.994451	0.75777
3	4.63919e-05	MD05G1186000	0.994179	0.581294
3	3.94185e-05	MD05G1351700	0.994434	0.79955
3	3.94185e-05	MD06G1031000	0.994434	0.79955
3	3.94185e-05	MD15G1373900	0.994434	0.79955
3	3.93598e-05	MD05G1342500	0.99537	0.755587
3	3.43025e-05	MD09G1192100	0.994417	0.8125
3	3.03423e-05	Pantothenate	0.991736	0.765385
3	2.84325e-05	MD02G1066500	0.994656	0.773545
3	2.84325e-05	MD06G1241000	0.994656	0.773545
3	2.84325e-05	MD07G1282700	0.994656	0.773545
3	2.84325e-05	MD11G1180600	0.994656	0.773545
3	2.84325e-05	MD13G1052900	0.994656	0.773545
3	2.20461e-05	MD06G1029300	0.994383	0.845521
3	2.20461e-05	MD08G1008100	0.994383	0.845521
3	2.20461e-05	MD11G1123300	0.994383	0.845521
3	1.90063e-05	MD08G1055100	0.994366	0.859887
3	8.93626e-06	MD16G1095000	0.994264	0.884138
3	2.81834e-06	MD05G1134900	0.994094	0.926157
3	2.81834e-06	MD12G1003100	0.994094	0.926157
3	2.81834e-06	MD12G1066700	0.994094	0.926157
3	1.60411e-06	MD01G1219500	0.994077	0.940688
3	1.60411e-06	MD03G1229100	0.994077	0.940688
3	1.60411e-06	MD10G1166100	0.994077	0.940688
3	1.60411e-06	MD10G1316200	0.994077	0.940688
3	1.60411e-06	MD15G1332900	0.994077	0.940688
3	1.68469e-07	MD12G1224500	0.993924	0.983516
