# Supplementary material for: Integrated transcriptome and metabolome profiling reveals mechanisms underlying the infection of Cytospora mali in “Jin Hong” branches
Source: Front Microbiol. 2024 Apr 24;15:1394447. doi: 10.3389/fmicb.2024.1394447 (PMC11076740; doi:10.3389/fmicb.2024.1394447)
Supplement: Supplementary file 4 [file Table_4.XLSX]

## Sheet: Sheet1
Gene KEGG enrichment
KEGGID: KEGG pathway number; Description: functional description corresponding to KEGG pathway number; GeneRatio: ratio of the number of differential genes annotated to the KEGG pathway number to the total number of differential genes; BgRatio: ratio of the number of background genes annotated to the KEGG pathway number to the total number of background genes; p: p-value of significance test; p-a…
KEGGID	Description	GeneRatio	BgRatio	p	p-adjust	GeneID	GeneName	KEGGID	Count	Up	Up_Gene_names	Down	Down_Gene_names
mdm01200	Carbon metabolism - Malus domestica (apple)	142/1579	269/4612	9.38053e-11	1.08814e-08	gene:MD13G1177500/gene:MD05G1122100/gene:MD05G1112700/gene:MD02G1075800/gene:MD01G1044100/gene:MD10G1063600/gene:MD11G1038900/gene:MD12G1003600/gene:MD07G1213200/gene:MD05G1023900/gene:MD13G1041900/gene:MD09G1108800/gene:MD16G1277700/gene:MD05G1281900/gene:MD05G1209300/gene:MD02G1148900/gene:MD17G1264900/gene:MD15G1096900/gene:MD06G1031000/gene:MD02G1066500/gene:MD10G1204900/gene:MD03G1292300/gen…	MD13G1177500/MD05G1122100/MD05G1112700/MD02G1075800/MD01G1044100/MD10G1063600/MD11G1038900/MD12G1003600/MD07G1213200/MD05G1023900/MD13G1041900/MD09G1108800/MD16G1277700/MD05G1281900/MD05G1209300/MD02G1148900/MD17G1264900/MD15G1096900/MD06G1031000/MD02G1066500/MD10G1204900/MD03G1292300/MD01G1026400/MD13G1122800/MD09G1078700/MD01G1122800/MD17G1068900/MD16G1194200/MD09G1110700/MD01G1065600/MD09G1000…	mdm:103453016/mdm:103420047/mdm:103436249/mdm:103450147/mdm:103431625/mdm:103453790/mdm:103419428/mdm:103449307/mdm:103455093/mdm:103416291/mdm:103416457/mdm:103442605/mdm:103403988/mdm:103435155/mdm:103435655/mdm:103401555/mdm:103405859/mdm:103415469/mdm:103409716/mdm:103449780/mdm:103445810/mdm:103408134/mdm:103433701/mdm:103452177/mdm:103442469/mdm:103434412/mdm:103404670/mdm:103416847/mdm:103…	142	97	gene:MD09G1108800/gene:MD05G1281900/gene:MD02G1148900/gene:MD17G1264900/gene:MD15G1096900/gene:MD02G1066500/gene:MD03G1292300/gene:MD01G1026400/gene:MD13G1122800/gene:MD09G1078700/gene:MD01G1122800/gene:MD17G1068900/gene:MD16G1194200/gene:MD09G1110700/gene:MD01G1065600/gene:MD13G1147400/gene:MD09G1156400/gene:MD05G1193100/gene:MD09G1000400/gene:MD11G1291100/gene:MD12G1116100/gene:MD12G1101800/gen…	45	gene:MD13G1177500/gene:MD05G1122100/gene:MD05G1112700/gene:MD02G1075800/gene:MD01G1044100/gene:MD10G1063600/gene:MD11G1038900/gene:MD12G1003600/gene:MD07G1213200/gene:MD05G1023900/gene:MD13G1041900/gene:MD16G1277700/gene:MD05G1209300/gene:MD06G1031000/gene:MD10G1204900/gene:MD09G1000800/gene:MD05G1223500/gene:MD00G1015700/gene:MD15G1391200/gene:MD14G1077300/gene:MD17G1180800/gene:MD10G1240700/gen…
mdm00196	Photosynthesis - antenna proteins - Malus domestica (apple)	18/1579	19/4612	5.04779e-08	2.92772e-06	gene:MD09G1134800/gene:MD17G1123800/gene:MD11G1236900/gene:MD01G1132800/gene:MD06G1195000/gene:MD17G1113400/gene:MD16G1119500/gene:MD08G1220900/gene:MD12G1165400/gene:MD13G1119100/gene:MD03G1218900/gene:MD09G1122500/gene:MD05G1000500/gene:MD15G1411600/gene:MD04G1151300/gene:MD15G1083400/gene:MD02G1095600/gene:MD10G1265300	MD09G1134800/MD17G1123800/MD11G1236900/MD01G1132800/MD06G1195000/MD17G1113400/MD16G1119500/MD08G1220900/MD12G1165400/MD13G1119100/MD03G1218900/MD09G1122500/MD05G1000500/MD15G1411600/MD04G1151300/MD15G1083400/MD02G1095600/MD10G1265300	mdm:103429202/mdm:103405098/mdm:103408183/mdm:103437223/mdm:103437829/mdm:103405001/mdm:103403170/mdm:103453723/mdm:103450616/mdm:103452146/mdm:103430085/mdm:103442984/mdm:103420118/mdm:103431753/mdm:103433590/mdm:103455968/mdm:103451376/mdm:103434978	18	0		18	gene:MD09G1134800/gene:MD17G1123800/gene:MD11G1236900/gene:MD01G1132800/gene:MD06G1195000/gene:MD17G1113400/gene:MD16G1119500/gene:MD08G1220900/gene:MD12G1165400/gene:MD13G1119100/gene:MD03G1218900/gene:MD09G1122500/gene:MD05G1000500/gene:MD15G1411600/gene:MD04G1151300/gene:MD15G1083400/gene:MD02G1095600/gene:MD10G1265300
mdm03050	Proteasome - Malus domestica (apple)	42/1579	63/4612	1.27223e-07	4.55741e-06	gene:MD04G1199700/gene:MD05G1031100/gene:MD04G1006300/gene:MD17G1155300/gene:MD05G1251300/gene:MD10G1030600/gene:MD05G1182100/gene:MD12G1212500/gene:MD11G1042000/gene:MD14G1132800/gene:MD13G1234400/gene:MD01G1147900/gene:MD05G1060900/gene:MD17G1234500/gene:MD14G1092100/gene:MD08G1124600/gene:MD09G1083200/gene:MD09G1179900/gene:MD07G1122000/gene:MD10G1126400/gene:MD13G1068400/gene:MD17G1021000/gen…	MD04G1199700/MD05G1031100/MD04G1006300/MD17G1155300/MD05G1251300/MD10G1030600/MD05G1182100/MD12G1212500/MD11G1042000/MD14G1132800/MD13G1234400/MD01G1147900/MD05G1060900/MD17G1234500/MD14G1092100/MD08G1124600/MD09G1083200/MD09G1179900/MD07G1122000/MD10G1126400/MD13G1068400/MD17G1021000/MD10G1123300/MD09G1242100/MD15G1243700/MD08G1028900/MD07G1087400/MD05G1119600/MD02G1128200/MD00G1028400/MD16G1197…	mdm:103433909/mdm:103428065/mdm:103443490/mdm:103436270/mdm:103435284/mdm:103403145/mdm:103435795/mdm:103450906/mdm:103416950/mdm:103400669/mdm:103453639/mdm:103415196/mdm:103428634/mdm:103405640/mdm:103454690/mdm:103441212/mdm:103404700/mdm:103453636/mdm:103426307/mdm:103444914/mdm:103402861/mdm:103442193/mdm:103412488/mdm:103444431/mdm:103418266/mdm:103450462/mdm:103438946/mdm:103436261/mdm:103…	42	42	gene:MD04G1199700/gene:MD05G1031100/gene:MD04G1006300/gene:MD17G1155300/gene:MD05G1251300/gene:MD10G1030600/gene:MD05G1182100/gene:MD12G1212500/gene:MD11G1042000/gene:MD14G1132800/gene:MD13G1234400/gene:MD01G1147900/gene:MD05G1060900/gene:MD17G1234500/gene:MD14G1092100/gene:MD08G1124600/gene:MD09G1083200/gene:MD09G1179900/gene:MD07G1122000/gene:MD10G1126400/gene:MD13G1068400/gene:MD17G1021000/gen…	0
mdm01230	Biosynthesis of amino acids - Malus domestica (apple)	116/1579	230/4612	1.57152e-07	4.55741e-06	gene:MD02G1075800/gene:MD01G1044100/gene:MD10G1063600/gene:MD11G1038900/gene:MD10G1004700/gene:MD09G1108800/gene:MD17G1264900/gene:MD15G1096900/gene:MD03G1198000/gene:MD07G1175200/gene:MD15G1329000/gene:MD08G1186700/gene:MD13G1141700/gene:MD05G1110500/gene:MD16G1194200/gene:MD02G1191100/gene:MD01G1065600/gene:MD04G1213800/gene:MD09G1156400/gene:MD12G1246700/gene:MD07G1119600/gene:MD15G1332900/gen…	MD02G1075800/MD01G1044100/MD10G1063600/MD11G1038900/MD10G1004700/MD09G1108800/MD17G1264900/MD15G1096900/MD03G1198000/MD07G1175200/MD15G1329000/MD08G1186700/MD13G1141700/MD05G1110500/MD16G1194200/MD02G1191100/MD01G1065600/MD04G1213800/MD09G1156400/MD12G1246700/MD07G1119600/MD15G1332900/MD06G1028700/MD12G1021300/MD12G1116100/MD17G1180800/MD12G1101800/MD10G1240700/MD01G1024400/MD16G1103000/MD10G1210…	mdm:103450147/mdm:103431625/mdm:103453790/mdm:103419428/mdm:103425227/mdm:103442605/mdm:103405859/mdm:103415469/mdm:103443259/mdm:103440666/mdm:103422257/mdm:103448629/mdm:103452632/mdm:103436475/mdm:103416847/mdm:103431826/mdm:103405317/mdm:103434002/mdm:103443220/mdm:103451064/mdm:103428057/mdm:103417350/mdm:103436863/mdm:103416043/mdm:103429587/mdm:103439064/mdm:103449936/mdm:103446073/mdm:103…	116	93	gene:MD10G1004700/gene:MD09G1108800/gene:MD17G1264900/gene:MD15G1096900/gene:MD03G1198000/gene:MD07G1175200/gene:MD15G1329000/gene:MD08G1186700/gene:MD13G1141700/gene:MD05G1110500/gene:MD16G1194200/gene:MD02G1191100/gene:MD01G1065600/gene:MD04G1213800/gene:MD09G1156400/gene:MD12G1246700/gene:MD07G1119600/gene:MD15G1332900/gene:MD06G1028700/gene:MD12G1021300/gene:MD12G1116100/gene:MD12G1101800/gen…	23	gene:MD02G1075800/gene:MD01G1044100/gene:MD10G1063600/gene:MD11G1038900/gene:MD17G1180800/gene:MD10G1240700/gene:MD16G1103000/gene:MD10G1210500/gene:MD14G1203700/gene:MD02G1207200/gene:MD13G1000500/gene:MD15G1233400/gene:MD02G1002700/gene:MD01G1219500/gene:MD13G1180400/gene:MD05G1234000/gene:MD11G1123300/gene:MD15G1063000/gene:MD06G1029300/gene:MD04G1094300/gene:MD15G1063100/gene:MD09G1157900/gen…
mdm00190	Oxidative phosphorylation - Malus domestica (apple)	57/1579	103/4612	7.30409e-06	0.000144281	gene:MD09G1171300/gene:MD02G1148900/gene:MD06G1091100/gene:MD08G1143000/gene:MD06G1202600/gene:MD11G1291100/gene:MD05G1023300/gene:MD16G1010200/gene:MD15G1298100/gene:MD07G1010400/gene:MD15G1263800/gene:MD17G1215900/gene:MD01G1235400/gene:MD08G1187700/gene:MD10G1043200/gene:MD02G1222900/gene:MD13G1175600/gene:MD10G1175400/gene:MD09G1015600/gene:MD03G1192500/gene:MD15G1126100/gene:MD14G1119200/gen…	MD09G1171300/MD02G1148900/MD06G1091100/MD08G1143000/MD06G1202600/MD11G1291100/MD05G1023300/MD16G1010200/MD15G1298100/MD07G1010400/MD15G1263800/MD17G1215900/MD01G1235400/MD08G1187700/MD10G1043200/MD02G1222900/MD13G1175600/MD10G1175400/MD09G1015600/MD03G1192500/MD15G1126100/MD14G1119200/MD14G1192600/MD14G1211800/MD17G1203700/MD09G1019100/MD10G1058400/MD10G1024200/MD16G1141300/MD10G1076300/MD08G1145…	mdm:103405329/mdm:103401555/mdm:103400707/mdm:103454314/mdm:103437885/mdm:103449071/mdm:103402150/mdm:103403466/mdm:103432027/mdm:103420449/mdm:103401166/mdm:103436073/mdm:103426511/mdm:103448636/mdm:103429793/mdm:103406710/mdm:103453007/mdm:103445466/mdm:103442156/mdm:103448355/mdm:108169624/mdm:103454644/mdm:103437790/mdm:103455418/mdm:103440698/mdm:103429000/mdm:103454157/mdm:103444640/mdm:103…	57	52	gene:MD09G1171300/gene:MD02G1148900/gene:MD06G1091100/gene:MD08G1143000/gene:MD06G1202600/gene:MD11G1291100/gene:MD05G1023300/gene:MD16G1010200/gene:MD15G1298100/gene:MD07G1010400/gene:MD15G1263800/gene:MD17G1215900/gene:MD01G1235400/gene:MD08G1187700/gene:MD02G1222900/gene:MD13G1175600/gene:MD10G1175400/gene:MD09G1015600/gene:MD03G1192500/gene:MD14G1192600/gene:MD14G1211800/gene:MD17G1203700/gen…	5	gene:MD10G1043200/gene:MD15G1126100/gene:MD14G1119200/gene:MD10G1058400/gene:MD05G1347300
mdm00010	Glycolysis / Gluconeogenesis - Malus domestica (apple)	67/1579	126/4612	7.46282e-06	0.000144281	gene:MD13G1177500/gene:MD10G1063600/gene:MD11G1038900/gene:MD05G1023900/gene:MD02G1066500/gene:MD13G1021000/gene:MD14G1196700/gene:MD13G1147400/gene:MD15G1391200/gene:MD09G1000400/gene:MD04G1159900/gene:MD07G1143900/gene:MD00G1141700/gene:MD17G1180800/gene:MD10G1210500/gene:MD17G1023600/gene:MD13G1084800/gene:MD09G1188500/gene:MD12G1157600/gene:MD08G1194100/gene:MD04G1180100/gene:MD16G1157500/gen…	MD13G1177500/MD10G1063600/MD11G1038900/MD05G1023900/MD02G1066500/MD13G1021000/MD14G1196700/MD13G1147400/MD15G1391200/MD09G1000400/MD04G1159900/MD07G1143900/MD00G1141700/MD17G1180800/MD10G1210500/MD17G1023600/MD13G1084800/MD09G1188500/MD12G1157600/MD08G1194100/MD04G1180100/MD16G1157500/MD16G1179500/MD15G1012900/MD01G1037400/MD07G1282700/MD01G1238700/MD13G1000500/MD15G1197000/MD05G1352800/MD14G1094…	mdm:103453016/mdm:103453790/mdm:103419428/mdm:103416291/mdm:103449780/mdm:103430692/mdm:103404424/mdm:103423928/mdm:103421316/mdm:103442064/mdm:103425939/mdm:103412014/mdm:103433453/mdm:103439064/mdm:103445876/mdm:103404264/mdm:103451907/mdm:103415054/mdm:103433550/mdm:103441653/mdm:103433797/mdm:103403556/mdm:103403814/mdm:103450387/mdm:103448202/mdm:103439830/mdm:103445006/mdm:103403377/mdm:103…	67	47	gene:MD02G1066500/gene:MD13G1021000/gene:MD14G1196700/gene:MD13G1147400/gene:MD09G1000400/gene:MD04G1159900/gene:MD07G1143900/gene:MD00G1141700/gene:MD13G1084800/gene:MD09G1188500/gene:MD08G1194100/gene:MD04G1180100/gene:MD16G1157500/gene:MD15G1012900/gene:MD01G1037400/gene:MD07G1282700/gene:MD01G1238700/gene:MD15G1197000/gene:MD05G1352800/gene:MD14G1094200/gene:MD04G1160100/gene:MD00G1031300/gen…	20	gene:MD13G1177500/gene:MD10G1063600/gene:MD11G1038900/gene:MD05G1023900/gene:MD15G1391200/gene:MD17G1180800/gene:MD10G1210500/gene:MD17G1023600/gene:MD12G1157600/gene:MD16G1179500/gene:MD13G1000500/gene:MD05G1234000/gene:MD05G1179800/gene:MD10G1013900/gene:MD06G1029300/gene:MD15G1031400/gene:MD04G1094300/gene:MD05G1186000/gene:MD06G1241000/gene:MD09G1112800
mdm00030	Pentose phosphate pathway - Malus domestica (apple)	32/1579	52/4612	4.78777e-05	0.000793402	gene:MD10G1063600/gene:MD11G1038900/gene:MD05G1023900/gene:MD13G1021000/gene:MD13G1122800/gene:MD09G1078700/gene:MD17G1068900/gene:MD17G1180800/gene:MD10G1240700/gene:MD13G1131400/gene:MD12G1157600/gene:MD08G1194100/gene:MD16G1059500/gene:MD14G1203700/gene:MD02G1207200/gene:MD17G1014000/gene:MD04G1222500/gene:MD01G1037400/gene:MD05G1352800/gene:MD02G1228700/gene:MD12G1018800/gene:MD16G1123600/gen…	MD10G1063600/MD11G1038900/MD05G1023900/MD13G1021000/MD13G1122800/MD09G1078700/MD17G1068900/MD17G1180800/MD10G1240700/MD13G1131400/MD12G1157600/MD08G1194100/MD16G1059500/MD14G1203700/MD02G1207200/MD17G1014000/MD04G1222500/MD01G1037400/MD05G1352800/MD02G1228700/MD12G1018800/MD16G1123600/MD09G1013300/MD09G1017200/MD13G1028000/MD16G1035200/MD06G1067000/MD15G1031400/MD00G1003800/MD07G1084000/MD08G1034…	mdm:103453790/mdm:103419428/mdm:103416291/mdm:103430692/mdm:103452177/mdm:103442469/mdm:103404670/mdm:103439064/mdm:103446073/mdm:103452497/mdm:103433550/mdm:103441653/mdm:103425456/mdm:103455372/mdm:103418499/mdm:103404212/mdm:103419496/mdm:103448202/mdm:103427788/mdm:103407273/mdm:103449399/mdm:103403189/mdm:103442148/mdm:103428997/mdm:103451598/mdm:103402644/mdm:103437148/mdm:103440430/mdm:103…	32	22	gene:MD13G1021000/gene:MD13G1122800/gene:MD09G1078700/gene:MD17G1068900/gene:MD13G1131400/gene:MD08G1194100/gene:MD16G1059500/gene:MD17G1014000/gene:MD04G1222500/gene:MD01G1037400/gene:MD05G1352800/gene:MD02G1228700/gene:MD12G1018800/gene:MD16G1123600/gene:MD09G1013300/gene:MD09G1017200/gene:MD13G1028000/gene:MD16G1035200/gene:MD06G1067000/gene:MD00G1003800/gene:MD07G1084000/gene:MD08G1034600	10	gene:MD10G1063600/gene:MD11G1038900/gene:MD05G1023900/gene:MD17G1180800/gene:MD10G1240700/gene:MD12G1157600/gene:MD14G1203700/gene:MD02G1207200/gene:MD15G1031400/gene:MD09G1112800
mdm00710	Carbon fixation in photosynthetic organisms - Malus domestica (apple)	41/1579	72/4612	5.82385e-05	0.000824371	gene:MD13G1177500/gene:MD05G1112700/gene:MD10G1063600/gene:MD11G1038900/gene:MD07G1213200/gene:MD05G1023900/gene:MD13G1041900/gene:MD17G1264900/gene:MD15G1096900/gene:MD10G1204900/gene:MD09G1000800/gene:MD05G1223500/gene:MD15G1391200/gene:MD10G1240700/gene:MD16G1103000/gene:MD17G1244400/gene:MD10G1210500/gene:MD12G1157600/gene:MD11G1261900/gene:MD17G1077700/gene:MD14G1201000/gene:MD14G1203700/gen…	MD13G1177500/MD05G1112700/MD10G1063600/MD11G1038900/MD07G1213200/MD05G1023900/MD13G1041900/MD17G1264900/MD15G1096900/MD10G1204900/MD09G1000800/MD05G1223500/MD15G1391200/MD10G1240700/MD16G1103000/MD17G1244400/MD10G1210500/MD12G1157600/MD11G1261900/MD17G1077700/MD14G1201000/MD14G1203700/MD02G1207200/MD16G1179500/MD17G1014000/MD04G1222500/MD02G1064800/MD17G1003500/MD13G1214000/MD12G1018800/MD09G1013…	mdm:103453016/mdm:103436249/mdm:103453790/mdm:103419428/mdm:103455093/mdm:103416291/mdm:103416457/mdm:103405859/mdm:103415469/mdm:103445810/mdm:103442070/mdm:103435411/mdm:103421316/mdm:103446073/mdm:103403075/mdm:103432255/mdm:103445876/mdm:103433550/mdm:103448757/mdm:103420136/mdm:103424543/mdm:103455372/mdm:103418499/mdm:103403814/mdm:103404212/mdm:103419496/mdm:103426653/mdm:103425757/mdm:103…	41	17	gene:MD17G1264900/gene:MD15G1096900/gene:MD11G1261900/gene:MD14G1201000/gene:MD17G1014000/gene:MD04G1222500/gene:MD13G1214000/gene:MD12G1018800/gene:MD09G1013300/gene:MD13G1028000/gene:MD10G1210900/gene:MD11G1259400/gene:MD16G1035200/gene:MD15G1091000/gene:MD16G1179400/gene:MD15G1144100/gene:MD15G1195500	24	gene:MD13G1177500/gene:MD05G1112700/gene:MD10G1063600/gene:MD11G1038900/gene:MD07G1213200/gene:MD05G1023900/gene:MD13G1041900/gene:MD10G1204900/gene:MD09G1000800/gene:MD05G1223500/gene:MD15G1391200/gene:MD10G1240700/gene:MD16G1103000/gene:MD17G1244400/gene:MD10G1210500/gene:MD12G1157600/gene:MD17G1077700/gene:MD14G1203700/gene:MD02G1207200/gene:MD16G1179500/gene:MD02G1064800/gene:MD17G1003500/gen…
mdm00020	Citrate cycle (TCA cycle) - Malus domestica (apple)	35/1579	59/4612	6.39598e-05	0.000824371	gene:MD05G1112700/gene:MD09G1108800/gene:MD02G1148900/gene:MD03G1292300/gene:MD01G1122800/gene:MD09G1110700/gene:MD13G1147400/gene:MD09G1156400/gene:MD05G1193100/gene:MD15G1391200/gene:MD11G1291100/gene:MD12G1116100/gene:MD14G1245700/gene:MD10G1138600/gene:MD15G1263800/gene:MD13G1084800/gene:MD09G1188500/gene:MD14G1201000/gene:MD16G1157500/gene:MD17G1031300/gene:MD09G1019100/gene:MD13G1214000/gen…	MD05G1112700/MD09G1108800/MD02G1148900/MD03G1292300/MD01G1122800/MD09G1110700/MD13G1147400/MD09G1156400/MD05G1193100/MD15G1391200/MD11G1291100/MD12G1116100/MD14G1245700/MD10G1138600/MD15G1263800/MD13G1084800/MD09G1188500/MD14G1201000/MD16G1157500/MD17G1031300/MD09G1019100/MD13G1214000/MD17G1142900/MD06G1239800/MD09G1277300/MD04G1096100/MD11G1259400/MD16G1145800/MD00G1055300/MD07G1159600/MD07G1166…	mdm:103436249/mdm:103442605/mdm:103401555/mdm:103408134/mdm:103434412/mdm:103404831/mdm:103423928/mdm:103443220/mdm:103428008/mdm:103421316/mdm:103449071/mdm:103429587/mdm:103455699/mdm:103445208/mdm:103401166/mdm:103451907/mdm:103415054/mdm:103424543/mdm:103403556/mdm:103442231/mdm:103429000/mdm:103453451/mdm:103417230/mdm:103438297/mdm:103444241/mdm:103433221/mdm:103431524/mdm:103432166/mdm:103…	35	32	gene:MD09G1108800/gene:MD02G1148900/gene:MD03G1292300/gene:MD01G1122800/gene:MD09G1110700/gene:MD13G1147400/gene:MD09G1156400/gene:MD05G1193100/gene:MD11G1291100/gene:MD12G1116100/gene:MD14G1245700/gene:MD10G1138600/gene:MD15G1263800/gene:MD13G1084800/gene:MD09G1188500/gene:MD14G1201000/gene:MD16G1157500/gene:MD17G1031300/gene:MD09G1019100/gene:MD13G1214000/gene:MD17G1142900/gene:MD06G1239800/gen…	3	gene:MD05G1112700/gene:MD15G1391200/gene:MD13G1143800
mdm04075	Plant hormone signal transduction - Malus domestica (apple)	108/1579	234/4612	7.22755e-05	0.000838395	gene:MD10G1287900/gene:MD12G1226800/gene:MD17G1189100/gene:MD02G1096700/gene:MD17G1260700/gene:MD07G1147700/gene:MD08G1015500/gene:MD09G1157600/gene:MD15G1090600/gene:MD03G1272900/gene:MD03G1292200/gene:MD15G1171800/gene:MD05G1325800/gene:MD08G1066300/gene:MD04G1185100/gene:MD02G1105900/gene:MD09G1121900/gene:MD16G1212600/gene:MD01G1216100/gene:MD05G1108800/gene:MD12G1017800/gene:MD02G1133900/gen…	MD10G1287900/MD12G1226800/MD17G1189100/MD02G1096700/MD17G1260700/MD07G1147700/MD08G1015500/MD09G1157600/MD15G1090600/MD03G1272900/MD03G1292200/MD15G1171800/MD05G1325800/MD08G1066300/MD04G1185100/MD02G1105900/MD09G1121900/MD16G1212600/MD01G1216100/MD05G1108800/MD12G1017800/MD02G1133900/MD15G1221400/MD15G1373200/MD12G1241800/MD09G1146000/MD06G1034000/MD02G1065100/MD13G1222200/MD02G1266200/MD09G1264…	mdm:103446364/mdm:103450975/mdm:103405438/mdm:103451341/mdm:103405830/mdm:103439337/mdm:103420869/mdm:103443229/mdm:103415456/mdm:103432473/mdm:103408133/mdm:103400415/mdm:103427835/mdm:103440783/mdm:103433823/mdm:103454215/mdm:103405000/mdm:103436150/mdm:103443519/mdm:103436302/mdm:103449391/mdm:103454085/mdm:103400912/mdm:103420076/mdm:103434164/mdm:103411497/mdm:103436894/mdm:103400771/mdm:103…	108	37	gene:MD08G1015500/gene:MD03G1272900/gene:MD03G1292200/gene:MD15G1171800/gene:MD16G1212600/gene:MD05G1108800/gene:MD12G1017800/gene:MD02G1133900/gene:MD02G1065100/gene:MD02G1266200/gene:MD11G1293000/gene:MD08G1221700/gene:MD05G1297500/gene:MD11G1306200/gene:MD15G1195800/gene:MD11G1230400/gene:MD05G1092300/gene:MD05G1223400/gene:MD01G1168100/gene:MD07G1291000/gene:MD11G1093100/gene:MD08G1174200/gen…	71	gene:MD10G1287900/gene:MD12G1226800/gene:MD17G1189100/gene:MD02G1096700/gene:MD17G1260700/gene:MD07G1147700/gene:MD09G1157600/gene:MD15G1090600/gene:MD05G1325800/gene:MD08G1066300/gene:MD04G1185100/gene:MD02G1105900/gene:MD09G1121900/gene:MD01G1216100/gene:MD15G1221400/gene:MD15G1373200/gene:MD12G1241800/gene:MD09G1146000/gene:MD06G1034000/gene:MD13G1222200/gene:MD09G1264800/gene:MD14G1131900/gen…
mdm00195	Photosynthesis - Malus domestica (apple)	29/1579	49/4612	0.000286349	0.00301968	gene:MD01G1004300/gene:MD12G1260300/gene:MD08G1236800/gene:MD15G1428700/gene:MD09G1209500/gene:MD08G1007200/gene:MD05G1205000/gene:MD11G1169900/gene:MD15G1006300/gene:MD10G1043200/gene:MD03G1042800/gene:MD00G1075500/gene:MD08G1162600/gene:MD17G1191400/gene:MD15G1126100/gene:MD15G1441800/gene:MD17G1132900/gene:MD16G1191400/gene:MD16G1069900/gene:MD17G1079700/gene:MD00G1109700/gene:MD03G1212800/gen…	MD01G1004300/MD12G1260300/MD08G1236800/MD15G1428700/MD09G1209500/MD08G1007200/MD05G1205000/MD11G1169900/MD15G1006300/MD10G1043200/MD03G1042800/MD00G1075500/MD08G1162600/MD17G1191400/MD15G1126100/MD15G1441800/MD17G1132900/MD16G1191400/MD16G1069900/MD17G1079700/MD00G1109700/MD03G1212800/MD02G1130800/MD05G1347300/MD01G1121300/MD10G1253200/MD15G1348200/MD05G1273100/MD15G1272500	mdm:103432238/mdm:103408692/mdm:103441940/mdm:103402526/mdm:103443793/mdm:103420850/mdm:103435687/mdm:103424798/mdm:103450341/mdm:103429793/mdm:103417553/mdm:103453352/mdm:103441569/mdm:103405453/mdm:108169624/mdm:103416404/mdm:103405142/mdm:103403899/mdm:103402879/mdm:103425919/mdm:103446135/mdm:103419007/mdm:103456305/mdm:103434495/mdm:103434480/mdm:103446115/mdm:103438778/mdm:103409108/mdm:103…	29	3	gene:MD00G1075500/gene:MD10G1253200/gene:MD05G1273100	26	gene:MD01G1004300/gene:MD12G1260300/gene:MD08G1236800/gene:MD15G1428700/gene:MD09G1209500/gene:MD08G1007200/gene:MD05G1205000/gene:MD11G1169900/gene:MD15G1006300/gene:MD10G1043200/gene:MD03G1042800/gene:MD08G1162600/gene:MD17G1191400/gene:MD15G1126100/gene:MD15G1441800/gene:MD17G1132900/gene:MD16G1191400/gene:MD16G1069900/gene:MD17G1079700/gene:MD00G1109700/gene:MD03G1212800/gene:MD02G1130800/gen…
mdm00052	Galactose metabolism - Malus domestica (apple)	27/1579	46/4612	0.000555938	0.00537407	gene:MD02G1066500/gene:MD13G1021000/gene:MD14G1196700/gene:MD14G1070300/gene:MD17G1180800/gene:MD09G1192100/gene:MD16G1095000/gene:MD15G1133100/gene:MD15G1012900/gene:MD13G1093700/gene:MD01G1037400/gene:MD15G1197000/gene:MD12G1003100/gene:MD06G1108600/gene:MD09G1285100/gene:MD17G1271300/gene:MD02G1026200/gene:MD09G1278300/gene:MD02G1230600/gene:MD02G1025500/gene:MD17G1030100/gene:MD03G1170700/gen…	MD02G1066500/MD13G1021000/MD14G1196700/MD14G1070300/MD17G1180800/MD09G1192100/MD16G1095000/MD15G1133100/MD15G1012900/MD13G1093700/MD01G1037400/MD15G1197000/MD12G1003100/MD06G1108600/MD09G1285100/MD17G1271300/MD02G1026200/MD09G1278300/MD02G1230600/MD02G1025500/MD17G1030100/MD03G1170700/MD09G1192500/MD05G1321600/MD02G1287500/MD00G1003800/MD16G1005300	mdm:103449780/mdm:103430692/mdm:103404424/mdm:103454409/mdm:103439064/mdm:103453569/mdm:103403023/mdm:103456258/mdm:103450387/mdm:103451980/mdm:103448202/mdm:103400721/mdm:103413438/mdm:103404486/mdm:103444277/mdm:103432313/mdm:103425172/mdm:103444244/mdm:103407923/mdm:103401588/mdm:103404306/mdm:103426939/mdm:103414756/mdm:103434744/mdm:103411425/mdm:103439690/mdm:103451430	27	17	gene:MD02G1066500/gene:MD13G1021000/gene:MD14G1196700/gene:MD14G1070300/gene:MD09G1192100/gene:MD15G1133100/gene:MD15G1012900/gene:MD01G1037400/gene:MD15G1197000/gene:MD06G1108600/gene:MD02G1026200/gene:MD09G1278300/gene:MD02G1230600/gene:MD02G1025500/gene:MD03G1170700/gene:MD09G1192500/gene:MD00G1003800	10	gene:MD17G1180800/gene:MD16G1095000/gene:MD13G1093700/gene:MD12G1003100/gene:MD09G1285100/gene:MD17G1271300/gene:MD17G1030100/gene:MD05G1321600/gene:MD02G1287500/gene:MD16G1005300
mdm00260	Glycine, serine and threonine metabolism - Malus domestica (apple)	37/1579	69/4612	0.000670101	0.00597936	gene:MD05G1122100/gene:MD01G1044100/gene:MD10G1004700/gene:MD16G1277700/gene:MD06G1031000/gene:MD13G1147400/gene:MD12G1246700/gene:MD12G1101800/gene:MD15G1106400/gene:MD16G1103000/gene:MD09G1209800/gene:MD15G1233200/gene:MD04G1180100/gene:MD16G1157500/gene:MD09G1003700/gene:MD14G1187400/gene:MD03G1208800/gene:MD11G1223500/gene:MD07G1124400/gene:MD17G1198400/gene:MD17G1171300/gene:MD12G1195300/gen…	MD05G1122100/MD01G1044100/MD10G1004700/MD16G1277700/MD06G1031000/MD13G1147400/MD12G1246700/MD12G1101800/MD15G1106400/MD16G1103000/MD09G1209800/MD15G1233200/MD04G1180100/MD16G1157500/MD09G1003700/MD14G1187400/MD03G1208800/MD11G1223500/MD07G1124400/MD17G1198400/MD17G1171300/MD12G1195300/MD05G1230200/MD02G1257400/MD06G1072900/MD16G1145800/MD12G1145600/MD15G1219200/MD08G1206800/MD02G1168200/MD13G1102…	mdm:103420047/mdm:103431625/mdm:103425227/mdm:103403988/mdm:103409716/mdm:103423928/mdm:103451064/mdm:103449936/mdm:103456087/mdm:103403075/mdm:103443798/mdm:103401006/mdm:103433797/mdm:103403556/mdm:103421581/mdm:103455259/mdm:103407959/mdm:103430123/mdm:103439114/mdm:103440671/mdm:103401762/mdm:103450793/mdm:103443414/mdm:103407292/mdm:103429307/mdm:103432166/mdm:103427588/mdm:103400922/mdm:103…	37	26	gene:MD10G1004700/gene:MD13G1147400/gene:MD12G1246700/gene:MD12G1101800/gene:MD09G1209800/gene:MD15G1233200/gene:MD04G1180100/gene:MD16G1157500/gene:MD09G1003700/gene:MD14G1187400/gene:MD03G1208800/gene:MD11G1223500/gene:MD07G1124400/gene:MD17G1171300/gene:MD12G1195300/gene:MD05G1230200/gene:MD02G1257400/gene:MD16G1145800/gene:MD12G1145600/gene:MD15G1219200/gene:MD08G1206800/gene:MD02G1168200/gen…	11	gene:MD05G1122100/gene:MD01G1044100/gene:MD16G1277700/gene:MD06G1031000/gene:MD15G1106400/gene:MD16G1103000/gene:MD17G1198400/gene:MD06G1072900/gene:MD09G1157900/gene:MD15G1060200/gene:MD10G1009100
mdm00520	Amino sugar and nucleotide sugar metabolism - Malus domestica (apple)	59/1579	125/4612	0.00162247	0.0134433	gene:MD05G1063400/gene:MD07G1204200/gene:MD02G1066500/gene:MD13G1021000/gene:MD06G1070600/gene:MD15G1103100/gene:MD07G1190100/gene:MD04G1246300/gene:MD11G1310000/gene:MD11G1309900/gene:MD05G1099400/gene:MD01G1053400/gene:MD13G1039700/gene:MD10G1192000/gene:MD02G1035100/gene:MD08G1194100/gene:MD15G1234400/gene:MD08G1221800/gene:MD15G1023900/gene:MD15G1133100/gene:MD02G1120200/gene:MD06G1040100/gen…	MD05G1063400/MD07G1204200/MD02G1066500/MD13G1021000/MD06G1070600/MD15G1103100/MD07G1190100/MD04G1246300/MD11G1310000/MD11G1309900/MD05G1099400/MD01G1053400/MD13G1039700/MD10G1192000/MD02G1035100/MD08G1194100/MD15G1234400/MD08G1221800/MD15G1023900/MD15G1133100/MD02G1120200/MD06G1040100/MD10G1341900/MD15G1012900/MD00G1004100/MD15G1197000/MD09G1093100/MD07G1194900/MD04G1047700/MD15G1156100/MD12G1003…	mdm:103448413/mdm:103435383/mdm:103449780/mdm:103430692/mdm:103437075/mdm:103456069/mdm:103434574/mdm:103419534/mdm:103432596/mdm:103449269/mdm:103447119/mdm:103400412/mdm:103451636/mdm:103445708/mdm:103406887/mdm:103441653/mdm:103401024/mdm:103406966/mdm:103450465/mdm:103456258/mdm:103455731/mdm:103420171/mdm:103446839/mdm:103450387/mdm:103439692/mdm:103400721/mdm:103409050/mdm:103434930/mdm:103…	59	45	gene:MD02G1066500/gene:MD13G1021000/gene:MD06G1070600/gene:MD15G1103100/gene:MD07G1190100/gene:MD04G1246300/gene:MD11G1310000/gene:MD11G1309900/gene:MD01G1053400/gene:MD13G1039700/gene:MD02G1035100/gene:MD08G1194100/gene:MD15G1234400/gene:MD08G1221800/gene:MD15G1023900/gene:MD15G1133100/gene:MD02G1120200/gene:MD06G1040100/gene:MD15G1012900/gene:MD00G1004100/gene:MD15G1197000/gene:MD07G1194900/gen…	14	gene:MD05G1063400/gene:MD07G1204200/gene:MD05G1099400/gene:MD10G1192000/gene:MD10G1341900/gene:MD09G1093100/gene:MD12G1003100/gene:MD13G1186100/gene:MD17G1271300/gene:MD14G1173400/gene:MD06G1181600/gene:MD15G1031400/gene:MD07G1256800/gene:MD17G1244800
mdm00500	Starch and sucrose metabolism - Malus domestica (apple)	64/1579	140/4612	0.00282292	0.0218306	gene:MD05G1063400/gene:MD06G1122100/gene:MD03G1161800/gene:MD02G1066500/gene:MD13G1021000/gene:MD06G1105900/gene:MD08G1101700/gene:MD00G1156200/gene:MD02G1259600/gene:MD15G1164900/gene:MD10G1003400/gene:MD06G1113500/gene:MD09G1192100/gene:MD10G1316200/gene:MD14G1017700/gene:MD08G1006000/gene:MD09G1066000/gene:MD09G1103800/gene:MD03G1268800/gene:MD11G1178000/gene:MD08G1194100/gene:MD07G1084300/gen…	MD05G1063400/MD06G1122100/MD03G1161800/MD02G1066500/MD13G1021000/MD06G1105900/MD08G1101700/MD00G1156200/MD02G1259600/MD15G1164900/MD10G1003400/MD06G1113500/MD09G1192100/MD10G1316200/MD14G1017700/MD08G1006000/MD09G1066000/MD09G1103800/MD03G1268800/MD11G1178000/MD08G1194100/MD07G1084300/MD15G1023900/MD03G1250300/MD07G1159300/MD02G1260700/MD06G1043900/MD14G1128000/MD15G1012900/MD14G1183700/MD05G1342…	mdm:103448413/mdm:103437450/mdm:103418926/mdm:103449780/mdm:103430692/mdm:103437614/mdm:103410166/mdm:103442398/mdm:103426916/mdm:103400066/mdm:103444507/mdm:103415808/mdm:103453569/mdm:103446691/mdm:103424236/mdm:103440221/mdm:103421512/mdm:103442577/mdm:103432444/mdm:103448135/mdm:103441653/mdm:103429769/mdm:103450465/mdm:103431945/mdm:103439436/mdm:103418485/mdm:103437033/mdm:103404387/mdm:103…	64	36	gene:MD03G1161800/gene:MD02G1066500/gene:MD13G1021000/gene:MD06G1105900/gene:MD08G1101700/gene:MD00G1156200/gene:MD02G1259600/gene:MD15G1164900/gene:MD10G1003400/gene:MD06G1113500/gene:MD09G1192100/gene:MD09G1066000/gene:MD11G1178000/gene:MD08G1194100/gene:MD07G1084300/gene:MD15G1023900/gene:MD03G1250300/gene:MD02G1260700/gene:MD14G1128000/gene:MD15G1012900/gene:MD14G1183700/gene:MD00G1171800/gen…	28	gene:MD05G1063400/gene:MD06G1122100/gene:MD10G1316200/gene:MD14G1017700/gene:MD08G1006000/gene:MD09G1103800/gene:MD03G1268800/gene:MD07G1159300/gene:MD06G1043900/gene:MD05G1342500/gene:MD05G1167500/gene:MD06G1037500/gene:MD13G1186100/gene:MD13G1078600/gene:MD17G1271300/gene:MD16G1063300/gene:MD03G1005900/gene:MD06G1229100/gene:MD05G1006400/gene:MD02G1100500/gene:MD13G1030200/gene:MD03G1215300/gen…
mdm00051	Fructose and mannose metabolism - Malus domestica (apple)	32/1579	62/4612	0.00341641	0.0237865	gene:MD10G1063600/gene:MD11G1038900/gene:MD05G1023900/gene:MD07G1204200/gene:MD02G1066500/gene:MD17G1180800/gene:MD01G1053400/gene:MD13G1039700/gene:MD01G1195200/gene:MD12G1157600/gene:MD01G1194600/gene:MD15G1012900/gene:MD01G1037400/gene:MD07G1261900/gene:MD00G1004100/gene:MD15G1197000/gene:MD05G1352800/gene:MD12G1018800/gene:MD03G1064800/gene:MD01G1193000/gene:MD16G1035200/gene:MD17G1257700/gen…	MD10G1063600/MD11G1038900/MD05G1023900/MD07G1204200/MD02G1066500/MD17G1180800/MD01G1053400/MD13G1039700/MD01G1195200/MD12G1157600/MD01G1194600/MD15G1012900/MD01G1037400/MD07G1261900/MD00G1004100/MD15G1197000/MD05G1352800/MD12G1018800/MD03G1064800/MD01G1193000/MD16G1035200/MD17G1257700/MD06G1181600/MD03G1170700/MD02G1143700/MD00G1006200/MD17G1244800/MD15G1144100/MD05G1099800/MD14G1187500/MD15G1247…	mdm:103453790/mdm:103419428/mdm:103416291/mdm:103435383/mdm:103449780/mdm:103439064/mdm:103400412/mdm:103451636/mdm:103440064/mdm:103433550/mdm:103440002/mdm:103450387/mdm:103448202/mdm:103431148/mdm:103439692/mdm:103400721/mdm:103427788/mdm:103449399/mdm:103418639/mdm:103439933/mdm:103402644/mdm:103441205/mdm:103437762/mdm:103426939/mdm:103401285/mdm:103439704/mdm:103405684/mdm:103400302/mdm:103…	32	21	gene:MD02G1066500/gene:MD01G1053400/gene:MD13G1039700/gene:MD01G1195200/gene:MD01G1194600/gene:MD15G1012900/gene:MD01G1037400/gene:MD07G1261900/gene:MD00G1004100/gene:MD15G1197000/gene:MD05G1352800/gene:MD12G1018800/gene:MD01G1193000/gene:MD16G1035200/gene:MD17G1257700/gene:MD03G1170700/gene:MD00G1006200/gene:MD15G1144100/gene:MD05G1099800/gene:MD14G1187500/gene:MD15G1247100	11	gene:MD10G1063600/gene:MD11G1038900/gene:MD05G1023900/gene:MD07G1204200/gene:MD17G1180800/gene:MD12G1157600/gene:MD03G1064800/gene:MD06G1181600/gene:MD02G1143700/gene:MD17G1244800/gene:MD09G1112800
mdm00630	Glyoxylate and dicarboxylate metabolism - Malus domestica (apple)	37/1579	74/4612	0.00348595	0.0237865	gene:MD05G1122100/gene:MD05G1112700/gene:MD01G1044100/gene:MD14G1102200/gene:MD13G1041900/gene:MD09G1108800/gene:MD16G1277700/gene:MD05G1281900/gene:MD05G1209300/gene:MD06G1031000/gene:MD13G1147400/gene:MD09G1156400/gene:MD00G1015700/gene:MD09G1000400/gene:MD16G1103000/gene:MD17G1244400/gene:MD09G1209800/gene:MD14G1201000/gene:MD16G1157500/gene:MD14G1000800/gene:MD07G1124400/gene:MD13G1214000/gen…	MD05G1122100/MD05G1112700/MD01G1044100/MD14G1102200/MD13G1041900/MD09G1108800/MD16G1277700/MD05G1281900/MD05G1209300/MD06G1031000/MD13G1147400/MD09G1156400/MD00G1015700/MD09G1000400/MD16G1103000/MD17G1244400/MD09G1209800/MD14G1201000/MD16G1157500/MD14G1000800/MD07G1124400/MD13G1214000/MD17G1142900/MD17G1198400/MD06G1008600/MD13G1180400/MD05G1230200/MD10G1340000/MD11G1259400/MD16G1145800/MD00G1055…	mdm:103420047/mdm:103436249/mdm:103431625/mdm:103424403/mdm:103416457/mdm:103442605/mdm:103403988/mdm:103435155/mdm:103435655/mdm:103409716/mdm:103423928/mdm:103443220/mdm:103431619/mdm:103442064/mdm:103403075/mdm:103432255/mdm:103443798/mdm:103424543/mdm:103403556/mdm:103453867/mdm:103439114/mdm:103453451/mdm:103417230/mdm:103440671/mdm:103412104/mdm:103453050/mdm:103443414/mdm:103446827/mdm:103…	37	21	gene:MD14G1102200/gene:MD09G1108800/gene:MD05G1281900/gene:MD13G1147400/gene:MD09G1156400/gene:MD09G1000400/gene:MD09G1209800/gene:MD14G1201000/gene:MD16G1157500/gene:MD07G1124400/gene:MD13G1214000/gene:MD17G1142900/gene:MD06G1008600/gene:MD05G1230200/gene:MD10G1340000/gene:MD11G1259400/gene:MD16G1145800/gene:MD00G1055300/gene:MD12G1145600/gene:MD08G1206800/gene:MD13G1157200	16	gene:MD05G1122100/gene:MD05G1112700/gene:MD01G1044100/gene:MD13G1041900/gene:MD16G1277700/gene:MD05G1209300/gene:MD06G1031000/gene:MD00G1015700/gene:MD16G1103000/gene:MD17G1244400/gene:MD14G1000800/gene:MD17G1198400/gene:MD13G1180400/gene:MD10G1260600/gene:MD15G1060200/gene:MD10G1009100
mdm00511	Other glycan degradation - Malus domestica (apple)	11/1579	16/4612	0.00504273	0.0298863	gene:MD07G1190100/gene:MD01G1158000/gene:MD00G1032500/gene:MD07G1250300/gene:MD10G1099200/gene:MD10G1099400/gene:MD07G1226700/gene:MD01G1120700/gene:MD09G1192500/gene:MD02G1287500/gene:MD15G1440300	MD07G1190100/MD01G1158000/MD00G1032500/MD07G1250300/MD10G1099200/MD10G1099400/MD07G1226700/MD01G1120700/MD09G1192500/MD02G1287500/MD15G1440300	mdm:103434574/mdm:103437613/mdm:103407787/mdm:103439607/mdm:103401308/mdm:103401310/mdm:103427489/mdm:103433494/mdm:103414756/mdm:103411425/mdm:103425391	11	6	gene:MD07G1190100/gene:MD01G1158000/gene:MD00G1032500/gene:MD01G1120700/gene:MD09G1192500/gene:MD15G1440300	5	gene:MD07G1250300/gene:MD10G1099200/gene:MD10G1099400/gene:MD07G1226700/gene:MD02G1287500
mdm00620	Pyruvate metabolism - Malus domestica (apple)	43/1579	90/4612	0.00505465	0.0298863	gene:MD13G1177500/gene:MD05G1112700/gene:MD03G1292300/gene:MD13G1147400/gene:MD15G1391200/gene:MD09G1000400/gene:MD13G1084800/gene:MD09G1188500/gene:MD11G1261900/gene:MD17G1077700/gene:MD14G1201000/gene:MD16G1157500/gene:MD04G1045200/gene:MD16G1179500/gene:MD09G1281600/gene:MD02G1064800/gene:MD00G1032700/gene:MD07G1282700/gene:MD13G1000500/gene:MD02G1058400/gene:MD13G1214000/gene:MD14G1094200/gen…	MD13G1177500/MD05G1112700/MD03G1292300/MD13G1147400/MD15G1391200/MD09G1000400/MD13G1084800/MD09G1188500/MD11G1261900/MD17G1077700/MD14G1201000/MD16G1157500/MD04G1045200/MD16G1179500/MD09G1281600/MD02G1064800/MD00G1032700/MD07G1282700/MD13G1000500/MD02G1058400/MD13G1214000/MD14G1094200/MD00G1031300/MD16G1202600/MD11G1146100/MD11G1259400/MD16G1145800/MD07G1159600/MD04G1146400/MD07G1166600/MD17G1172…	mdm:103453016/mdm:103436249/mdm:103408134/mdm:103423928/mdm:103421316/mdm:103442064/mdm:103451907/mdm:103415054/mdm:103448757/mdm:103420136/mdm:103424543/mdm:103403556/mdm:103432752/mdm:103403814/mdm:103444255/mdm:103426653/mdm:103407784/mdm:103439830/mdm:103403377/mdm:103449527/mdm:103453451/mdm:103431059/mdm:103442109/mdm:103425723/mdm:103448063/mdm:103431524/mdm:103432166/mdm:103439433/mdm:103…	43	31	gene:MD03G1292300/gene:MD13G1147400/gene:MD09G1000400/gene:MD13G1084800/gene:MD09G1188500/gene:MD11G1261900/gene:MD14G1201000/gene:MD16G1157500/gene:MD07G1282700/gene:MD13G1214000/gene:MD14G1094200/gene:MD00G1031300/gene:MD16G1202600/gene:MD11G1146100/gene:MD11G1259400/gene:MD16G1145800/gene:MD07G1159600/gene:MD04G1146400/gene:MD07G1166600/gene:MD17G1172600/gene:MD15G1091000/gene:MD15G1219200/gen…	12	gene:MD13G1177500/gene:MD05G1112700/gene:MD15G1391200/gene:MD17G1077700/gene:MD04G1045200/gene:MD16G1179500/gene:MD09G1281600/gene:MD02G1064800/gene:MD00G1032700/gene:MD13G1000500/gene:MD02G1058400/gene:MD06G1029300
mdm00230	Purine metabolism - Malus domestica (apple)	47/1579	100/4612	0.0051528	0.0298863	gene:MD05G1314100/gene:MD00G1061700/gene:MD13G1021000/gene:MD02G1012500/gene:MD08G1086300/gene:MD11G1197900/gene:MD03G1177200/gene:MD14G1170200/gene:MD13G1139600/gene:MD10G1061900/gene:MD12G1003900/gene:MD13G1114900/gene:MD06G1107800/gene:MD15G1126400/gene:MD07G1282700/gene:MD13G1000500/gene:MD14G1094200/gene:MD02G1228700/gene:MD00G1031300/gene:MD16G1202600/gene:MD11G1180600/gene:MD14G1002700/gen…	MD05G1314100/MD00G1061700/MD13G1021000/MD02G1012500/MD08G1086300/MD11G1197900/MD03G1177200/MD14G1170200/MD13G1139600/MD10G1061900/MD12G1003900/MD13G1114900/MD06G1107800/MD15G1126400/MD07G1282700/MD13G1000500/MD14G1094200/MD02G1228700/MD00G1031300/MD16G1202600/MD11G1180600/MD14G1002700/MD10G1078500/MD11G1049100/MD00G1098400/MD13G1182000/MD06G1029300/MD07G1062200/MD14G1129200/MD07G1110200/MD15G1071…	mdm:103434779/mdm:103426006/mdm:103430692/mdm:103451211/mdm:103441051/mdm:103440363/mdm:103447973/mdm:103455068/mdm:103452613/mdm:103445155/mdm:103419026/mdm:103452120/mdm:103437370/mdm:103456217/mdm:103439830/mdm:103403377/mdm:103431059/mdm:103407273/mdm:103442109/mdm:103425723/mdm:103448163/mdm:103453878/mdm:103449836/mdm:103422756/mdm:103412679/mdm:103453059/mdm:103436870/mdm:103418481/mdm:103…	47	35	gene:MD05G1314100/gene:MD13G1021000/gene:MD08G1086300/gene:MD11G1197900/gene:MD03G1177200/gene:MD14G1170200/gene:MD10G1061900/gene:MD12G1003900/gene:MD13G1114900/gene:MD06G1107800/gene:MD07G1282700/gene:MD14G1094200/gene:MD02G1228700/gene:MD00G1031300/gene:MD16G1202600/gene:MD11G1180600/gene:MD14G1002700/gene:MD11G1049100/gene:MD00G1098400/gene:MD07G1062200/gene:MD14G1129200/gene:MD07G1110200/gen…	12	gene:MD00G1061700/gene:MD02G1012500/gene:MD13G1139600/gene:MD15G1126400/gene:MD13G1000500/gene:MD10G1078500/gene:MD13G1182000/gene:MD06G1029300/gene:MD03G1291500/gene:MD06G1062600/gene:MD05G1237000/gene:MD09G1282800
mdm00950	Isoquinoline alkaloid biosynthesis - Malus domestica (apple)	15/1579	26/4612	0.0118252	0.0653199	gene:MD17G1264900/gene:MD15G1096900/gene:MD15G1329000/gene:MD10G1298500/gene:MD01G1024400/gene:MD11G1255200/gene:MD10G1299300/gene:MD10G1256900/gene:MD10G1299400/gene:MD05G1320100/gene:MD10G1256800/gene:MD02G1257400/gene:MD10G1257600/gene:MD13G1102300/gene:MD14G1172500	MD17G1264900/MD15G1096900/MD15G1329000/MD10G1298500/MD01G1024400/MD11G1255200/MD10G1299300/MD10G1256900/MD10G1299400/MD05G1320100/MD10G1256800/MD02G1257400/MD10G1257600/MD13G1102300/MD14G1172500	mdm:103405859/mdm:103415469/mdm:103422257/mdm:103429692/mdm:103409994/mdm:103448720/mdm:103412438/mdm:103406477/mdm:103446446/mdm:103434748/mdm:103448183/mdm:103407292/mdm:103435029/mdm:103452038/mdm:103431132	15	11	gene:MD17G1264900/gene:MD15G1096900/gene:MD15G1329000/gene:MD10G1298500/gene:MD01G1024400/gene:MD11G1255200/gene:MD10G1299300/gene:MD10G1299400/gene:MD02G1257400/gene:MD13G1102300/gene:MD14G1172500	4	gene:MD10G1256900/gene:MD05G1320100/gene:MD10G1256800/gene:MD10G1257600
mdm00350	Tyrosine metabolism - Malus domestica (apple)	23/1579	45/4612	0.0141284	0.0712563	gene:MD17G1264900/gene:MD15G1096900/gene:MD15G1329000/gene:MD12G1021300/gene:MD10G1331100/gene:MD10G1298500/gene:MD01G1024400/gene:MD11G1255200/gene:MD10G1299300/gene:MD10G1256900/gene:MD01G1238700/gene:MD10G1299400/gene:MD05G1320100/gene:MD10G1256800/gene:MD02G1257400/gene:MD05G1179800/gene:MD10G1013900/gene:MD13G1102300/gene:MD14G1172500/gene:MD05G1186000/gene:MD06G1121600/gene:MD03G1237500/gen…	MD17G1264900/MD15G1096900/MD15G1329000/MD12G1021300/MD10G1331100/MD10G1298500/MD01G1024400/MD11G1255200/MD10G1299300/MD10G1256900/MD01G1238700/MD10G1299400/MD05G1320100/MD10G1256800/MD02G1257400/MD05G1179800/MD10G1013900/MD13G1102300/MD14G1172500/MD05G1186000/MD06G1121600/MD03G1237500/MD06G1241000	mdm:103405859/mdm:103415469/mdm:103422257/mdm:103416043/mdm:103422481/mdm:103429692/mdm:103409994/mdm:103448720/mdm:103412438/mdm:103406477/mdm:103445006/mdm:103446446/mdm:103434748/mdm:103448183/mdm:103407292/mdm:103435799/mdm:103428551/mdm:103452038/mdm:103431132/mdm:103435773/mdm:103437442/mdm:103427355/mdm:103438307	23	16	gene:MD17G1264900/gene:MD15G1096900/gene:MD15G1329000/gene:MD12G1021300/gene:MD10G1331100/gene:MD10G1298500/gene:MD01G1024400/gene:MD11G1255200/gene:MD10G1299300/gene:MD01G1238700/gene:MD10G1299400/gene:MD02G1257400/gene:MD13G1102300/gene:MD14G1172500/gene:MD06G1121600/gene:MD03G1237500	7	gene:MD10G1256900/gene:MD05G1320100/gene:MD10G1256800/gene:MD05G1179800/gene:MD10G1013900/gene:MD05G1186000/gene:MD06G1241000
mdm03060	Protein export - Malus domestica (apple)	23/1579	45/4612	0.0141284	0.0712563	gene:MD06G1113000/gene:MD06G1037800/gene:MD12G1215200/gene:MD14G1134100/gene:MD13G1110100/gene:MD11G1111800/gene:MD16G1110000/gene:MD16G1106700/gene:MD15G1034800/gene:MD02G1033800/gene:MD15G1151700/gene:MD10G1274900/gene:MD07G1280100/gene:MD10G1191500/gene:MD11G1265500/gene:MD17G1285000/gene:MD07G1148500/gene:MD08G1231600/gene:MD04G1151200/gene:MD06G1106300/gene:MD13G1117200/gene:MD12G1222000/gen…	MD06G1113000/MD06G1037800/MD12G1215200/MD14G1134100/MD13G1110100/MD11G1111800/MD16G1110000/MD16G1106700/MD15G1034800/MD02G1033800/MD15G1151700/MD10G1274900/MD07G1280100/MD10G1191500/MD11G1265500/MD17G1285000/MD07G1148500/MD08G1231600/MD04G1151200/MD06G1106300/MD13G1117200/MD12G1222000/MD01G1210000	mdm:103400676/mdm:103428176/mdm:103450916/mdm:103452588/mdm:103452090/mdm:103447723/mdm:103403114/mdm:103403095/mdm:103441617/mdm:103407131/mdm:103415545/mdm:103446298/mdm:103439815/mdm:103417112/mdm:103448780/mdm:103405971/mdm:103439333/mdm:103402387/mdm:103433591/mdm:103409676/mdm:103452127/mdm:103430480/mdm:103426487	23	21	gene:MD06G1113000/gene:MD06G1037800/gene:MD12G1215200/gene:MD14G1134100/gene:MD13G1110100/gene:MD16G1110000/gene:MD16G1106700/gene:MD15G1034800/gene:MD02G1033800/gene:MD15G1151700/gene:MD10G1274900/gene:MD07G1280100/gene:MD10G1191500/gene:MD11G1265500/gene:MD07G1148500/gene:MD08G1231600/gene:MD04G1151200/gene:MD06G1106300/gene:MD13G1117200/gene:MD12G1222000/gene:MD01G1210000	2	gene:MD11G1111800/gene:MD17G1285000
mdm00360	Phenylalanine metabolism - Malus domestica (apple)	16/1579	29/4612	0.0162795	0.0786844	gene:MD17G1264900/gene:MD15G1096900/gene:MD15G1329000/gene:MD12G1021300/gene:MD01G1024400/gene:MD11G1255200/gene:MD04G1207000/gene:MD12G1116700/gene:MD01G1106900/gene:MD10G1256900/gene:MD12G1221300/gene:MD16G1152800/gene:MD10G1256800/gene:MD02G1257400/gene:MD13G1102300/gene:MD14G1172500	MD17G1264900/MD15G1096900/MD15G1329000/MD12G1021300/MD01G1024400/MD11G1255200/MD04G1207000/MD12G1116700/MD01G1106900/MD10G1256900/MD12G1221300/MD16G1152800/MD10G1256800/MD02G1257400/MD13G1102300/MD14G1172500	mdm:103405859/mdm:103415469/mdm:103422257/mdm:103416043/mdm:103409994/mdm:103448720/mdm:103433962/mdm:103450046/mdm:103430265/mdm:103406477/mdm:103426375/mdm:103433207/mdm:103448183/mdm:103407292/mdm:103452038/mdm:103431132	16	12	gene:MD17G1264900/gene:MD15G1096900/gene:MD15G1329000/gene:MD12G1021300/gene:MD01G1024400/gene:MD11G1255200/gene:MD12G1116700/gene:MD01G1106900/gene:MD16G1152800/gene:MD02G1257400/gene:MD13G1102300/gene:MD14G1172500	4	gene:MD04G1207000/gene:MD10G1256900/gene:MD12G1221300/gene:MD10G1256800
mdm00460	Cyanoamino acid metabolism - Malus domestica (apple)	24/1579	48/4612	0.017029	0.0790148	gene:MD01G1044100/gene:MD03G1161800/gene:MD02G1069100/gene:MD12G1028800/gene:MD01G1065600/gene:MD02G1259600/gene:MD00G1015700/gene:MD10G1316200/gene:MD06G1205500/gene:MD11G1178000/gene:MD15G1077000/gene:MD03G1091700/gene:MD05G1342500/gene:MD03G1091400/gene:MD15G1200700/gene:MD05G1230200/gene:MD02G1242100/gene:MD06G1229100/gene:MD03G1215300/gene:MD12G1145600/gene:MD08G1206800/gene:MD11G1151200/gen…	MD01G1044100/MD03G1161800/MD02G1069100/MD12G1028800/MD01G1065600/MD02G1259600/MD00G1015700/MD10G1316200/MD06G1205500/MD11G1178000/MD15G1077000/MD03G1091700/MD05G1342500/MD03G1091400/MD15G1200700/MD05G1230200/MD02G1242100/MD06G1229100/MD03G1215300/MD12G1145600/MD08G1206800/MD11G1151200/MD13G1064200/MD10G1009100	mdm:103431625/mdm:103418926/mdm:103449889/mdm:103449484/mdm:103405317/mdm:103426916/mdm:103431619/mdm:103446691/mdm:103437918/mdm:103448135/mdm:103424673/mdm:103420796/mdm:103427795/mdm:103429959/mdm:103400780/mdm:103443414/mdm:103408273/mdm:103438060/mdm:103429506/mdm:103427588/mdm:103441699/mdm:103448033/mdm:103451774/mdm:103429430	24	14	gene:MD03G1161800/gene:MD02G1069100/gene:MD12G1028800/gene:MD01G1065600/gene:MD02G1259600/gene:MD11G1178000/gene:MD15G1077000/gene:MD03G1091700/gene:MD03G1091400/gene:MD05G1230200/gene:MD02G1242100/gene:MD12G1145600/gene:MD08G1206800/gene:MD13G1064200	10	gene:MD01G1044100/gene:MD00G1015700/gene:MD10G1316200/gene:MD06G1205500/gene:MD05G1342500/gene:MD15G1200700/gene:MD06G1229100/gene:MD03G1215300/gene:MD11G1151200/gene:MD10G1009100
mdm04016	MAPK signaling pathway - plant - Malus domestica (apple)	59/1579	137/4612	0.018153	0.0809905	gene:MD07G1147700/gene:MD09G1157600/gene:MD03G1292200/gene:MD15G1049400/gene:MD15G1171800/gene:MD08G1066300/gene:MD16G1212600/gene:MD01G1216100/gene:MD05G1108800/gene:MD10G1023800/gene:MD06G1090600/gene:MD12G1017800/gene:MD03G1057400/gene:MD12G1236200/gene:MD15G1373200/gene:MD06G1034000/gene:MD02G1266200/gene:MD08G1221700/gene:MD05G1349600/gene:MD15G1234400/gene:MD11G1306200/gene:MD17G1172400/gen…	MD07G1147700/MD09G1157600/MD03G1292200/MD15G1049400/MD15G1171800/MD08G1066300/MD16G1212600/MD01G1216100/MD05G1108800/MD10G1023800/MD06G1090600/MD12G1017800/MD03G1057400/MD12G1236200/MD15G1373200/MD06G1034000/MD02G1266200/MD08G1221700/MD05G1349600/MD15G1234400/MD11G1306200/MD17G1172400/MD02G1120200/MD15G1195800/MD08G1025900/MD06G1234300/MD00G1111900/MD06G1107800/MD06G1232600/MD07G1291000/MD11G1093…	mdm:103439337/mdm:103443229/mdm:103408133/mdm:103424630/mdm:103400415/mdm:103440783/mdm:103436150/mdm:103443519/mdm:103436302/mdm:103444633/mdm:103439201/mdm:103449391/mdm:103407650/mdm:103451007/mdm:103420076/mdm:103436894/mdm:103409091/mdm:103453670/mdm:103434588/mdm:103401024/mdm:103449156/mdm:103401766/mdm:103455731/mdm:103400712/mdm:103440304/mdm:103438271/mdm:103439212/mdm:103437370/mdm:103…	59	41	gene:MD03G1292200/gene:MD15G1049400/gene:MD15G1171800/gene:MD16G1212600/gene:MD05G1108800/gene:MD10G1023800/gene:MD06G1090600/gene:MD12G1017800/gene:MD03G1057400/gene:MD12G1236200/gene:MD02G1266200/gene:MD08G1221700/gene:MD05G1349600/gene:MD15G1234400/gene:MD11G1306200/gene:MD02G1120200/gene:MD15G1195800/gene:MD06G1234300/gene:MD00G1111900/gene:MD06G1107800/gene:MD07G1291000/gene:MD11G1093100/gen…	18	gene:MD07G1147700/gene:MD09G1157600/gene:MD08G1066300/gene:MD01G1216100/gene:MD15G1373200/gene:MD06G1034000/gene:MD17G1172400/gene:MD08G1025900/gene:MD06G1232600/gene:MD06G1128500/gene:MD10G1088700/gene:MD16G1274200/gene:MD06G1046300/gene:MD15G1441000/gene:MD02G1140700/gene:MD01G1078900/gene:MD17G1173100/gene:MD06G1034300
mdm00400	Phenylalanine, tyrosine and tryptophan biosynthesis - Malus domestica (apple)	23/1579	46/4612	0.0192931	0.082889	gene:MD17G1264900/gene:MD15G1096900/gene:MD07G1175200/gene:MD15G1329000/gene:MD08G1186700/gene:MD04G1213800/gene:MD07G1119600/gene:MD15G1332900/gene:MD12G1021300/gene:MD01G1024400/gene:MD11G1255200/gene:MD03G1208800/gene:MD11G1223500/gene:MD17G1215800/gene:MD01G1019500/gene:MD15G1242600/gene:MD13G1016400/gene:MD11G1123300/gene:MD06G1172000/gene:MD17G1054600/gene:MD08G1057400/gene:MD10G1322400/gen…	MD17G1264900/MD15G1096900/MD07G1175200/MD15G1329000/MD08G1186700/MD04G1213800/MD07G1119600/MD15G1332900/MD12G1021300/MD01G1024400/MD11G1255200/MD03G1208800/MD11G1223500/MD17G1215800/MD01G1019500/MD15G1242600/MD13G1016400/MD11G1123300/MD06G1172000/MD17G1054600/MD08G1057400/MD10G1322400/MD10G1193300	mdm:103405859/mdm:103415469/mdm:103440666/mdm:103422257/mdm:103448629/mdm:103434002/mdm:103428057/mdm:103417350/mdm:103416043/mdm:103409994/mdm:103448720/mdm:103407959/mdm:103430123/mdm:108173469/mdm:103454765/mdm:103415924/mdm:103429443/mdm:103422863/mdm:103437705/mdm:103404478/mdm:103421012/mdm:103434493/mdm:103445713	23	22	gene:MD17G1264900/gene:MD15G1096900/gene:MD07G1175200/gene:MD15G1329000/gene:MD08G1186700/gene:MD04G1213800/gene:MD07G1119600/gene:MD15G1332900/gene:MD12G1021300/gene:MD01G1024400/gene:MD11G1255200/gene:MD03G1208800/gene:MD11G1223500/gene:MD17G1215800/gene:MD01G1019500/gene:MD15G1242600/gene:MD13G1016400/gene:MD06G1172000/gene:MD17G1054600/gene:MD08G1057400/gene:MD10G1322400/gene:MD10G1193300	1	gene:MD11G1123300
mdm01210	2-Oxocarboxylic acid metabolism - Malus domestica (apple)	25/1579	52/4612	0.0264362	0.109521	gene:MD09G1108800/gene:MD17G1264900/gene:MD15G1096900/gene:MD05G1110500/gene:MD02G1191100/gene:MD09G1156400/gene:MD06G1028700/gene:MD12G1116100/gene:MD16G1103000/gene:MD10G1138600/gene:MD17G1031300/gene:MD17G1232500/gene:MD09G1003700/gene:MD17G1142900/gene:MD10G1013700/gene:MD02G1002700/gene:MD09G1277300/gene:MD04G1096100/gene:MD00G1055300/gene:MD02G1119700/gene:MD15G1063000/gene:MD14G1185400/gen…	MD09G1108800/MD17G1264900/MD15G1096900/MD05G1110500/MD02G1191100/MD09G1156400/MD06G1028700/MD12G1116100/MD16G1103000/MD10G1138600/MD17G1031300/MD17G1232500/MD09G1003700/MD17G1142900/MD10G1013700/MD02G1002700/MD09G1277300/MD04G1096100/MD00G1055300/MD02G1119700/MD15G1063000/MD14G1185400/MD04G1062100/MD15G1063100/MD01G1019700	mdm:103442605/mdm:103405859/mdm:103415469/mdm:103436475/mdm:103431826/mdm:103443220/mdm:103436863/mdm:103429587/mdm:103403075/mdm:103445208/mdm:103442231/mdm:103405547/mdm:103421581/mdm:103417230/mdm:103439765/mdm:103417939/mdm:103444241/mdm:103433221/mdm:103413538/mdm:103455697/mdm:103436029/mdm:103455316/mdm:103427515/mdm:103455852/mdm:103454775	25	21	gene:MD09G1108800/gene:MD17G1264900/gene:MD15G1096900/gene:MD05G1110500/gene:MD02G1191100/gene:MD09G1156400/gene:MD06G1028700/gene:MD12G1116100/gene:MD10G1138600/gene:MD17G1031300/gene:MD17G1232500/gene:MD09G1003700/gene:MD17G1142900/gene:MD10G1013700/gene:MD09G1277300/gene:MD04G1096100/gene:MD00G1055300/gene:MD02G1119700/gene:MD14G1185400/gene:MD04G1062100/gene:MD01G1019700	4	gene:MD16G1103000/gene:MD02G1002700/gene:MD15G1063000/gene:MD15G1063100
mdm00290	Valine, leucine and isoleucine biosynthesis - Malus domestica (apple)	11/1579	19/4612	0.0291856	0.116742	gene:MD05G1110500/gene:MD02G1191100/gene:MD06G1028700/gene:MD12G1101800/gene:MD17G1232500/gene:MD10G1013700/gene:MD02G1002700/gene:MD15G1063000/gene:MD04G1062100/gene:MD15G1063100/gene:MD01G1019700	MD05G1110500/MD02G1191100/MD06G1028700/MD12G1101800/MD17G1232500/MD10G1013700/MD02G1002700/MD15G1063000/MD04G1062100/MD15G1063100/MD01G1019700	mdm:103436475/mdm:103431826/mdm:103436863/mdm:103449936/mdm:103405547/mdm:103439765/mdm:103417939/mdm:103436029/mdm:103427515/mdm:103455852/mdm:103454775	11	8	gene:MD05G1110500/gene:MD02G1191100/gene:MD06G1028700/gene:MD12G1101800/gene:MD17G1232500/gene:MD10G1013700/gene:MD04G1062100/gene:MD01G1019700	3	gene:MD02G1002700/gene:MD15G1063000/gene:MD15G1063100
mdm00960	Tropane, piperidine and pyridine alkaloid biosynthesis - Malus domestica (apple)	12/1579	23/4612	0.057888	0.223834	gene:MD17G1264900/gene:MD15G1096900/gene:MD15G1329000/gene:MD01G1139100/gene:MD12G1021300/gene:MD01G1024400/gene:MD11G1255200/gene:MD03G1085500/gene:MD11G1093500/gene:MD02G1257400/gene:MD13G1102300/gene:MD14G1172500	MD17G1264900/MD15G1096900/MD15G1329000/MD01G1139100/MD12G1021300/MD01G1024400/MD11G1255200/MD03G1085500/MD11G1093500/MD02G1257400/MD13G1102300/MD14G1172500	mdm:103405859/mdm:103415469/mdm:103422257/mdm:103412975/mdm:103416043/mdm:103409994/mdm:103448720/mdm:103420444/mdm:103422716/mdm:103407292/mdm:103452038/mdm:103431132	12	11	gene:MD17G1264900/gene:MD15G1096900/gene:MD15G1329000/gene:MD01G1139100/gene:MD12G1021300/gene:MD01G1024400/gene:MD11G1255200/gene:MD11G1093500/gene:MD02G1257400/gene:MD13G1102300/gene:MD14G1172500	1	gene:MD03G1085500
mdm04141	Protein processing in endoplasmic reticulum - Malus domestica (apple)	79/1579	200/4612	0.0643804	0.240907	gene:MD06G1113000/gene:MD07G1062300/gene:MD17G1185700/gene:MD17G1127600/gene:MD12G1120200/gene:MD02G1258400/gene:MD01G1144300/gene:MD04G1094400/gene:MD17G1076200/gene:MD09G1116100/gene:MD09G1205500/gene:MD09G1137300/gene:MD17G1209800/gene:MD04G1012000/gene:MD12G1114300/gene:MD15G1008400/gene:MD12G1055900/gene:MD04G1194200/gene:MD03G1125200/gene:MD12G1215200/gene:MD05G1134300/gene:MD04G1140600/gen…	MD06G1113000/MD07G1062300/MD17G1185700/MD17G1127600/MD12G1120200/MD02G1258400/MD01G1144300/MD04G1094400/MD17G1076200/MD09G1116100/MD09G1205500/MD09G1137300/MD17G1209800/MD04G1012000/MD12G1114300/MD15G1008400/MD12G1055900/MD04G1194200/MD03G1125200/MD12G1215200/MD05G1134300/MD04G1140600/MD07G1249900/MD11G1316600/MD10G1262700/MD17G1241200/MD07G1125100/MD17G1228500/MD02G1018200/MD11G1142500/MD06G1227…	mdm:103400676/mdm:103438785/mdm:103454848/mdm:103405105/mdm:103413703/mdm:103408779/mdm:103417894/mdm:103413697/mdm:103404715/mdm:103442667/mdm:103443828/mdm:103441449/mdm:103428235/mdm:103429296/mdm:103423351/mdm:103420856/mdm:103449673/mdm:103433875/mdm:103407783/mdm:103450916/mdm:103445215/mdm:103433536/mdm:103439598/mdm:103449225/mdm:103446189/mdm:103412741/mdm:103405253/mdm:103405525/mdm:103…	79	61	gene:MD06G1113000/gene:MD17G1185700/gene:MD17G1127600/gene:MD12G1120200/gene:MD04G1094400/gene:MD17G1076200/gene:MD09G1116100/gene:MD09G1205500/gene:MD09G1137300/gene:MD17G1209800/gene:MD04G1012000/gene:MD12G1114300/gene:MD04G1194200/gene:MD12G1215200/gene:MD05G1134300/gene:MD07G1249900/gene:MD11G1316600/gene:MD10G1262700/gene:MD17G1241200/gene:MD07G1125100/gene:MD17G1228500/gene:MD02G1018200/gen…	18	gene:MD07G1062300/gene:MD02G1258400/gene:MD01G1144300/gene:MD15G1008400/gene:MD12G1055900/gene:MD03G1125200/gene:MD04G1140600/gene:MD08G1235900/gene:MD02G1005800/gene:MD01G1144200/gene:MD13G1108500/gene:MD07G1075600/gene:MD01G1144400/gene:MD09G1110800/gene:MD13G1024400/gene:MD08G1097700/gene:MD07G1298000/gene:MD05G1172500
mdm01212	Fatty acid metabolism - Malus domestica (apple)	30/1579	69/4612	0.0682523	0.243803	gene:MD12G1057600/gene:MD15G1181900/gene:MD01G1026400/gene:MD05G1286700/gene:MD09G1208800/gene:MD17G1190300/gene:MD14G1058300/gene:MD15G1411500/gene:MD16G1107200/gene:MD13G1188800/gene:MD17G1234100/gene:MD15G1327100/gene:MD10G1264200/gene:MD13G1112000/gene:MD04G1061600/gene:MD16G1152800/gene:MD14G1002100/gene:MD16G1107100/gene:MD10G1085400/gene:MD04G1146400/gene:MD08G1163100/gene:MD12G1059500/gen…	MD12G1057600/MD15G1181900/MD01G1026400/MD05G1286700/MD09G1208800/MD17G1190300/MD14G1058300/MD15G1411500/MD16G1107200/MD13G1188800/MD17G1234100/MD15G1327100/MD10G1264200/MD13G1112000/MD04G1061600/MD16G1152800/MD14G1002100/MD16G1107100/MD10G1085400/MD04G1146400/MD08G1163100/MD12G1059500/MD15G1221800/MD12G1261600/MD01G1133600/MD03G1214200/MD17G1118500/MD16G1238600/MD09G1117200/MD12G1159600	mdm:103443127/mdm:103400486/mdm:103433701/mdm:103434985/mdm:103421837/mdm:103405442/mdm:103454260/mdm:103431754/mdm:103403099/mdm:103453103/mdm:103405633/mdm:103401681/mdm:103412384/mdm:103452100/mdm:103432996/mdm:103433207/mdm:103414842/mdm:103403098/mdm:103449797/mdm:103419374/mdm:103450636/mdm:103449707/mdm:103400909/mdm:103451172/mdm:103406406/mdm:103429415/mdm:103405061/mdm:103416903/mdm:103…	30	29	gene:MD12G1057600/gene:MD15G1181900/gene:MD01G1026400/gene:MD05G1286700/gene:MD09G1208800/gene:MD17G1190300/gene:MD14G1058300/gene:MD15G1411500/gene:MD16G1107200/gene:MD13G1188800/gene:MD17G1234100/gene:MD15G1327100/gene:MD10G1264200/gene:MD13G1112000/gene:MD04G1061600/gene:MD16G1152800/gene:MD14G1002100/gene:MD16G1107100/gene:MD04G1146400/gene:MD08G1163100/gene:MD12G1059500/gene:MD15G1221800/gen…	1	gene:MD10G1085400
mdm00860	Porphyrin and chlorophyll metabolism - Malus domestica (apple)	23/1579	51/4612	0.0693578	0.243803	gene:MD00G1061800/gene:MD06G1131500/gene:MD03G1169100/gene:MD07G1002800/gene:MD04G1239600/gene:MD13G1198800/gene:MD16G1174700/gene:MD08G1162200/gene:MD12G1197300/gene:MD11G1241700/gene:MD04G1070300/gene:MD06G1136900/gene:MD12G1073700/gene:MD08G1044400/gene:MD09G1144600/gene:MD08G1235300/gene:MD02G1031400/gene:MD09G1291200/gene:MD14G1147900/gene:MD11G1149200/gene:MD16G1003400/gene:MD03G1259100/gen…	MD00G1061800/MD06G1131500/MD03G1169100/MD07G1002800/MD04G1239600/MD13G1198800/MD16G1174700/MD08G1162200/MD12G1197300/MD11G1241700/MD04G1070300/MD06G1136900/MD12G1073700/MD08G1044400/MD09G1144600/MD08G1235300/MD02G1031400/MD09G1291200/MD14G1147900/MD11G1149200/MD16G1003400/MD03G1259100/MD14G1072000	mdm:103425992/mdm:103437475/mdm:103426911/mdm:103438359/mdm:103434245/mdm:103453222/mdm:103416790/mdm:103441572/mdm:103427663/mdm:103430380/mdm:103444765/mdm:103437511/mdm:103456287/mdm:103410551/mdm:103405128/mdm:103441929/mdm:103448109/mdm:103444480/mdm:103454888/mdm:103448044/mdm:103425596/mdm:103419096/mdm:103431022	23	10	gene:MD07G1002800/gene:MD16G1174700/gene:MD12G1197300/gene:MD04G1070300/gene:MD06G1136900/gene:MD08G1044400/gene:MD09G1144600/gene:MD08G1235300/gene:MD02G1031400/gene:MD11G1149200	13	gene:MD00G1061800/gene:MD06G1131500/gene:MD03G1169100/gene:MD04G1239600/gene:MD13G1198800/gene:MD08G1162200/gene:MD11G1241700/gene:MD12G1073700/gene:MD09G1291200/gene:MD14G1147900/gene:MD16G1003400/gene:MD03G1259100/gene:MD14G1072000
mdm04712	Circadian rhythm - plant - Malus domestica (apple)	19/1579	41/4612	0.0721324	0.246099	gene:MD16G1018000/gene:MD15G1369900/gene:MD04G1185100/gene:MD04G1183900/gene:MD07G1299100/gene:MD16G1153800/gene:MD12G1199000/gene:MD15G1295000/gene:MD01G1114400/gene:MD16G1255700/gene:MD16G1243300/gene:MD01G1088900/gene:MD13G1153400/gene:MD14G1121100/gene:MD07G1182300/gene:MD04G1113200/gene:MD04G1054100/gene:MD01G1076400/gene:MD16G1132200	MD16G1018000/MD15G1369900/MD04G1185100/MD04G1183900/MD07G1299100/MD16G1153800/MD12G1199000/MD15G1295000/MD01G1114400/MD16G1255700/MD16G1243300/MD01G1088900/MD13G1153400/MD14G1121100/MD07G1182300/MD04G1113200/MD04G1054100/MD01G1076400/MD16G1132200	mdm:103444580/mdm:103453329/mdm:103433823/mdm:103433816/mdm:103439942/mdm:103431933/mdm:103450807/mdm:103431621/mdm:103417716/mdm:103453835/mdm:103429578/mdm:103403589/mdm:103423949/mdm:103454633/mdm:103446932/mdm:103433468/mdm:103436952/mdm:103412857/mdm:103433124	19	1	gene:MD15G1295000	18	gene:MD16G1018000/gene:MD15G1369900/gene:MD04G1185100/gene:MD04G1183900/gene:MD07G1299100/gene:MD16G1153800/gene:MD12G1199000/gene:MD01G1114400/gene:MD16G1255700/gene:MD16G1243300/gene:MD01G1088900/gene:MD13G1153400/gene:MD14G1121100/gene:MD07G1182300/gene:MD04G1113200/gene:MD04G1054100/gene:MD01G1076400/gene:MD16G1132200
mdm00240	Pyrimidine metabolism - Malus domestica (apple)	25/1579	57/4612	0.0823962	0.273084	gene:MD06G1198900/gene:MD03G1037600/gene:MD17G1013500/gene:MD14G1206300/gene:MD06G1107800/gene:MD10G1221000/gene:MD09G1012900/gene:MD05G1163300/gene:MD15G1205500/gene:MD07G1087100/gene:MD11G1180600/gene:MD13G1052900/novel.843/gene:MD10G1220500/gene:MD16G1221200/gene:MD13G1182000/gene:MD16G1051900/gene:MD14G1129200/gene:MD07G1110200/novel.407/gene:MD15G1397500/gene:MD13G1072000/gene:MD03G1111400/g…	MD06G1198900/MD03G1037600/MD17G1013500/MD14G1206300/MD06G1107800/MD10G1221000/MD09G1012900/MD05G1163300/MD15G1205500/MD07G1087100/MD11G1180600/MD13G1052900/-/MD10G1220500/MD16G1221200/MD13G1182000/MD16G1051900/MD14G1129200/MD07G1110200/-/MD15G1397500/MD13G1072000/MD03G1111400/MD11G1196200/MD04G1136300	mdm:103437858/mdm:103416730/mdm:103404202/mdm:103455383/mdm:103437370/mdm:103445952/mdm:103442142/mdm:103435914/mdm:103400800/mdm:103410088/mdm:103448163/mdm:103451709/mdm:103419429/mdm:103445950/mdm:103408302/mdm:103453059/mdm:103402755/mdm:103404467/mdm:103439015/mdm:103414936/mdm:103425297/mdm:103451818/mdm:103422012/mdm:103413165/mdm:103423438	25	16	gene:MD03G1037600/gene:MD06G1107800/gene:MD10G1221000/gene:MD05G1163300/gene:MD15G1205500/gene:MD07G1087100/gene:MD11G1180600/novel.843/gene:MD10G1220500/gene:MD16G1221200/gene:MD14G1129200/gene:MD07G1110200/gene:MD15G1397500/gene:MD13G1072000/gene:MD11G1196200/gene:MD04G1136300	9	gene:MD06G1198900/gene:MD17G1013500/gene:MD14G1206300/gene:MD09G1012900/gene:MD13G1052900/gene:MD13G1182000/gene:MD16G1051900/novel.407/gene:MD03G1111400
mdm00920	Sulfur metabolism - Malus domestica (apple)	17/1579	38/4612	0.116578	0.359191	gene:MD05G1323300/gene:MD02G1075800/gene:MD11G1192000/gene:MD16G1194200/gene:MD01G1065600/gene:MD16G1118100/gene:MD12G1003900/gene:MD05G1348200/gene:MD10G1304400/gene:MD15G1233400/gene:MD09G1149000/gene:MD12G1236000/gene:MD04G1063700/gene:MD01G1008900/gene:MD14G1002700/gene:MD06G1007300/gene:MD17G1135300	MD05G1323300/MD02G1075800/MD11G1192000/MD16G1194200/MD01G1065600/MD16G1118100/MD12G1003900/MD05G1348200/MD10G1304400/MD15G1233400/MD09G1149000/MD12G1236000/MD04G1063700/MD01G1008900/MD14G1002700/MD06G1007300/MD17G1135300	mdm:103408835/mdm:103450147/mdm:103448261/mdm:103416847/mdm:103405317/mdm:103403160/mdm:103419026/mdm:103408766/mdm:103422411/mdm:103401004/mdm:103443171/mdm:103451006/mdm:103433011/mdm:103446461/mdm:103453878/mdm:103436725/mdm:103405156	17	10	gene:MD11G1192000/gene:MD16G1194200/gene:MD01G1065600/gene:MD12G1003900/gene:MD05G1348200/gene:MD12G1236000/gene:MD04G1063700/gene:MD01G1008900/gene:MD14G1002700/gene:MD06G1007300	7	gene:MD05G1323300/gene:MD02G1075800/gene:MD16G1118100/gene:MD10G1304400/gene:MD15G1233400/gene:MD09G1149000/gene:MD17G1135300
mdm00061	Fatty acid biosynthesis - Malus domestica (apple)	20/1579	46/4612	0.12164	0.359191	gene:MD05G1286700/gene:MD09G1208800/gene:MD17G1190300/gene:MD15G1411500/gene:MD13G1188800/gene:MD10G1264200/gene:MD13G1112000/gene:MD05G1172000/gene:MD14G1002100/gene:MD10G1085400/gene:MD04G1146400/gene:MD08G1163100/gene:MD12G1059500/gene:MD15G1221800/gene:MD12G1261600/gene:MD03G1214200/gene:MD17G1118500/gene:MD16G1238600/gene:MD09G1117200/gene:MD12G1159600	MD05G1286700/MD09G1208800/MD17G1190300/MD15G1411500/MD13G1188800/MD10G1264200/MD13G1112000/MD05G1172000/MD14G1002100/MD10G1085400/MD04G1146400/MD08G1163100/MD12G1059500/MD15G1221800/MD12G1261600/MD03G1214200/MD17G1118500/MD16G1238600/MD09G1117200/MD12G1159600	mdm:103434985/mdm:103421837/mdm:103405442/mdm:103431754/mdm:103453103/mdm:103412384/mdm:103452100/mdm:103435859/mdm:103414842/mdm:103449797/mdm:103419374/mdm:103450636/mdm:103449707/mdm:103400909/mdm:103451172/mdm:103429415/mdm:103405061/mdm:103416903/mdm:103442680/mdm:103450531	20	19	gene:MD05G1286700/gene:MD09G1208800/gene:MD17G1190300/gene:MD15G1411500/gene:MD13G1188800/gene:MD10G1264200/gene:MD13G1112000/gene:MD05G1172000/gene:MD14G1002100/gene:MD04G1146400/gene:MD08G1163100/gene:MD12G1059500/gene:MD15G1221800/gene:MD12G1261600/gene:MD03G1214200/gene:MD17G1118500/gene:MD16G1238600/gene:MD09G1117200/gene:MD12G1159600	1	gene:MD10G1085400
mdm00910	Nitrogen metabolism - Malus domestica (apple)	13/1579	28/4612	0.123277	0.359191	gene:MD16G1093300/gene:MD12G1003600/gene:MD00G1015700/gene:MD13G1092500/gene:MD13G1096700/gene:MD13G1218700/gene:MD01G1219500/gene:MD17G1030600/gene:MD13G1180400/gene:MD09G1196200/gene:MD15G1357900/gene:MD05G1081500/gene:MD12G1083000	MD16G1093300/MD12G1003600/MD00G1015700/MD13G1092500/MD13G1096700/MD13G1218700/MD01G1219500/MD17G1030600/MD13G1180400/MD09G1196200/MD15G1357900/MD05G1081500/MD12G1083000	mdm:103403012/mdm:103449307/mdm:103431619/mdm:103451971/mdm:103452006/mdm:103430865/mdm:103443818/mdm:103421471/mdm:103453050/mdm:103424141/mdm:103401883/mdm:103436487/mdm:103424366	13	3	gene:MD13G1092500/gene:MD13G1096700/gene:MD13G1218700	10	gene:MD16G1093300/gene:MD12G1003600/gene:MD00G1015700/gene:MD01G1219500/gene:MD17G1030600/gene:MD13G1180400/gene:MD09G1196200/gene:MD15G1357900/gene:MD05G1081500/gene:MD12G1083000
mdm00780	Biotin metabolism - Malus domestica (apple)	11/1579	23/4612	0.124793	0.359191	gene:MD15G1302100/gene:MD05G1286700/gene:MD15G1411500/gene:MD10G1264200/gene:MD13G1112000/gene:MD14G1002100/gene:MD12G1059500/gene:MD15G1221800/gene:MD15G1356700/gene:MD03G1214200/gene:MD09G1117200	MD15G1302100/MD05G1286700/MD15G1411500/MD10G1264200/MD13G1112000/MD14G1002100/MD12G1059500/MD15G1221800/MD15G1356700/MD03G1214200/MD09G1117200	mdm:103451302/mdm:103434985/mdm:103431754/mdm:103412384/mdm:103452100/mdm:103414842/mdm:103449707/mdm:103400909/mdm:103401855/mdm:103429415/mdm:103442680	11	11	gene:MD15G1302100/gene:MD05G1286700/gene:MD15G1411500/gene:MD10G1264200/gene:MD13G1112000/gene:MD14G1002100/gene:MD12G1059500/gene:MD15G1221800/gene:MD15G1356700/gene:MD03G1214200/gene:MD09G1117200	0
mdm02010	ABC transporters - Malus domestica (apple)	11/1579	23/4612	0.124793	0.359191	gene:MD06G1098900/gene:MD17G1049600/gene:MD01G1213600/gene:MD15G1196000/gene:MD09G1049400/gene:MD13G1139100/gene:MD10G1268400/gene:MD04G1092800/gene:MD09G1225000/gene:MD09G1177100/gene:MD17G1042800	MD06G1098900/MD17G1049600/MD01G1213600/MD15G1196000/MD09G1049400/MD13G1139100/MD10G1268400/MD04G1092800/MD09G1225000/MD09G1177100/MD17G1042800	mdm:103431057/mdm:103404434/mdm:103443387/mdm:103453005/mdm:103442343/mdm:103452611/mdm:103446263/mdm:103433112/mdm:103443986/mdm:103443659/mdm:103432041	11	3	gene:MD01G1213600/gene:MD10G1268400/gene:MD04G1092800	8	gene:MD06G1098900/gene:MD17G1049600/gene:MD15G1196000/gene:MD09G1049400/gene:MD13G1139100/gene:MD09G1225000/gene:MD09G1177100/gene:MD17G1042800
mdm00513	Various types of N-glycan biosynthesis - Malus domestica (apple)	18/1579	41/4612	0.126956	0.359191	gene:MD07G1190100/gene:MD09G1126500/gene:MD10G1262700/gene:MD05G1284300/gene:MD09G1160700/gene:MD15G1411300/gene:MD10G1005100/gene:MD05G1138700/gene:MD15G1269000/gene:MD10G1094900/gene:MD10G1141600/gene:MD01G1154800/gene:MD01G1120700/gene:MD09G1040900/gene:MD17G1042200/gene:MD14G1245500/gene:MD05G1070400/gene:MD13G1071300	MD07G1190100/MD09G1126500/MD10G1262700/MD05G1284300/MD09G1160700/MD15G1411300/MD10G1005100/MD05G1138700/MD15G1269000/MD10G1094900/MD10G1141600/MD01G1154800/MD01G1120700/MD09G1040900/MD17G1042200/MD14G1245500/MD05G1070400/MD13G1071300	mdm:103434574/mdm:103442995/mdm:103446189/mdm:103444000/mdm:103443254/mdm:103425331/mdm:103444498/mdm:103440937/mdm:103425068/mdm:103436488/mdm:103422182/mdm:103432842/mdm:103433494/mdm:103442297/mdm:103404378/mdm:103455701/mdm:103412270/mdm:103451812	18	18	gene:MD07G1190100/gene:MD09G1126500/gene:MD10G1262700/gene:MD05G1284300/gene:MD09G1160700/gene:MD15G1411300/gene:MD10G1005100/gene:MD05G1138700/gene:MD15G1269000/gene:MD10G1094900/gene:MD10G1141600/gene:MD01G1154800/gene:MD01G1120700/gene:MD09G1040900/gene:MD17G1042200/gene:MD14G1245500/gene:MD05G1070400/gene:MD13G1071300	0
mdm01040	Biosynthesis of unsaturated fatty acids - Malus domestica (apple)	9/1579	19/4612	0.166337	0.456978	gene:MD12G1057600/gene:MD01G1026400/gene:MD14G1058300/gene:MD16G1107200/gene:MD17G1234100/gene:MD15G1327100/gene:MD16G1107100/gene:MD12G1261600/gene:MD01G1133600	MD12G1057600/MD01G1026400/MD14G1058300/MD16G1107200/MD17G1234100/MD15G1327100/MD16G1107100/MD12G1261600/MD01G1133600	mdm:103443127/mdm:103433701/mdm:103454260/mdm:103403099/mdm:103405633/mdm:103401681/mdm:103403098/mdm:103451172/mdm:103406406	9	9	gene:MD12G1057600/gene:MD01G1026400/gene:MD14G1058300/gene:MD16G1107200/gene:MD17G1234100/gene:MD15G1327100/gene:MD16G1107100/gene:MD12G1261600/gene:MD01G1133600	0
mdm00380	Tryptophan metabolism - Malus domestica (apple)	17/1579	40/4612	0.173336	0.456978	gene:MD09G1216600/gene:MD09G1110700/gene:MD13G1147400/gene:MD04G1207000/gene:MD10G1256900/gene:MD16G1157500/gene:MD13G1053400/gene:MD12G1221300/gene:MD16G1152800/gene:MD06G1008600/gene:MD10G1256800/gene:MD16G1145800/gene:MD02G1106500/gene:MD14G1185400/gene:MD06G1169600/gene:MD15G1219200/gene:MD02G1107000	MD09G1216600/MD09G1110700/MD13G1147400/MD04G1207000/MD10G1256900/MD16G1157500/MD13G1053400/MD12G1221300/MD16G1152800/MD06G1008600/MD10G1256800/MD16G1145800/MD02G1106500/MD14G1185400/MD06G1169600/MD15G1219200/MD02G1107000	mdm:103429245/mdm:103404831/mdm:103423928/mdm:103433962/mdm:103406477/mdm:103403556/mdm:103451714/mdm:103426375/mdm:103433207/mdm:103412104/mdm:103448183/mdm:103432166/mdm:103426758/mdm:103455316/mdm:103437690/mdm:103400922/mdm:103406983	17	10	gene:MD09G1216600/gene:MD09G1110700/gene:MD13G1147400/gene:MD16G1157500/gene:MD16G1152800/gene:MD06G1008600/gene:MD16G1145800/gene:MD02G1106500/gene:MD14G1185400/gene:MD15G1219200	7	gene:MD04G1207000/gene:MD10G1256900/gene:MD13G1053400/gene:MD12G1221300/gene:MD10G1256800/gene:MD06G1169600/gene:MD02G1107000
mdm00640	Propanoate metabolism - Malus domestica (apple)	17/1579	40/4612	0.173336	0.456978	gene:MD01G1026400/gene:MD13G1147400/gene:MD05G1193100/gene:MD09G1000400/gene:MD14G1245700/gene:MD17G1234100/gene:MD15G1327100/gene:MD16G1157500/gene:MD09G1149500/gene:MD16G1152800/gene:MD06G1239800/gene:MD01G1005600/gene:MD16G1145800/gene:MD04G1146400/gene:MD05G1351700/gene:MD16G1238600/gene:MD12G1159600	MD01G1026400/MD13G1147400/MD05G1193100/MD09G1000400/MD14G1245700/MD17G1234100/MD15G1327100/MD16G1157500/MD09G1149500/MD16G1152800/MD06G1239800/MD01G1005600/MD16G1145800/MD04G1146400/MD05G1351700/MD16G1238600/MD12G1159600	mdm:103433701/mdm:103423928/mdm:103428008/mdm:103442064/mdm:103455699/mdm:103405633/mdm:103401681/mdm:103403556/mdm:103443175/mdm:103433207/mdm:103438297/mdm:103401787/mdm:103432166/mdm:103419374/mdm:103434476/mdm:103416903/mdm:103450531	17	17	gene:MD01G1026400/gene:MD13G1147400/gene:MD05G1193100/gene:MD09G1000400/gene:MD14G1245700/gene:MD17G1234100/gene:MD15G1327100/gene:MD16G1157500/gene:MD09G1149500/gene:MD16G1152800/gene:MD06G1239800/gene:MD01G1005600/gene:MD16G1145800/gene:MD04G1146400/gene:MD05G1351700/gene:MD16G1238600/gene:MD12G1159600	0
mdm00330	Arginine and proline metabolism - Malus domestica (apple)	21/1579	51/4612	0.182801	0.471221	gene:MD17G1264900/gene:MD15G1096900/gene:MD04G1207000/gene:MD02G1306200/gene:MD17G1287500/gene:MD01G1140200/gene:MD04G1030700/gene:MD12G1221300/gene:MD11G1166200/gene:MD02G1123600/gene:MD00G1141100/gene:MD12G1091600/gene:MD05G1055300/gene:MD15G1237500/gene:MD09G1043000/gene:MD08G1008100/gene:MD17G1206300/gene:MD15G1219200/gene:MD10G1102300/gene:MD17G1070700/gene:MD14G1084400	MD17G1264900/MD15G1096900/MD04G1207000/MD02G1306200/MD17G1287500/MD01G1140200/MD04G1030700/MD12G1221300/MD11G1166200/MD02G1123600/MD00G1141100/MD12G1091600/MD05G1055300/MD15G1237500/MD09G1043000/MD08G1008100/MD17G1206300/MD15G1219200/MD10G1102300/MD17G1070700/MD14G1084400	mdm:103405859/mdm:103415469/mdm:103433962/mdm:103412969/mdm:103405900/mdm:103435445/mdm:103449924/mdm:103426375/mdm:103453363/mdm:103455898/mdm:103433459/mdm:103409019/mdm:103422167/mdm:103401040/mdm:103442307/mdm:103440239/mdm:103440728/mdm:103400922/mdm:103436389/mdm:103404681/mdm:103454613	21	18	gene:MD17G1264900/gene:MD15G1096900/gene:MD02G1306200/gene:MD17G1287500/gene:MD01G1140200/gene:MD04G1030700/gene:MD02G1123600/gene:MD00G1141100/gene:MD12G1091600/gene:MD05G1055300/gene:MD15G1237500/gene:MD09G1043000/gene:MD08G1008100/gene:MD17G1206300/gene:MD15G1219200/gene:MD10G1102300/gene:MD17G1070700/gene:MD14G1084400	3	gene:MD04G1207000/gene:MD12G1221300/gene:MD11G1166200
mdm00340	Histidine metabolism - Malus domestica (apple)	9/1579	20/4612	0.214953	0.542055	gene:MD03G1198000/gene:MD12G1021300/gene:MD10G1009700/gene:MD10G1068900/gene:MD05G1010900/gene:MD16G1193500/gene:MD15G1219200/gene:MD14G1023300/gene:MD05G1271100	MD03G1198000/MD12G1021300/MD10G1009700/MD10G1068900/MD05G1010900/MD16G1193500/MD15G1219200/MD14G1023300/MD05G1271100	mdm:103443259/mdm:103416043/mdm:103429431/mdm:103410485/mdm:103409380/mdm:103403916/mdm:103400922/mdm:103433262/mdm:103435636	9	9	gene:MD03G1198000/gene:MD12G1021300/gene:MD10G1009700/gene:MD10G1068900/gene:MD05G1010900/gene:MD16G1193500/gene:MD15G1219200/gene:MD14G1023300/gene:MD05G1271100	0
mdm00750	Vitamin B6 metabolism - Malus domestica (apple)	7/1579	15/4612	0.225067	0.555484	gene:MD12G1075700/gene:MD12G1166700/gene:MD15G1233200/gene:MD03G1113000/gene:MD15G1204200/gene:MD17G1171300/gene:MD17G1175900	MD12G1075700/MD12G1166700/MD15G1233200/MD03G1113000/MD15G1204200/MD17G1171300/MD17G1175900	mdm:103423273/mdm:103452951/mdm:103401006/mdm:103422086/mdm:103400787/mdm:103401762/mdm:103453549	7	7	gene:MD12G1075700/gene:MD12G1166700/gene:MD15G1233200/gene:MD03G1113000/gene:MD15G1204200/gene:MD17G1171300/gene:MD17G1175900	0
mdm00600	Sphingolipid metabolism - Malus domestica (apple)	10/1579	23/4612	0.233796	0.565006	gene:MD12G1158800/gene:MD13G1122300/gene:MD05G1324800/gene:MD12G1184900/gene:MD09G1192500/gene:MD05G1321600/gene:MD02G1287500/gene:MD16G1005300/gene:MD15G1440300/gene:MD02G1254800	MD12G1158800/MD13G1122300/MD05G1324800/MD12G1184900/MD09G1192500/MD05G1321600/MD02G1287500/MD16G1005300/MD15G1440300/MD02G1254800	mdm:103450527/mdm:103452172/mdm:103427837/mdm:103450732/mdm:103414756/mdm:103434744/mdm:103411425/mdm:103451430/mdm:103425391/mdm:103455938	10	6	gene:MD13G1122300/gene:MD05G1324800/gene:MD12G1184900/gene:MD09G1192500/gene:MD15G1440300/gene:MD02G1254800	4	gene:MD12G1158800/gene:MD05G1321600/gene:MD02G1287500/gene:MD16G1005300
mdm04145	Phagosome - Malus domestica (apple)	29/1579	75/4612	0.242377	0.573791	gene:MD16G1029100/gene:MD04G1194200/gene:MD02G1196300/gene:MD17G1193300/gene:MD14G1119200/gene:MD14G1144700/gene:MD15G1190600/gene:MD12G1206700/gene:MD10G1077700/gene:MD10G1274900/gene:MD11G1265500/gene:MD04G1045300/gene:MD16G1095200/gene:MD07G1310400/gene:MD10G1111600/gene:MD15G1011800/gene:MD06G1082200/gene:MD06G1178300/gene:MD08G1097700/gene:MD11G1005100/gene:MD03G1109800/gene:MD12G1119300/gen…	MD16G1029100/MD04G1194200/MD02G1196300/MD17G1193300/MD14G1119200/MD14G1144700/MD15G1190600/MD12G1206700/MD10G1077700/MD10G1274900/MD11G1265500/MD04G1045300/MD16G1095200/MD07G1310400/MD10G1111600/MD15G1011800/MD06G1082200/MD06G1178300/MD08G1097700/MD11G1005100/MD03G1109800/MD12G1119300/MD03G1192100/MD14G1003200/MD15G1318800/MD15G1224300/MD01G1103700/MD09G1177400/MD08G1141700	mdm:103451587/mdm:103433875/mdm:103423429/mdm:103405467/mdm:103454644/mdm:103454869/mdm:103449213/mdm:103450863/mdm:103454250/mdm:103446298/mdm:103448780/mdm:103432753/mdm:103403025/mdm:103420809/mdm:103436316/mdm:103430391/mdm:103415092/mdm:103455244/mdm:103423904/mdm:103412642/mdm:103421945/mdm:103450056/mdm:103428061/mdm:103449312/mdm:103411660/mdm:103400892/mdm:103428534/mdm:103443666/mdm:103…	29	23	gene:MD16G1029100/gene:MD04G1194200/gene:MD02G1196300/gene:MD17G1193300/gene:MD14G1144700/gene:MD15G1190600/gene:MD12G1206700/gene:MD10G1077700/gene:MD10G1274900/gene:MD11G1265500/gene:MD04G1045300/gene:MD16G1095200/gene:MD07G1310400/gene:MD11G1005100/gene:MD03G1109800/gene:MD12G1119300/gene:MD03G1192100/gene:MD14G1003200/gene:MD15G1318800/gene:MD15G1224300/gene:MD01G1103700/gene:MD09G1177400/gen…	6	gene:MD14G1119200/gene:MD10G1111600/gene:MD15G1011800/gene:MD06G1082200/gene:MD06G1178300/gene:MD08G1097700
mdm00510	N-Glycan biosynthesis - Malus domestica (apple)	20/1579	51/4612	0.269508	0.625258	gene:MD09G1126500/gene:MD15G1169200/gene:MD10G1262700/gene:MD15G1418600/gene:MD12G1140900/gene:MD05G1284300/gene:MD09G1160700/gene:MD10G1005100/gene:MD05G1138700/gene:MD15G1269000/gene:MD06G1125000/gene:MD10G1141600/gene:MD01G1154800/gene:MD09G1040900/gene:MD17G1042200/gene:MD12G1123000/gene:MD01G1133900/gene:MD14G1245500/gene:MD05G1070400/gene:MD16G1117400	MD09G1126500/MD15G1169200/MD10G1262700/MD15G1418600/MD12G1140900/MD05G1284300/MD09G1160700/MD10G1005100/MD05G1138700/MD15G1269000/MD06G1125000/MD10G1141600/MD01G1154800/MD09G1040900/MD17G1042200/MD12G1123000/MD01G1133900/MD14G1245500/MD05G1070400/MD16G1117400	mdm:103442995/mdm:103431468/mdm:103446189/mdm:103402314/mdm:103430439/mdm:103444000/mdm:103443254/mdm:103444498/mdm:103440937/mdm:103425068/mdm:103438685/mdm:103422182/mdm:103432842/mdm:103442297/mdm:103404378/mdm:103450076/mdm:103445584/mdm:103455701/mdm:103412270/mdm:103414334	20	19	gene:MD09G1126500/gene:MD15G1169200/gene:MD10G1262700/gene:MD15G1418600/gene:MD12G1140900/gene:MD05G1284300/gene:MD09G1160700/gene:MD10G1005100/gene:MD05G1138700/gene:MD15G1269000/gene:MD10G1141600/gene:MD01G1154800/gene:MD09G1040900/gene:MD17G1042200/gene:MD12G1123000/gene:MD01G1133900/gene:MD14G1245500/gene:MD05G1070400/gene:MD16G1117400	1	gene:MD06G1125000
mdm00071	Fatty acid degradation - Malus domestica (apple)	18/1579	46/4612	0.288578	0.656373	gene:MD15G1181900/gene:MD01G1026400/gene:MD13G1210400/gene:MD13G1188800/gene:MD17G1234100/gene:MD15G1327100/gene:MD01G1238700/gene:MD16G1152800/gene:MD10G1085400/gene:MD05G1179800/gene:MD08G1163100/gene:MD10G1013900/gene:MD15G1219200/gene:MD05G1186000/gene:MD06G1121600/gene:MD01G1124100/gene:MD06G1241000/gene:MD17G1118500	MD15G1181900/MD01G1026400/MD13G1210400/MD13G1188800/MD17G1234100/MD15G1327100/MD01G1238700/MD16G1152800/MD10G1085400/MD05G1179800/MD08G1163100/MD10G1013900/MD15G1219200/MD05G1186000/MD06G1121600/MD01G1124100/MD06G1241000/MD17G1118500	mdm:103400486/mdm:103433701/mdm:103434903/mdm:103453103/mdm:103405633/mdm:103401681/mdm:103445006/mdm:103433207/mdm:103449797/mdm:103435799/mdm:103450636/mdm:103428551/mdm:103400922/mdm:103435773/mdm:103437442/mdm:103435861/mdm:103438307/mdm:103405061	18	13	gene:MD15G1181900/gene:MD01G1026400/gene:MD13G1210400/gene:MD13G1188800/gene:MD17G1234100/gene:MD15G1327100/gene:MD01G1238700/gene:MD16G1152800/gene:MD08G1163100/gene:MD15G1219200/gene:MD06G1121600/gene:MD01G1124100/gene:MD17G1118500	5	gene:MD10G1085400/gene:MD05G1179800/gene:MD10G1013900/gene:MD05G1186000/gene:MD06G1241000
mdm00300	Lysine biosynthesis - Malus domestica (apple)	6/1579	14/4612	0.336488	0.741919	gene:MD10G1004700/gene:MD10G1114500/gene:MD09G1003700/gene:MD05G1111000/gene:MD02G1201600/gene:MD05G1063100	MD10G1004700/MD10G1114500/MD09G1003700/MD05G1111000/MD02G1201600/MD05G1063100	mdm:103425227/mdm:103445180/mdm:103421581/mdm:103436467/mdm:103405881/mdm:103448417	6	6	gene:MD10G1004700/gene:MD10G1114500/gene:MD09G1003700/gene:MD05G1111000/gene:MD02G1201600/gene:MD05G1063100	0
mdm00730	Thiamine metabolism - Malus domestica (apple)	10/1579	25/4612	0.33898	0.741919	gene:MD02G1012500/gene:MD16G1177200/gene:MD01G1041300/gene:MD03G1074000/gene:MD15G1309900/gene:MD11G1305700/gene:MD11G1080300/gene:MD15G1119100/gene:MD13G1229700/gene:MD13G1175400	MD02G1012500/MD16G1177200/MD01G1041300/MD03G1074000/MD15G1309900/MD11G1305700/MD11G1080300/MD15G1119100/MD13G1229700/MD13G1175400	mdm:103451211/mdm:103403800/mdm:103415150/mdm:103418935/mdm:103401537/mdm:103423119/mdm:103447435/mdm:103456158/mdm:103443859/mdm:103453010	10	4	gene:MD01G1041300/gene:MD15G1309900/gene:MD11G1305700/gene:MD13G1229700	6	gene:MD02G1012500/gene:MD16G1177200/gene:MD03G1074000/gene:MD11G1080300/gene:MD15G1119100/gene:MD13G1175400
mdm00908	Zeatin biosynthesis - Malus domestica (apple)	8/1579	20/4612	0.370817	0.796571	gene:MD03G1267900/gene:MD15G1050100/gene:MD07G1026600/gene:MD09G1087700/gene:MD12G1104800/gene:MD15G1021500/gene:MD08G1134000/gene:MD13G1040600	MD03G1267900/MD15G1050100/MD07G1026600/MD09G1087700/MD12G1104800/MD15G1021500/MD08G1134000/MD13G1040600	mdm:103432442/mdm:103455779/mdm:103438473/mdm:103442522/mdm:103423330/mdm:103450431/mdm:103409578/mdm:103451645	8	4	gene:MD15G1050100/gene:MD07G1026600/gene:MD15G1021500/gene:MD13G1040600	4	gene:MD03G1267900/gene:MD09G1087700/gene:MD12G1104800/gene:MD08G1134000
mdm00900	Terpenoid backbone biosynthesis - Malus domestica (apple)	22/1579	60/4612	0.39161	0.822106	gene:MD16G1177200/gene:MD03G1252200/gene:MD01G1069400/gene:MD01G1041300/gene:MD03G1117300/gene:MD10G1078800/gene:MD06G1070000/gene:MD12G1023600/gene:MD05G1029700/gene:MD13G1049700/gene:MD05G1280200/gene:MD15G1135000/gene:MD04G1069200/gene:MD09G1247700/gene:MD04G1245100/gene:MD15G1309900/gene:MD11G1273800/gene:MD03G1034900/gene:MD10G1258500/gene:MD09G1034200/gene:MD15G1119100/gene:MD13G1175400	MD16G1177200/MD03G1252200/MD01G1069400/MD01G1041300/MD03G1117300/MD10G1078800/MD06G1070000/MD12G1023600/MD05G1029700/MD13G1049700/MD05G1280200/MD15G1135000/MD04G1069200/MD09G1247700/MD04G1245100/MD15G1309900/MD11G1273800/MD03G1034900/MD10G1258500/MD09G1034200/MD15G1119100/MD13G1175400	mdm:103403800/mdm:103427372/mdm:103409069/mdm:103415150/mdm:103422909/mdm:103449834/mdm:103437319/mdm:103449451/mdm:103432740/mdm:103402743/mdm:103435197/mdm:103400276/mdm:103444755/mdm:103432249/mdm:103419532/mdm:103401537/mdm:103448906/mdm:103407600/mdm:103435019/mdm:103429024/mdm:103456158/mdm:103453010	22	14	gene:MD01G1069400/gene:MD01G1041300/gene:MD03G1117300/gene:MD06G1070000/gene:MD12G1023600/gene:MD05G1029700/gene:MD13G1049700/gene:MD15G1135000/gene:MD04G1069200/gene:MD09G1247700/gene:MD04G1245100/gene:MD15G1309900/gene:MD03G1034900/gene:MD10G1258500	8	gene:MD16G1177200/gene:MD03G1252200/gene:MD10G1078800/gene:MD05G1280200/gene:MD11G1273800/gene:MD09G1034200/gene:MD15G1119100/gene:MD13G1175400
mdm04070	Phosphatidylinositol signaling system - Malus domestica (apple)	23/1579	63/4612	0.396879	0.822106	gene:MD01G1153000/gene:MD16G1029100/gene:MD07G1221900/gene:MD17G1046500/gene:MD06G1234300/gene:MD10G1334900/gene:MD00G1076800/gene:MD04G1159300/gene:MD14G1241000/gene:MD10G1068900/gene:MD10G1330800/gene:MD12G1169400/gene:MD05G1357100/gene:MD16G1095200/gene:MD07G1309900/gene:MD05G1068200/gene:MD15G1232800/gene:MD16G1264500/gene:MD15G1224300/gene:MD08G1026900/gene:MD06G1200300/gene:MD09G1052700/gen…	MD01G1153000/MD16G1029100/MD07G1221900/MD17G1046500/MD06G1234300/MD10G1334900/MD00G1076800/MD04G1159300/MD14G1241000/MD10G1068900/MD10G1330800/MD12G1169400/MD05G1357100/MD16G1095200/MD07G1309900/MD05G1068200/MD15G1232800/MD16G1264500/MD15G1224300/MD08G1026900/MD06G1200300/MD09G1052700/MD10G1124800	mdm:103406415/mdm:103451587/mdm:103432829/mdm:103442791/mdm:103438271/mdm:103422491/mdm:103438670/mdm:103433618/mdm:103455657/mdm:103410485/mdm:103446772/mdm:103414619/mdm:103434443/mdm:103403025/mdm:103420816/mdm:103424996/mdm:103431542/mdm:103403751/mdm:103400892/mdm:103440309/mdm:103437868/mdm:103442362/mdm:103436222	23	16	gene:MD16G1029100/gene:MD17G1046500/gene:MD06G1234300/gene:MD10G1334900/gene:MD04G1159300/gene:MD14G1241000/gene:MD10G1068900/gene:MD10G1330800/gene:MD05G1357100/gene:MD16G1095200/gene:MD05G1068200/gene:MD15G1232800/gene:MD16G1264500/gene:MD15G1224300/gene:MD09G1052700/gene:MD10G1124800	7	gene:MD01G1153000/gene:MD07G1221900/gene:MD00G1076800/gene:MD12G1169400/gene:MD07G1309900/gene:MD08G1026900/gene:MD06G1200300
mdm00940	Phenylpropanoid biosynthesis - Malus domestica (apple)	43/1579	121/4612	0.413886	0.832683	gene:MD00G1112500/gene:MD03G1161800/gene:MD16G1109300/gene:MD02G1259600/gene:MD03G1110800/gene:MD17G1244600/gene:MD12G1116700/gene:MD10G1316200/gene:MD17G1225100/gene:MD10G1244400/gene:MD11G1178000/gene:MD01G1106900/gene:MD05G1345800/gene:MD01G1119700/gene:MD03G1013200/gene:MD07G1309000/gene:MD05G1342500/gene:MD13G1109400/gene:MD07G1183600/gene:MD01G1034500/gene:MD17G1222400/gene:MD05G1268400/gen…	MD00G1112500/MD03G1161800/MD16G1109300/MD02G1259600/MD03G1110800/MD17G1244600/MD12G1116700/MD10G1316200/MD17G1225100/MD10G1244400/MD11G1178000/MD01G1106900/MD05G1345800/MD01G1119700/MD03G1013200/MD07G1309000/MD05G1342500/MD13G1109400/MD07G1183600/MD01G1034500/MD17G1222400/MD05G1268400/MD03G1059200/MD03G1288300/MD08G1242900/MD02G1242100/MD06G1229100/MD07G1007600/MD03G1215300/MD17G1229400/MD09G1105…	mdm:103403867/mdm:103418926/mdm:103426747/mdm:103426916/mdm:103413727/mdm:103432257/mdm:103450046/mdm:103446691/mdm:103405591/mdm:103429637/mdm:103448135/mdm:103430265/mdm:103408778/mdm:103426378/mdm:103407551/mdm:103440010/mdm:103427795/mdm:103452082/mdm:103401820/mdm:103411973/mdm:103438772/mdm:103455003/mdm:103418409/mdm:103432595/mdm:103441965/mdm:103408273/mdm:103438060/mdm:103438384/mdm:103…	43	29	gene:MD00G1112500/gene:MD03G1161800/gene:MD02G1259600/gene:MD03G1110800/gene:MD17G1244600/gene:MD12G1116700/gene:MD17G1225100/gene:MD11G1178000/gene:MD01G1106900/gene:MD01G1119700/gene:MD03G1013200/gene:MD07G1309000/gene:MD13G1109400/gene:MD01G1034500/gene:MD17G1222400/gene:MD05G1268400/gene:MD03G1059200/gene:MD08G1242900/gene:MD02G1242100/gene:MD07G1007600/gene:MD17G1229400/gene:MD13G1109000/gen…	14	gene:MD16G1109300/gene:MD10G1316200/gene:MD10G1244400/gene:MD05G1345800/gene:MD05G1342500/gene:MD07G1183600/gene:MD03G1288300/gene:MD06G1229100/gene:MD03G1215300/gene:MD09G1105900/gene:MD06G1038800/gene:MD11G1151200/gene:MD08G1222600/gene:MD10G1321200
mdm00590	Arachidonic acid metabolism - Malus domestica (apple)	7/1579	18/4612	0.42352	0.832683	gene:MD02G1069100/gene:MD12G1028800/gene:MD15G1200700/gene:MD08G1055100/gene:MD14G1236600/gene:MD02G1258700/gene:MD14G1027000	MD02G1069100/MD12G1028800/MD15G1200700/MD08G1055100/MD14G1236600/MD02G1258700/MD14G1027000	mdm:103449889/mdm:103449484/mdm:103400780/mdm:103440709/mdm:103455631/mdm:103418483/mdm:103443583	7	6	gene:MD02G1069100/gene:MD12G1028800/gene:MD08G1055100/gene:MD14G1236600/gene:MD02G1258700/gene:MD14G1027000	1	gene:MD15G1200700
mdm00945	Stilbenoid, diarylheptanoid and gingerol biosynthesis - Malus domestica (apple)	7/1579	18/4612	0.42352	0.832683	gene:MD16G1109300/gene:MD03G1110800/gene:MD17G1225100/gene:MD13G1109400/gene:MD08G1242900/gene:MD13G1109000/gene:MD05G1083900	MD16G1109300/MD03G1110800/MD17G1225100/MD13G1109400/MD08G1242900/MD13G1109000/MD05G1083900	mdm:103426747/mdm:103413727/mdm:103405591/mdm:103452082/mdm:103441965/mdm:103452080/mdm:103448267	7	6	gene:MD03G1110800/gene:MD17G1225100/gene:MD13G1109400/gene:MD08G1242900/gene:MD13G1109000/gene:MD05G1083900	1	gene:MD16G1109300
mdm00310	Lysine degradation - Malus domestica (apple)	9/1579	24/4612	0.44268	0.841817	gene:MD09G1110700/gene:MD13G1147400/gene:MD15G1106400/gene:MD15G1285900/gene:MD16G1157500/gene:MD09G1002600/gene:MD16G1152800/gene:MD16G1145800/gene:MD15G1219200	MD09G1110700/MD13G1147400/MD15G1106400/MD15G1285900/MD16G1157500/MD09G1002600/MD16G1152800/MD16G1145800/MD15G1219200	mdm:103404831/mdm:103423928/mdm:103456087/mdm:103403246/mdm:103403556/mdm:103442704/mdm:103433207/mdm:103432166/mdm:103400922	9	7	gene:MD09G1110700/gene:MD13G1147400/gene:MD15G1285900/gene:MD16G1157500/gene:MD16G1152800/gene:MD16G1145800/gene:MD15G1219200	2	gene:MD15G1106400/gene:MD09G1002600
mdm00790	Folate biosynthesis - Malus domestica (apple)	9/1579	24/4612	0.44268	0.841817	gene:MD01G1036500/gene:MD14G1081100/gene:MD11G1181200/gene:MD01G1109300/gene:MD10G1157600/gene:MD01G1140600/gene:MD05G1221200/gene:MD02G1258700/gene:MD03G1244800	MD01G1036500/MD14G1081100/MD11G1181200/MD01G1109300/MD10G1157600/MD01G1140600/MD05G1221200/MD02G1258700/MD03G1244800	mdm:103437501/mdm:103454548/mdm:103413115/mdm:103432054/mdm:103422191/mdm:103444473/mdm:103435418/mdm:103418483/mdm:103408080	9	9	gene:MD01G1036500/gene:MD14G1081100/gene:MD11G1181200/gene:MD01G1109300/gene:MD10G1157600/gene:MD01G1140600/gene:MD05G1221200/gene:MD02G1258700/gene:MD03G1244800	0
mdm00270	Cysteine and methionine metabolism - Malus domestica (apple)	37/1579	105/4612	0.450276	0.842452	gene:MD05G1112700/gene:MD02G1075800/gene:MD09G1216600/gene:MD10G1004700/gene:MD17G1264900/gene:MD15G1096900/gene:MD13G1141700/gene:MD16G1199500/gene:MD05G1110500/gene:MD16G1194200/gene:MD02G1191100/gene:MD01G1065600/gene:MD15G1219600/gene:MD16G1043200/gene:MD17G1106300/gene:MD06G1090600/gene:MD11G1255200/gene:MD15G1233200/gene:MD14G1201000/gene:MD04G1091900/gene:MD09G1003700/gene:MD09G1114800/gen…	MD05G1112700/MD02G1075800/MD09G1216600/MD10G1004700/MD17G1264900/MD15G1096900/MD13G1141700/MD16G1199500/MD05G1110500/MD16G1194200/MD02G1191100/MD01G1065600/MD15G1219600/MD16G1043200/MD17G1106300/MD06G1090600/MD11G1255200/MD15G1233200/MD14G1201000/MD04G1091900/MD09G1003700/MD09G1114800/MD12G1093700/MD15G1233400/MD13G1214000/MD12G1236000/MD12G1224500/MD03G1229100/MD11G1259400/MD04G1017200/MD15G1063…	mdm:103436249/mdm:103450147/mdm:103429245/mdm:103425227/mdm:103405859/mdm:103415469/mdm:103452632/mdm:103416852/mdm:103436475/mdm:103416847/mdm:103431826/mdm:103405317/mdm:103400927/mdm:103402706/mdm:103404960/mdm:103439201/mdm:103448720/mdm:103401006/mdm:103424543/mdm:103433106/mdm:103421581/mdm:103411280/mdm:103449879/mdm:103401004/mdm:103453451/mdm:103451006/mdm:103450967/mdm:103422882/mdm:103…	37	26	gene:MD09G1216600/gene:MD10G1004700/gene:MD17G1264900/gene:MD15G1096900/gene:MD13G1141700/gene:MD05G1110500/gene:MD16G1194200/gene:MD02G1191100/gene:MD01G1065600/gene:MD16G1043200/gene:MD17G1106300/gene:MD06G1090600/gene:MD11G1255200/gene:MD15G1233200/gene:MD14G1201000/gene:MD04G1091900/gene:MD09G1003700/gene:MD09G1114800/gene:MD12G1093700/gene:MD13G1214000/gene:MD12G1236000/gene:MD11G1259400/gen…	11	gene:MD05G1112700/gene:MD02G1075800/gene:MD16G1199500/gene:MD15G1219600/gene:MD15G1233400/gene:MD12G1224500/gene:MD03G1229100/gene:MD15G1063000/gene:MD14G1126800/gene:MD15G1063100/gene:MD09G1157900
mdm00970	Aminoacyl-tRNA biosynthesis - Malus domestica (apple)	21/1579	59/4612	0.461382	0.848554	gene:MD09G1065200/gene:MD04G1013400/gene:MD08G1187900/gene:MD12G1197300/gene:MD12G1112900/gene:MD08G1134400/gene:MD12G1255800/gene:MD13G1131000/gene:MD16G1000800/gene:MD05G1172700/gene:MD06G1208000/gene:MD13G1248200/gene:MD15G1433500/gene:MD16G1040700/gene:MD16G1255000/gene:MD16G1134100/gene:MD17G1183300/gene:MD10G1076200/gene:MD07G1262800/gene:MD03G1003300/gene:MD01G1196000	MD09G1065200/MD04G1013400/MD08G1187900/MD12G1197300/MD12G1112900/MD08G1134400/MD12G1255800/MD13G1131000/MD16G1000800/MD05G1172700/MD06G1208000/MD13G1248200/MD15G1433500/MD16G1040700/MD16G1255000/MD16G1134100/MD17G1183300/MD10G1076200/MD07G1262800/MD03G1003300/MD01G1196000	mdm:103442410/mdm:103443445/mdm:103413279/mdm:103427663/mdm:103450011/mdm:103410828/mdm:103451118/mdm:103414514/mdm:103403408/mdm:103435850/mdm:103437944/mdm:103430875/mdm:103402408/mdm:103451635/mdm:103453842/mdm:103441520/mdm:103451633/mdm:103440406/mdm:103439706/mdm:103414768/mdm:103440196	21	16	gene:MD09G1065200/gene:MD04G1013400/gene:MD08G1187900/gene:MD12G1197300/gene:MD12G1112900/gene:MD08G1134400/gene:MD12G1255800/gene:MD16G1000800/gene:MD06G1208000/gene:MD16G1040700/gene:MD16G1255000/gene:MD16G1134100/gene:MD10G1076200/gene:MD07G1262800/gene:MD03G1003300/gene:MD01G1196000	5	gene:MD13G1131000/gene:MD05G1172700/gene:MD13G1248200/gene:MD15G1433500/gene:MD17G1183300
mdm00770	Pantothenate and CoA biosynthesis - Malus domestica (apple)	13/1579	36/4612	0.468167	0.848554	gene:MD05G1110500/gene:MD02G1191100/gene:MD06G1028700/gene:MD07G1131200/gene:MD17G1287500/gene:MD17G1232500/gene:MD15G1360400/gene:MD10G1013700/gene:MD02G1002700/gene:MD08G1174000/gene:MD15G1063000/gene:MD15G1063100/gene:MD10G1166100	MD05G1110500/MD02G1191100/MD06G1028700/MD07G1131200/MD17G1287500/MD17G1232500/MD15G1360400/MD10G1013700/MD02G1002700/MD08G1174000/MD15G1063000/MD15G1063100/MD10G1166100	mdm:103436475/mdm:103431826/mdm:103436863/mdm:103439167/mdm:103405900/mdm:103405547/mdm:103416203/mdm:103439765/mdm:103417939/mdm:103421294/mdm:103436029/mdm:103455852/mdm:103445414	13	9	gene:MD05G1110500/gene:MD02G1191100/gene:MD06G1028700/gene:MD07G1131200/gene:MD17G1287500/gene:MD17G1232500/gene:MD10G1013700/gene:MD08G1174000/gene:MD10G1166100	4	gene:MD15G1360400/gene:MD02G1002700/gene:MD15G1063000/gene:MD15G1063100
mdm00250	Alanine, aspartate and glutamate metabolism - Malus domestica (apple)	18/1579	51/4612	0.489222	0.873074	gene:MD12G1003600/gene:MD17G1264900/gene:MD15G1096900/gene:MD04G1246300/gene:MD16G1103000/gene:MD06G1205500/gene:MD10G1061900/gene:MD15G1077000/gene:MD09G1185100/gene:MD01G1219500/gene:MD15G1052500/gene:MD13G1180400/gene:MD09G1196200/gene:MD17G1034300/gene:MD15G1397500/gene:MD08G1069600/gene:MD03G1111400/gene:MD00G1080700	MD12G1003600/MD17G1264900/MD15G1096900/MD04G1246300/MD16G1103000/MD06G1205500/MD10G1061900/MD15G1077000/MD09G1185100/MD01G1219500/MD15G1052500/MD13G1180400/MD09G1196200/MD17G1034300/MD15G1397500/MD08G1069600/MD03G1111400/MD00G1080700	mdm:103449307/mdm:103405859/mdm:103415469/mdm:103419534/mdm:103403075/mdm:103437918/mdm:103445155/mdm:103424673/mdm:103453601/mdm:103443818/mdm:103455787/mdm:103453050/mdm:103424141/mdm:103404573/mdm:103425297/mdm:103440890/mdm:103422012/mdm:103445175	18	10	gene:MD17G1264900/gene:MD15G1096900/gene:MD04G1246300/gene:MD10G1061900/gene:MD15G1077000/gene:MD09G1185100/gene:MD17G1034300/gene:MD15G1397500/gene:MD08G1069600/gene:MD00G1080700	8	gene:MD12G1003600/gene:MD16G1103000/gene:MD06G1205500/gene:MD01G1219500/gene:MD15G1052500/gene:MD13G1180400/gene:MD09G1196200/gene:MD03G1111400
mdm00100	Steroid biosynthesis - Malus domestica (apple)	13/1579	37/4612	0.515947	0.885311	gene:MD11G1093000/gene:MD00G1080800/gene:MD09G1254800/gene:MD00G1220900/gene:MD17G1247400/gene:MD06G1143700/gene:MD02G1307400/gene:MD17G1163300/gene:MD07G1041600/gene:MD16G1000400/gene:MD13G1133800/gene:MD05G1056800/gene:MD03G1085200	MD11G1093000/MD00G1080800/MD09G1254800/MD00G1220900/MD17G1247400/MD06G1143700/MD02G1307400/MD17G1163300/MD07G1041600/MD16G1000400/MD13G1133800/MD05G1056800/MD03G1085200	mdm:103447498/mdm:103445174/mdm:103444140/mdm:103411553/mdm:103401753/mdm:103437547/mdm:103438422/mdm:103443342/mdm:103420510/mdm:103403411/mdm:103452509/mdm:103445128/mdm:103423556	13	11	gene:MD11G1093000/gene:MD00G1080800/gene:MD09G1254800/gene:MD00G1220900/gene:MD17G1247400/gene:MD02G1307400/gene:MD17G1163300/gene:MD07G1041600/gene:MD13G1133800/gene:MD05G1056800/gene:MD03G1085200	2	gene:MD06G1143700/gene:MD16G1000400
mdm00941	Flavonoid biosynthesis - Malus domestica (apple)	13/1579	37/4612	0.515947	0.885311	gene:MD15G1407600/gene:MD08G1219100/gene:MD16G1109300/gene:MD03G1110800/gene:MD17G1225100/gene:MD07G1280800/gene:MD08G1219000/gene:MD13G1109400/gene:MD08G1028600/gene:MD08G1242900/gene:MD15G1407300/gene:MD13G1109000/gene:MD05G1083900	MD15G1407600/MD08G1219100/MD16G1109300/MD03G1110800/MD17G1225100/MD07G1280800/MD08G1219000/MD13G1109400/MD08G1028600/MD08G1242900/MD15G1407300/MD13G1109000/MD05G1083900	mdm:103402192/mdm:103409768/mdm:103426747/mdm:103413727/mdm:103405591/mdm:103410304/mdm:103420359/mdm:103452082/mdm:103440468/mdm:103441965/mdm:103425310/mdm:103452080/mdm:103448267	13	7	gene:MD03G1110800/gene:MD17G1225100/gene:MD07G1280800/gene:MD13G1109400/gene:MD08G1242900/gene:MD13G1109000/gene:MD05G1083900	6	gene:MD15G1407600/gene:MD08G1219100/gene:MD16G1109300/gene:MD08G1219000/gene:MD08G1028600/gene:MD15G1407300
mdm00130	Ubiquinone and other terpenoid-quinone biosynthesis - Malus domestica (apple)	14/1579	40/4612	0.518976	0.885311	gene:MD16G1052600/gene:MD10G1309100/gene:MD13G1137700/gene:MD13G1137800/gene:MD15G1267100/gene:MD11G1255200/gene:MD16G1095300/gene:MD10G1252900/gene:MD07G1309000/gene:MD13G1248300/gene:MD10G1052500/gene:MD17G1229400/gene:MD17G1142800/gene:MD04G1081700	MD16G1052600/MD10G1309100/MD13G1137700/MD13G1137800/MD15G1267100/MD11G1255200/MD16G1095300/MD10G1252900/MD07G1309000/MD13G1248300/MD10G1052500/MD17G1229400/MD17G1142800/MD04G1081700	mdm:103425450/mdm:103446600/mdm:103452600/mdm:103452602/mdm:103401224/mdm:103448720/mdm:103403026/mdm:103446111/mdm:103440010/mdm:103453838/mdm:103444873/mdm:103427406/mdm:103405199/mdm:103433086	14	10	gene:MD10G1309100/gene:MD13G1137700/gene:MD13G1137800/gene:MD15G1267100/gene:MD11G1255200/gene:MD07G1309000/gene:MD13G1248300/gene:MD17G1229400/gene:MD17G1142800/gene:MD04G1081700	4	gene:MD16G1052600/gene:MD16G1095300/gene:MD10G1252900/gene:MD10G1052500
mdm00603	Glycosphingolipid biosynthesis - globo and isoglobo series - Malus domestica (apple)	4/1579	11/4612	0.553234	0.921781	gene:MD07G1190100/gene:MD01G1120700/gene:MD05G1321600/gene:MD16G1005300	MD07G1190100/MD01G1120700/MD05G1321600/MD16G1005300	mdm:103434574/mdm:103433494/mdm:103434744/mdm:103451430	4	2	gene:MD07G1190100/gene:MD01G1120700	2	gene:MD05G1321600/gene:MD16G1005300
mdm00650	Butanoate metabolism - Malus domestica (apple)	8/1579	23/4612	0.556247	0.921781	gene:MD06G1028700/gene:MD14G1000800/gene:MD06G1070000/gene:MD10G1013700/gene:MD16G1152800/gene:MD02G1002700/gene:MD04G1069200/gene:MD13G1157200	MD06G1028700/MD14G1000800/MD06G1070000/MD10G1013700/MD16G1152800/MD02G1002700/MD04G1069200/MD13G1157200	mdm:103436863/mdm:103453867/mdm:103437319/mdm:103439765/mdm:103433207/mdm:103417939/mdm:103444755/mdm:103403560	8	6	gene:MD06G1028700/gene:MD06G1070000/gene:MD10G1013700/gene:MD16G1152800/gene:MD04G1069200/gene:MD13G1157200	2	gene:MD14G1000800/gene:MD02G1002700
mdm00040	Pentose and glucuronate interconversions - Malus domestica (apple)	23/1579	68/4612	0.574609	0.938798	gene:MD08G1195600/gene:MD17G1032000/gene:MD00G1141700/gene:MD09G1172600/gene:MD01G1195200/gene:MD15G1133100/gene:MD14G1203700/gene:MD01G1194600/gene:MD17G1014000/gene:MD07G1261900/gene:MD17G1110900/gene:MD10G1179100/gene:MD09G1013300/gene:MD17G1271300/gene:MD05G1179500/gene:MD16G1007700/gene:MD12G1210600/gene:MD12G1150000/gene:MD09G1278300/gene:MD02G1230600/gene:MD00G1087900/gene:MD00G1006200/gen…	MD08G1195600/MD17G1032000/MD00G1141700/MD09G1172600/MD01G1195200/MD15G1133100/MD14G1203700/MD01G1194600/MD17G1014000/MD07G1261900/MD17G1110900/MD10G1179100/MD09G1013300/MD17G1271300/MD05G1179500/MD16G1007700/MD12G1210600/MD12G1150000/MD09G1278300/MD02G1230600/MD00G1087900/MD00G1006200/MD14G1209700	mdm:103410907/mdm:103442756/mdm:103433453/mdm:103411620/mdm:103440064/mdm:103456258/mdm:103455372/mdm:103440002/mdm:103404212/mdm:103431148/mdm:103405032/mdm:103445595/mdm:103442148/mdm:103432313/mdm:103435802/mdm:103403436/mdm:103450889/mdm:103450272/mdm:103444244/mdm:103407923/mdm:103456333/mdm:103439704/mdm:103424555	23	18	gene:MD08G1195600/gene:MD17G1032000/gene:MD00G1141700/gene:MD09G1172600/gene:MD01G1195200/gene:MD15G1133100/gene:MD01G1194600/gene:MD17G1014000/gene:MD07G1261900/gene:MD10G1179100/gene:MD09G1013300/gene:MD16G1007700/gene:MD12G1150000/gene:MD09G1278300/gene:MD02G1230600/gene:MD00G1087900/gene:MD00G1006200/gene:MD14G1209700	5	gene:MD14G1203700/gene:MD17G1110900/gene:MD17G1271300/gene:MD05G1179500/gene:MD12G1210600
mdm00565	Ether lipid metabolism - Malus domestica (apple)	9/1579	27/4612	0.611027	0.952375	gene:MD03G1165700/gene:MD07G1077400/gene:MD04G1197500/gene:MD04G1069600/gene:MD12G1210300/gene:MD02G1123100/gene:MD06G1140600/gene:MD06G1073000/gene:MD07G1124600	MD03G1165700/MD07G1077400/MD04G1197500/MD04G1069600/MD12G1210300/MD02G1123100/MD06G1140600/MD06G1073000/MD07G1124600	mdm:103440618/mdm:103438873/mdm:103433898/mdm:103411956/mdm:103451296/mdm:103418260/mdm:103437527/mdm:103433023/mdm:103439116	9	5	gene:MD04G1197500/gene:MD04G1069600/gene:MD12G1210300/gene:MD06G1073000/gene:MD07G1124600	4	gene:MD03G1165700/gene:MD07G1077400/gene:MD02G1123100/gene:MD06G1140600
mdm00904	Diterpenoid biosynthesis - Malus domestica (apple)	9/1579	27/4612	0.611027	0.952375	gene:MD10G1314500/gene:MD02G1229400/gene:MD16G1148400/gene:MD05G1207000/gene:MD15G1116300/gene:MD10G1194100/gene:MD08G1138400/gene:MD17G1199100/gene:MD08G1040000	MD10G1314500/MD02G1229400/MD16G1148400/MD05G1207000/MD15G1116300/MD10G1194100/MD08G1138400/MD17G1199100/MD08G1040000	mdm:103446677/mdm:103418447/mdm:103403504/mdm:103435672/mdm:103415496/mdm:103445723/mdm:103449964/mdm:103440675/mdm:103441571	9	3	gene:MD16G1148400/gene:MD15G1116300/gene:MD10G1194100	6	gene:MD10G1314500/gene:MD02G1229400/gene:MD05G1207000/gene:MD08G1138400/gene:MD17G1199100/gene:MD08G1040000
mdm00062	Fatty acid elongation - Malus domestica (apple)	8/1579	24/4612	0.613031	0.952375	gene:MD10G1075000/gene:MD16G1107200/gene:MD04G1061600/gene:MD05G1065300/gene:MD16G1107100/gene:MD15G1365400/gene:MD15G1026500/gene:MD01G1133600	MD10G1075000/MD16G1107200/MD04G1061600/MD05G1065300/MD16G1107100/MD15G1365400/MD15G1026500/MD01G1133600	mdm:103440401/mdm:103403099/mdm:103432996/mdm:103441558/mdm:103403098/mdm:103409257/mdm:103450478/mdm:103406406	8	5	gene:MD16G1107200/gene:MD04G1061600/gene:MD16G1107100/gene:MD15G1026500/gene:MD01G1133600	3	gene:MD10G1075000/gene:MD05G1065300/gene:MD15G1365400
mdm00591	Linoleic acid metabolism - Malus domestica (apple)	7/1579	21/4612	0.615759	0.952375	gene:MD02G1317800/gene:MD16G1191300/gene:MD13G1191200/gene:MD12G1218000/gene:MD04G1204500/gene:MD16G1113200/gene:MD07G1004500	MD02G1317800/MD16G1191300/MD13G1191200/MD12G1218000/MD04G1204500/MD16G1113200/MD07G1004500	mdm:103418601/mdm:103403905/mdm:103453113/mdm:103433945/mdm:103433949/mdm:103452114/mdm:103438366	7	3	gene:MD12G1218000/gene:MD04G1204500/gene:MD07G1004500	4	gene:MD02G1317800/gene:MD16G1191300/gene:MD13G1191200/gene:MD16G1113200
mdm00531	Glycosaminoglycan degradation - Malus domestica (apple)	5/1579	15/4612	0.624834	0.953693	gene:MD16G1130600/gene:MD07G1190100/gene:MD15G1128700/gene:MD01G1120700/gene:MD09G1192500	MD16G1130600/MD07G1190100/MD15G1128700/MD01G1120700/MD09G1192500	mdm:103433131/mdm:103434574/mdm:103456224/mdm:103433494/mdm:103414756	5	3	gene:MD07G1190100/gene:MD01G1120700/gene:MD09G1192500	2	gene:MD16G1130600/gene:MD15G1128700
mdm00480	Glutathione metabolism - Malus domestica (apple)	27/1579	82/4612	0.640182	0.961256	gene:MD16G1081100/gene:MD07G1189500/gene:MD04G1004900/gene:MD13G1122800/gene:MD09G1078700/gene:MD17G1068900/gene:MD02G1069100/gene:MD12G1028800/gene:MD15G1373900/gene:MD13G1082100/gene:MD17G1031300/gene:MD00G1136300/gene:MD12G1224500/gene:MD16G1123600/gene:MD09G1277300/gene:MD15G1200700/gene:MD09G1017200/gene:MD08G1055100/gene:MD04G1104900/gene:MD00G1173600/gene:MD17G1133600/gene:MD13G1182000/gen…	MD16G1081100/MD07G1189500/MD04G1004900/MD13G1122800/MD09G1078700/MD17G1068900/MD02G1069100/MD12G1028800/MD15G1373900/MD13G1082100/MD17G1031300/MD00G1136300/MD12G1224500/MD16G1123600/MD09G1277300/MD15G1200700/MD09G1017200/MD08G1055100/MD04G1104900/MD00G1173600/MD17G1133600/MD13G1182000/MD05G1205200/MD12G1129400/MD15G1243000/MD14G1027000/MD17G1260600	mdm:103451886/mdm:103433463/mdm:103443500/mdm:103452177/mdm:103442469/mdm:103404670/mdm:103449889/mdm:103449484/mdm:103436352/mdm:103452346/mdm:103442231/mdm:103433529/mdm:103450967/mdm:103403189/mdm:103444241/mdm:103400780/mdm:103428997/mdm:103440709/mdm:103413735/mdm:103412451/mdm:103405148/mdm:103453059/mdm:103456002/mdm:103423404/mdm:103415928/mdm:103443583/mdm:103432300	27	17	gene:MD04G1004900/gene:MD13G1122800/gene:MD09G1078700/gene:MD17G1068900/gene:MD02G1069100/gene:MD12G1028800/gene:MD13G1082100/gene:MD17G1031300/gene:MD00G1136300/gene:MD16G1123600/gene:MD09G1277300/gene:MD09G1017200/gene:MD08G1055100/gene:MD17G1133600/gene:MD05G1205200/gene:MD12G1129400/gene:MD14G1027000	10	gene:MD16G1081100/gene:MD07G1189500/gene:MD15G1373900/gene:MD12G1224500/gene:MD15G1200700/gene:MD04G1104900/gene:MD00G1173600/gene:MD13G1182000/gene:MD15G1243000/gene:MD17G1260600
mdm00053	Ascorbate and aldarate metabolism - Malus domestica (apple)	15/1579	46/4612	0.646362	0.961256	gene:MD07G1189500/gene:MD15G1201000/gene:MD15G1373900/gene:MD15G1133100/gene:MD10G1334900/gene:MD10G1068900/gene:MD10G1252600/gene:MD04G1104900/gene:MD00G1173600/gene:MD15G1219200/gene:MD15G1243000/gene:MD11G1182500/gene:MD17G1260600/gene:MD14G1111300/gene:MD14G1209700	MD07G1189500/MD15G1201000/MD15G1373900/MD15G1133100/MD10G1334900/MD10G1068900/MD10G1252600/MD04G1104900/MD00G1173600/MD15G1219200/MD15G1243000/MD11G1182500/MD17G1260600/MD14G1111300/MD14G1209700	mdm:103433463/mdm:103400740/mdm:103436352/mdm:103456258/mdm:103422491/mdm:103410485/mdm:103446110/mdm:103413735/mdm:103412451/mdm:103400922/mdm:103415928/mdm:103448151/mdm:103432300/mdm:103411764/mdm:103424555	15	8	gene:MD15G1201000/gene:MD15G1133100/gene:MD10G1334900/gene:MD10G1068900/gene:MD10G1252600/gene:MD15G1219200/gene:MD14G1111300/gene:MD14G1209700	7	gene:MD07G1189500/gene:MD15G1373900/gene:MD04G1104900/gene:MD00G1173600/gene:MD15G1243000/gene:MD11G1182500/gene:MD17G1260600
mdm00909	Sesquiterpenoid and triterpenoid biosynthesis - Malus domestica (apple)	7/1579	22/4612	0.671562	0.984562	gene:MD17G1159500/gene:MD00G1080800/gene:MD17G1158300/gene:MD17G1160500/gene:MD07G1041600/gene:MD10G1311000/gene:MD05G1056800	MD17G1159500/MD00G1080800/MD17G1158300/MD17G1160500/MD07G1041600/MD10G1311000/MD05G1056800	mdm:103429325/mdm:103445174/mdm:103426165/mdm:103432258/mdm:103420510/mdm:103446592/mdm:103445128	7	5	gene:MD00G1080800/gene:MD17G1160500/gene:MD07G1041600/gene:MD10G1311000/gene:MD05G1056800	2	gene:MD17G1159500/gene:MD17G1158300
mdm00905	Brassinosteroid biosynthesis - Malus domestica (apple)	6/1579	19/4612	0.679008	0.984562	gene:MD01G1152100/gene:MD15G1251500/gene:MD07G1220800/gene:MD06G1146700/gene:MD13G1058300/gene:MD15G1177600	MD01G1152100/MD15G1251500/MD07G1220800/MD06G1146700/MD13G1058300/MD15G1177600	mdm:103437230/mdm:103431557/mdm:103432823/mdm:103428266/mdm:103451739/mdm:103424929	6	2	gene:MD06G1146700/gene:MD15G1177600	4	gene:MD01G1152100/gene:MD15G1251500/gene:MD07G1220800/gene:MD13G1058300
mdm00562	Inositol phosphate metabolism - Malus domestica (apple)	21/1579	66/4612	0.70463	1	gene:MD01G1153000/gene:MD16G1029100/gene:MD15G1201000/gene:MD07G1221900/gene:MD03G1165700/gene:MD07G1077400/gene:MD10G1334900/gene:MD00G1076800/gene:MD04G1159300/gene:MD10G1068900/gene:MD12G1169400/gene:MD16G1095200/gene:MD07G1309900/gene:MD05G1068200/gene:MD15G1232800/gene:MD06G1038900/gene:MD15G1144100/gene:MD15G1224300/gene:MD08G1026900/gene:MD06G1140600/gene:MD10G1124800	MD01G1153000/MD16G1029100/MD15G1201000/MD07G1221900/MD03G1165700/MD07G1077400/MD10G1334900/MD00G1076800/MD04G1159300/MD10G1068900/MD12G1169400/MD16G1095200/MD07G1309900/MD05G1068200/MD15G1232800/MD06G1038900/MD15G1144100/MD15G1224300/MD08G1026900/MD06G1140600/MD10G1124800	mdm:103406415/mdm:103451587/mdm:103400740/mdm:103432829/mdm:103440618/mdm:103438873/mdm:103422491/mdm:103438670/mdm:103433618/mdm:103410485/mdm:103414619/mdm:103403025/mdm:103420816/mdm:103424996/mdm:103431542/mdm:103436928/mdm:103400302/mdm:103400892/mdm:103440309/mdm:103437527/mdm:103436222	21	11	gene:MD16G1029100/gene:MD15G1201000/gene:MD10G1334900/gene:MD04G1159300/gene:MD10G1068900/gene:MD16G1095200/gene:MD05G1068200/gene:MD15G1232800/gene:MD15G1144100/gene:MD15G1224300/gene:MD10G1124800	10	gene:MD01G1153000/gene:MD07G1221900/gene:MD03G1165700/gene:MD07G1077400/gene:MD00G1076800/gene:MD12G1169400/gene:MD07G1309900/gene:MD06G1038900/gene:MD08G1026900/gene:MD06G1140600
mdm00261	Monobactam biosynthesis - Malus domestica (apple)	3/1579	10/4612	0.721839	1	gene:MD10G1004700/gene:MD09G1003700/gene:MD02G1201600	MD10G1004700/MD09G1003700/MD02G1201600	mdm:103425227/mdm:103421581/mdm:103405881	3	3	gene:MD10G1004700/gene:MD09G1003700/gene:MD02G1201600	0
mdm04136	Autophagy - other - Malus domestica (apple)	14/1579	45/4612	0.722597	1	gene:MD07G1303800/gene:MD01G1217800/gene:MD12G1183600/gene:MD00G1114800/gene:MD16G1138400/gene:MD06G1161200/gene:MD04G1169600/gene:MD14G1166400/gene:MD04G1049500/gene:MD16G1095200/gene:MD06G1183800/gene:MD02G1111500/gene:MD00G1055200/gene:MD10G1281000	MD07G1303800/MD01G1217800/MD12G1183600/MD00G1114800/MD16G1138400/MD06G1161200/MD04G1169600/MD14G1166400/MD04G1049500/MD16G1095200/MD06G1183800/MD02G1111500/MD00G1055200/MD10G1281000	mdm:103439976/mdm:103443639/mdm:103450720/mdm:103410678/mdm:103452743/mdm:103437641/mdm:103433730/mdm:103455055/mdm:103432776/mdm:103403025/mdm:103437777/mdm:103446456/mdm:103438347/mdm:103446327	14	13	gene:MD07G1303800/gene:MD01G1217800/gene:MD12G1183600/gene:MD00G1114800/gene:MD16G1138400/gene:MD06G1161200/gene:MD04G1169600/gene:MD14G1166400/gene:MD04G1049500/gene:MD16G1095200/gene:MD06G1183800/gene:MD00G1055200/gene:MD10G1281000	1	gene:MD02G1111500
mdm00280	Valine, leucine and isoleucine degradation - Malus domestica (apple)	15/1579	49/4612	0.751727	1	gene:MD05G1110500/gene:MD02G1191100/gene:MD13G1147400/gene:MD09G1208800/gene:MD17G1190300/gene:MD16G1157500/gene:MD09G1149500/gene:MD06G1070000/gene:MD16G1152800/gene:MD01G1005600/gene:MD04G1069200/gene:MD16G1145800/gene:MD15G1063000/gene:MD15G1219200/gene:MD15G1063100	MD05G1110500/MD02G1191100/MD13G1147400/MD09G1208800/MD17G1190300/MD16G1157500/MD09G1149500/MD06G1070000/MD16G1152800/MD01G1005600/MD04G1069200/MD16G1145800/MD15G1063000/MD15G1219200/MD15G1063100	mdm:103436475/mdm:103431826/mdm:103423928/mdm:103421837/mdm:103405442/mdm:103403556/mdm:103443175/mdm:103437319/mdm:103433207/mdm:103401787/mdm:103444755/mdm:103432166/mdm:103436029/mdm:103400922/mdm:103455852	15	13	gene:MD05G1110500/gene:MD02G1191100/gene:MD13G1147400/gene:MD09G1208800/gene:MD17G1190300/gene:MD16G1157500/gene:MD09G1149500/gene:MD06G1070000/gene:MD16G1152800/gene:MD01G1005600/gene:MD04G1069200/gene:MD16G1145800/gene:MD15G1219200	2	gene:MD15G1063000/gene:MD15G1063100
mdm00514	Other types of O-glycan biosynthesis - Malus domestica (apple)	4/1579	14/4612	0.76179	1	gene:MD15G1029300/gene:MD04G1235300/gene:MD15G1130300/gene:MD07G1050100	MD15G1029300/MD04G1235300/MD15G1130300/MD07G1050100	mdm:103440416/mdm:103451095/mdm:103456241/mdm:103420519	4	3	gene:MD15G1029300/gene:MD04G1235300/gene:MD15G1130300	1	gene:MD07G1050100
mdm00410	beta-Alanine metabolism - Malus domestica (apple)	13/1579	44/4612	0.791766	1	gene:MD01G1026400/gene:MD02G1306200/gene:MD17G1234100/gene:MD15G1327100/gene:MD17G1287500/gene:MD09G1149500/gene:MD16G1152800/gene:MD02G1257400/gene:MD15G1219200/gene:MD13G1102300/gene:MD14G1172500/gene:MD05G1351700/gene:MD10G1166100	MD01G1026400/MD02G1306200/MD17G1234100/MD15G1327100/MD17G1287500/MD09G1149500/MD16G1152800/MD02G1257400/MD15G1219200/MD13G1102300/MD14G1172500/MD05G1351700/MD10G1166100	mdm:103433701/mdm:103412969/mdm:103405633/mdm:103401681/mdm:103405900/mdm:103443175/mdm:103433207/mdm:103407292/mdm:103400922/mdm:103452038/mdm:103431132/mdm:103434476/mdm:103445414	13	13	gene:MD01G1026400/gene:MD02G1306200/gene:MD17G1234100/gene:MD15G1327100/gene:MD17G1287500/gene:MD09G1149500/gene:MD16G1152800/gene:MD02G1257400/gene:MD15G1219200/gene:MD13G1102300/gene:MD14G1172500/gene:MD05G1351700/gene:MD10G1166100	0
mdm00760	Nicotinate and nicotinamide metabolism - Malus domestica (apple)	5/1579	18/4612	0.793146	1	gene:MD02G1174500/gene:MD06G1164800/gene:MD00G1091800/gene:MD17G1034300/gene:MD14G1134200	MD02G1174500/MD06G1164800/MD00G1091800/MD17G1034300/MD14G1134200	mdm:103401389/mdm:103437663/mdm:103406059/mdm:103404573/mdm:103400677	5	5	gene:MD02G1174500/gene:MD06G1164800/gene:MD00G1091800/gene:MD17G1034300/gene:MD14G1134200	0
mdm00561	Glycerolipid metabolism - Malus domestica (apple)	21/1579	70/4612	0.80964	1	gene:MD12G1066700/gene:MD00G1141700/gene:MD16G1036400/gene:MD15G1163200/gene:MD17G1278500/gene:MD15G1227200/gene:MD14G1039100/gene:MD06G1233800/gene:MD17G1198400/gene:MD16G1007700/gene:MD12G1150000/gene:MD02G1086400/gene:MD15G1219200/gene:MD07G1224900/gene:MD05G1321600/gene:MD16G1264500/gene:MD16G1005300/gene:MD06G1200300/gene:MD06G1073000/gene:MD09G1222300/gene:MD16G1134300	MD12G1066700/MD00G1141700/MD16G1036400/MD15G1163200/MD17G1278500/MD15G1227200/MD14G1039100/MD06G1233800/MD17G1198400/MD16G1007700/MD12G1150000/MD02G1086400/MD15G1219200/MD07G1224900/MD05G1321600/MD16G1264500/MD16G1005300/MD06G1200300/MD06G1073000/MD09G1222300/MD16G1134300	mdm:103454364/mdm:103433453/mdm:103402654/mdm:103401643/mdm:103421920/mdm:103429086/mdm:103429278/mdm:103438266/mdm:103440671/mdm:103403436/mdm:103450272/mdm:103450792/mdm:103400922/mdm:103432852/mdm:103434744/mdm:103403751/mdm:103451430/mdm:103437868/mdm:103433023/mdm:103436071/mdm:103441518	21	13	gene:MD12G1066700/gene:MD00G1141700/gene:MD16G1036400/gene:MD15G1163200/gene:MD15G1227200/gene:MD06G1233800/gene:MD16G1007700/gene:MD12G1150000/gene:MD15G1219200/gene:MD16G1264500/gene:MD06G1073000/gene:MD09G1222300/gene:MD16G1134300	8	gene:MD17G1278500/gene:MD14G1039100/gene:MD17G1198400/gene:MD02G1086400/gene:MD07G1224900/gene:MD05G1321600/gene:MD16G1005300/gene:MD06G1200300
mdm04146	Peroxisome - Malus domestica (apple)	29/1579	96/4612	0.828496	1	gene:MD05G1281900/gene:MD05G1209300/gene:MD01G1026400/gene:MD15G1106400/gene:MD11G1197900/gene:MD03G1177200/gene:MD00G1181800/gene:MD10G1323900/gene:MD13G1188800/gene:MD17G1234100/gene:MD15G1327100/gene:MD11G1301700/gene:MD17G1031300/gene:MD00G1054500/gene:MD09G1258100/gene:MD17G1263400/gene:MD09G1090700/gene:MD06G1008600/gene:MD09G1277300/gene:MD10G1284100/gene:MD10G1085400/gene:MD10G1260600/gen…	MD05G1281900/MD05G1209300/MD01G1026400/MD15G1106400/MD11G1197900/MD03G1177200/MD00G1181800/MD10G1323900/MD13G1188800/MD17G1234100/MD15G1327100/MD11G1301700/MD17G1031300/MD00G1054500/MD09G1258100/MD17G1263400/MD09G1090700/MD06G1008600/MD09G1277300/MD10G1284100/MD10G1085400/MD10G1260600/MD10G1279400/MD08G1163100/MD06G1058700/MD05G1351700/MD16G1026600/MD05G1229700/MD17G1118500	mdm:103435155/mdm:103435655/mdm:103433701/mdm:103456087/mdm:103440363/mdm:103447973/mdm:103455101/mdm:103446735/mdm:103453103/mdm:103405633/mdm:103401681/mdm:103449124/mdm:103442231/mdm:103405762/mdm:103421889/mdm:103405847/mdm:103442533/mdm:103412104/mdm:103444241/mdm:103446342/mdm:103449797/mdm:103435003/mdm:103404134/mdm:103450636/mdm:103437084/mdm:103434476/mdm:103402584/mdm:103445870/mdm:103…	29	23	gene:MD05G1281900/gene:MD01G1026400/gene:MD11G1197900/gene:MD03G1177200/gene:MD10G1323900/gene:MD13G1188800/gene:MD17G1234100/gene:MD15G1327100/gene:MD11G1301700/gene:MD17G1031300/gene:MD00G1054500/gene:MD09G1258100/gene:MD17G1263400/gene:MD09G1090700/gene:MD06G1008600/gene:MD09G1277300/gene:MD10G1284100/gene:MD10G1279400/gene:MD08G1163100/gene:MD05G1351700/gene:MD16G1026600/gene:MD05G1229700/gen…	6	gene:MD05G1209300/gene:MD15G1106400/gene:MD00G1181800/gene:MD10G1085400/gene:MD10G1260600/gene:MD06G1058700
mdm00220	Arginine biosynthesis - Malus domestica (apple)	7/1579	26/4612	0.840234	1	gene:MD12G1003600/gene:MD17G1264900/gene:MD15G1096900/gene:MD16G1103000/gene:MD13G1114900/gene:MD13G1180400/gene:MD09G1196200	MD12G1003600/MD17G1264900/MD15G1096900/MD16G1103000/MD13G1114900/MD13G1180400/MD09G1196200	mdm:103449307/mdm:103405859/mdm:103415469/mdm:103403075/mdm:103452120/mdm:103453050/mdm:103424141	7	3	gene:MD17G1264900/gene:MD15G1096900/gene:MD13G1114900	4	gene:MD12G1003600/gene:MD16G1103000/gene:MD13G1180400/gene:MD09G1196200
mdm00740	Riboflavin metabolism - Malus domestica (apple)	5/1579	20/4612	0.867848	1	gene:MD07G1084500/gene:MD01G1036500/gene:MD00G1176400/gene:MD13G1003200/gene:MD13G1016000	MD07G1084500/MD01G1036500/MD00G1176400/MD13G1003200/MD13G1016000	mdm:103438939/mdm:103437501/mdm:103411101/mdm:103451442/mdm:103430610	5	3	gene:MD07G1084500/gene:MD01G1036500/gene:MD13G1016000	2	gene:MD00G1176400/gene:MD13G1003200
mdm00450	Selenocompound metabolism - Malus domestica (apple)	4/1579	17/4612	0.885624	1	gene:MD04G1013400/gene:MD12G1093700/gene:MD05G1172700/gene:MD14G1126800	MD04G1013400/MD12G1093700/MD05G1172700/MD14G1126800	mdm:103443445/mdm:103449879/mdm:103435850/mdm:103452551	4	2	gene:MD04G1013400/gene:MD12G1093700	2	gene:MD05G1172700/gene:MD14G1126800
mdm00592	alpha-Linolenic acid metabolism - Malus domestica (apple)	15/1579	58/4612	0.934969	1	gene:MD15G1181900/gene:MD01G1026400/gene:MD02G1317800/gene:MD05G1168700/gene:MD17G1234100/gene:MD15G1327100/gene:MD08G1038600/gene:MD05G1167400/gene:MD07G1073800/gene:MD16G1047500/gene:MD05G1179800/gene:MD10G1085800/gene:MD10G1013900/gene:MD16G1113200/gene:MD07G1004500	MD15G1181900/MD01G1026400/MD02G1317800/MD05G1168700/MD17G1234100/MD15G1327100/MD08G1038600/MD05G1167400/MD07G1073800/MD16G1047500/MD05G1179800/MD10G1085800/MD10G1013900/MD16G1113200/MD07G1004500	mdm:103400486/mdm:103433701/mdm:103418601/mdm:103435878/mdm:103405633/mdm:103401681/mdm:103428639/mdm:103435885/mdm:103438876/mdm:103402724/mdm:103435799/mdm:103407335/mdm:103428551/mdm:103452114/mdm:103438366	15	6	gene:MD15G1181900/gene:MD01G1026400/gene:MD17G1234100/gene:MD15G1327100/gene:MD10G1085800/gene:MD07G1004500	9	gene:MD02G1317800/gene:MD05G1168700/gene:MD08G1038600/gene:MD05G1167400/gene:MD07G1073800/gene:MD16G1047500/gene:MD05G1179800/gene:MD10G1013900/gene:MD16G1113200
mdm00670	One carbon pool by folate - Malus domestica (apple)	5/1579	23/4612	0.936542	1	gene:MD01G1044100/gene:MD05G1230200/gene:MD12G1145600/gene:MD08G1206800/gene:MD10G1009100	MD01G1044100/MD05G1230200/MD12G1145600/MD08G1206800/MD10G1009100	mdm:103431625/mdm:103443414/mdm:103427588/mdm:103441699/mdm:103429430	5	3	gene:MD05G1230200/gene:MD12G1145600/gene:MD08G1206800	2	gene:MD01G1044100/gene:MD10G1009100
mdm03410	Base excision repair - Malus domestica (apple)	7/1579	31/4612	0.945366	1	gene:MD02G1007800/gene:MD03G1289400/gene:MD17G1215000/gene:MD07G1029900/gene:MD01G1132900/gene:MD03G1289600/gene:MD14G1057800	MD02G1007800/MD03G1289400/MD17G1215000/MD07G1029900/MD01G1132900/MD03G1289600/MD14G1057800	mdm:103446994/mdm:103432668/mdm:103436081/mdm:103428006/mdm:103437212/mdm:103419142/mdm:103429235	7	2	gene:MD03G1289400/gene:MD03G1289600	5	gene:MD02G1007800/gene:MD17G1215000/gene:MD07G1029900/gene:MD01G1132900/gene:MD14G1057800
mdm04122	Sulfur relay system - Malus domestica (apple)	2/1579	12/4612	0.952784	1	gene:MD12G1074100/gene:MD11G1211400	MD12G1074100/MD11G1211400	mdm:103456282/mdm:103448372	2	0		2	gene:MD12G1074100/gene:MD11G1211400
mdm04120	Ubiquitin mediated proteolysis - Malus domestica (apple)	35/1579	129/4612	0.967467	1	gene:MD05G1312700/gene:MD07G1176200/gene:MD05G1123200/gene:MD15G1008400/gene:MD03G1277700/gene:MD07G1125100/gene:MD10G1126200/gene:MD03G1006100/gene:MD03G1241600/gene:MD09G1148300/gene:MD15G1307700/gene:MD02G1126100/gene:MD01G1082000/gene:MD10G1154400/gene:MD14G1154700/gene:MD15G1021700/gene:MD10G1261500/gene:MD17G1050100/gene:MD16G1148200/gene:MD11G1187700/gene:MD11G1134600/gene:MD01G1235300/gen…	MD05G1312700/MD07G1176200/MD05G1123200/MD15G1008400/MD03G1277700/MD07G1125100/MD10G1126200/MD03G1006100/MD03G1241600/MD09G1148300/MD15G1307700/MD02G1126100/MD01G1082000/MD10G1154400/MD14G1154700/MD15G1021700/MD10G1261500/MD17G1050100/MD16G1148200/MD11G1187700/MD11G1134600/MD01G1235300/MD13G1077300/MD08G1135100/MD04G1099100/MD07G1134700/MD13G1170300/MD10G1068200/MD05G1120900/MD12G1177300/MD15G1113…	mdm:103434792/mdm:103444812/mdm:103440797/mdm:103420856/mdm:103439069/mdm:103405253/mdm:103444912/mdm:103415035/mdm:103423040/mdm:103443169/mdm:103415383/mdm:103456000/mdm:103426330/mdm:103412153/mdm:103454985/mdm:103450430/mdm:103435151/mdm:103404435/mdm:103425613/mdm:103448291/mdm:103447878/mdm:103426512/mdm:103451853/mdm:103421242/mdm:103450060/mdm:103405486/mdm:103452934/mdm:103445107/mdm:103…	35	23	gene:MD05G1312700/gene:MD05G1123200/gene:MD03G1277700/gene:MD07G1125100/gene:MD10G1126200/gene:MD03G1241600/gene:MD15G1307700/gene:MD02G1126100/gene:MD01G1082000/gene:MD10G1154400/gene:MD14G1154700/gene:MD10G1261500/gene:MD17G1050100/gene:MD16G1148200/gene:MD11G1187700/gene:MD01G1235300/gene:MD07G1134700/gene:MD13G1170300/gene:MD05G1120900/gene:MD12G1177300/gene:MD15G1113900/gene:MD04G1163500/gen…	12	gene:MD07G1176200/gene:MD15G1008400/gene:MD03G1006100/gene:MD09G1148300/gene:MD15G1021700/gene:MD11G1134600/gene:MD13G1077300/gene:MD08G1135100/gene:MD04G1099100/gene:MD10G1068200/gene:MD01G1218700/gene:MD07G1288600
mdm00073	Cutin, suberine and wax biosynthesis - Malus domestica (apple)	4/1579	22/4612	0.971339	1	gene:MD13G1004700/gene:MD13G1029500/gene:MD06G1086100/gene:MD02G1296000	MD13G1004700/MD13G1029500/MD06G1086100/MD02G1296000	mdm:103451451/mdm:103430617/mdm:103437295/mdm:103451675	4	0		4	gene:MD13G1004700/gene:MD13G1029500/gene:MD06G1086100/gene:MD02G1296000
mdm04130	SNARE interactions in vesicular transport - Malus domestica (apple)	7/1579	35/4612	0.979206	1	gene:MD02G1144700/gene:MD02G1196300/gene:MD14G1041000/gene:MD09G1055700/gene:MD12G1002000/gene:MD15G1155400/gene:MD09G1177400	MD02G1144700/MD02G1196300/MD14G1041000/MD09G1055700/MD12G1002000/MD15G1155400/MD09G1177400	mdm:103401366/mdm:103423429/mdm:103424293/mdm:103405774/mdm:103449295/mdm:103400013/mdm:103443666	7	7	gene:MD02G1144700/gene:MD02G1196300/gene:MD14G1041000/gene:MD09G1055700/gene:MD12G1002000/gene:MD15G1155400/gene:MD09G1177400	0
mdm03420	Nucleotide excision repair - Malus domestica (apple)	11/1579	50/4612	0.979592	1	gene:MD17G1076200/gene:MD17G1038000/gene:MD07G1125100/gene:MD17G1228500/gene:MD05G1194600/gene:MD07G1029900/gene:MD10G1261500/gene:MD04G1245800/gene:MD14G1057800/gene:MD05G1047200/gene:MD13G1252800	MD17G1076200/MD17G1038000/MD07G1125100/MD17G1228500/MD05G1194600/MD07G1029900/MD10G1261500/MD04G1245800/MD14G1057800/MD05G1047200/MD13G1252800	mdm:103404715/mdm:103404581/mdm:103405253/mdm:103405525/mdm:103435731/mdm:103428006/mdm:103435151/mdm:103450781/mdm:103429235/mdm:103420106/mdm:103453823	11	8	gene:MD17G1076200/gene:MD17G1038000/gene:MD07G1125100/gene:MD17G1228500/gene:MD05G1194600/gene:MD10G1261500/gene:MD04G1245800/gene:MD13G1252800	3	gene:MD07G1029900/gene:MD14G1057800/gene:MD05G1047200
mdm00564	Glycerophospholipid metabolism - Malus domestica (apple)	26/1579	103/4612	0.981814	1	gene:MD05G1034200/gene:MD01G1103300/gene:MD12G1066700/gene:MD16G1036400/gene:MD14G1170200/gene:MD03G1165700/gene:MD15G1175300/gene:MD17G1278500/gene:MD07G1077400/gene:MD07G1182900/gene:MD04G1197500/gene:MD04G1069600/gene:MD12G1210300/gene:MD10G1330800/gene:MD05G1357100/gene:MD15G1226000/gene:MD02G1123100/gene:MD02G1106200/gene:MD16G1264500/gene:MD06G1140600/gene:MD06G1200300/gene:MD06G1073000/gen…	MD05G1034200/MD01G1103300/MD12G1066700/MD16G1036400/MD14G1170200/MD03G1165700/MD15G1175300/MD17G1278500/MD07G1077400/MD07G1182900/MD04G1197500/MD04G1069600/MD12G1210300/MD10G1330800/MD05G1357100/MD15G1226000/MD02G1123100/MD02G1106200/MD16G1264500/MD06G1140600/MD06G1200300/MD06G1073000/MD07G1124600/MD08G1222700/MD10G1124800/MD17G1020700	mdm:103448900/mdm:103428073/mdm:103454364/mdm:103402654/mdm:103455068/mdm:103440618/mdm:103400438/mdm:103421920/mdm:103438873/mdm:103446943/mdm:103433898/mdm:103411956/mdm:103451296/mdm:103446772/mdm:103434443/mdm:103442659/mdm:103418260/mdm:103454232/mdm:103403751/mdm:103437527/mdm:103437868/mdm:103433023/mdm:103439116/mdm:103453579/mdm:103436222/mdm:103411142	26	18	gene:MD05G1034200/gene:MD01G1103300/gene:MD12G1066700/gene:MD16G1036400/gene:MD14G1170200/gene:MD15G1175300/gene:MD07G1182900/gene:MD04G1197500/gene:MD04G1069600/gene:MD12G1210300/gene:MD10G1330800/gene:MD05G1357100/gene:MD15G1226000/gene:MD02G1106200/gene:MD16G1264500/gene:MD06G1073000/gene:MD07G1124600/gene:MD10G1124800	8	gene:MD03G1165700/gene:MD17G1278500/gene:MD07G1077400/gene:MD02G1123100/gene:MD06G1140600/gene:MD06G1200300/gene:MD08G1222700/gene:MD17G1020700
mdm04626	Plant-pathogen interaction - Malus domestica (apple)	56/1579	202/4612	0.982097	1	gene:MD01G1221800/gene:MD11G1139100/gene:MD10G1075000/gene:MD09G1157600/gene:MD06G1025600/gene:MD05G1108800/gene:MD01G1222100/gene:MD03G1057400/gene:MD14G1243200/gene:MD17G1056400/gene:MD08G1221700/gene:MD10G1094100/gene:MD06G1234300/gene:MD09G1055800/gene:MD16G1264100/gene:MD00G1111900/gene:MD05G1065300/gene:MD10G1066900/gene:MD14G1241000/gene:MD15G1245400/gene:MD16G1137300/gene:MD06G1128500/gen…	MD01G1221800/MD11G1139100/MD10G1075000/MD09G1157600/MD06G1025600/MD05G1108800/MD01G1222100/MD03G1057400/MD14G1243200/MD17G1056400/MD08G1221700/MD10G1094100/MD06G1234300/MD09G1055800/MD16G1264100/MD00G1111900/MD05G1065300/MD10G1066900/MD14G1241000/MD15G1245400/MD16G1137300/MD06G1128500/MD02G1078500/MD02G1171100/MD11G1059400/MD06G1186000/MD02G1199100/MD09G1061000/MD04G1008500/MD09G1121600/MD13G1050…	mdm:103443927/mdm:103447897/mdm:103440401/mdm:103443229/mdm:103436843/mdm:103436302/mdm:103444117/mdm:103407650/mdm:103455683/mdm:103404487/mdm:103453670/mdm:103441875/mdm:103438271/mdm:103405807/mdm:103403569/mdm:103439212/mdm:103441558/mdm:103445116/mdm:103455657/mdm:103418272/mdm:103430761/mdm:103438671/mdm:103450333/mdm:103402969/mdm:103447297/mdm:103437787/mdm:103405776/mdm:103429045/mdm:103…	56	31	gene:MD11G1139100/gene:MD06G1025600/gene:MD05G1108800/gene:MD03G1057400/gene:MD08G1221700/gene:MD06G1234300/gene:MD16G1264100/gene:MD00G1111900/gene:MD10G1066900/gene:MD14G1241000/gene:MD15G1245400/gene:MD16G1137300/gene:MD02G1078500/gene:MD02G1171100/gene:MD11G1059400/gene:MD06G1186000/gene:MD02G1199100/gene:MD07G1063300/gene:MD01G1187300/gene:MD04G1244700/gene:MD07G1258600/gene:MD07G1279100/gen…	25	gene:MD01G1221800/gene:MD10G1075000/gene:MD09G1157600/gene:MD01G1222100/gene:MD14G1243200/gene:MD17G1056400/gene:MD10G1094100/gene:MD09G1055800/gene:MD05G1065300/gene:MD06G1128500/gene:MD09G1061000/gene:MD04G1008500/gene:MD09G1121600/gene:MD13G1050700/gene:MD06G1024300/gene:MD05G1024900/gene:MD14G1069200/gene:MD02G1077900/gene:MD15G1365400/gene:MD14G1188700/gene:MD17G1173100/gene:MD03G1044400/gen…
mdm00906	Carotenoid biosynthesis - Malus domestica (apple)	6/1579	32/4612	0.98352	1	gene:MD11G1178400/gene:MD07G1278900/gene:MD15G1284500/gene:MD02G1083500/gene:MD05G1081400/gene:MD14G1105700	MD11G1178400/MD07G1278900/MD15G1284500/MD02G1083500/MD05G1081400/MD14G1105700	mdm:103438505/mdm:103406562/mdm:103401379/mdm:103450601/mdm:103436490/mdm:103431063	6	4	gene:MD11G1178400/gene:MD07G1278900/gene:MD05G1081400/gene:MD14G1105700	2	gene:MD15G1284500/gene:MD02G1083500
mdm00563	Glycosylphosphatidylinositol (GPI)-anchor biosynthesis - Malus domestica (apple)	5/1579	28/4612	0.983558	1	gene:MD13G1136600/gene:MD06G1038100/gene:MD17G1018500/gene:MD12G1089200/gene:MD16G1262500	MD13G1136600/MD06G1038100/MD17G1018500/MD12G1089200/MD16G1262500	mdm:103423912/mdm:103436921/mdm:103404235/mdm:103436379/mdm:103403563	5	5	gene:MD13G1136600/gene:MD06G1038100/gene:MD17G1018500/gene:MD12G1089200/gene:MD16G1262500	0
mdm04144	Endocytosis - Malus domestica (apple)	47/1579	174/4612	0.984702	1	gene:MD10G1221300/gene:MD13G1093800/gene:MD10G1143300/gene:MD13G1040800/gene:MD16G1093400/gene:MD06G1007400/gene:MD11G1155000/gene:MD11G1070100/gene:MD04G1124300/gene:MD11G1092200/gene:MD17G1193300/gene:MD04G1197500/gene:MD02G1020300/gene:MD14G1197000/gene:MD15G1062200/gene:MD04G1069600/gene:MD12G1210300/gene:MD02G1005800/gene:MD11G1161300/gene:MD10G1077700/gene:MD15G1010200/gene:MD08G1013400/gen…	MD10G1221300/MD13G1093800/MD10G1143300/MD13G1040800/MD16G1093400/MD06G1007400/MD11G1155000/MD11G1070100/MD04G1124300/MD11G1092200/MD17G1193300/MD04G1197500/MD02G1020300/MD14G1197000/MD15G1062200/MD04G1069600/MD12G1210300/MD02G1005800/MD11G1161300/MD10G1077700/MD15G1010200/MD08G1013400/MD15G1135100/MD05G1324100/MD10G1002800/MD06G1217700/MD14G1227900/MD07G1223800/MD15G1235100/MD10G1253100/MD05G1078…	mdm:103446025/mdm:103451981/mdm:103445299/mdm:103423743/mdm:103403013/mdm:103420138/mdm:103448008/mdm:103418648/mdm:103408374/mdm:103447494/mdm:103405467/mdm:103433898/mdm:103417973/mdm:103447852/mdm:103415403/mdm:103411956/mdm:103451296/mdm:103446880/mdm:103447974/mdm:103454250/mdm:103450364/mdm:103450388/mdm:103456272/mdm:103434720/mdm:103444512/mdm:103438009/mdm:103455508/mdm:103432841/mdm:103…	47	37	gene:MD10G1221300/gene:MD13G1093800/gene:MD10G1143300/gene:MD13G1040800/gene:MD06G1007400/gene:MD11G1155000/gene:MD11G1070100/gene:MD04G1124300/gene:MD17G1193300/gene:MD04G1197500/gene:MD02G1020300/gene:MD14G1197000/gene:MD15G1062200/gene:MD04G1069600/gene:MD12G1210300/gene:MD11G1161300/gene:MD10G1077700/gene:MD15G1010200/gene:MD08G1013400/gene:MD15G1135100/gene:MD05G1324100/gene:MD10G1002800/gen…	10	gene:MD16G1093400/gene:MD11G1092200/gene:MD02G1005800/gene:MD15G1235100/gene:MD05G1078200/gene:MD17G1032200/gene:MD02G1123100/gene:MD11G1146600/gene:MD15G1243600/gene:MD01G1085800
mdm03430	Mismatch repair - Malus domestica (apple)	5/1579	29/4612	0.987643	1	gene:MD11G1305800/gene:MD07G1029900/gene:MD14G1057800/gene:MD05G1047200/gene:MD13G1252800	MD11G1305800/MD07G1029900/MD14G1057800/MD05G1047200/MD13G1252800	mdm:103449151/mdm:103428006/mdm:103429235/mdm:103420106/mdm:103453823	5	1	gene:MD13G1252800	4	gene:MD11G1305800/gene:MD07G1029900/gene:MD14G1057800/gene:MD05G1047200
mdm03018	RNA degradation - Malus domestica (apple)	25/1579	110/4612	0.997106	1	gene:MD17G1180800/gene:MD13G1053600/gene:MD14G1008000/gene:MD02G1316800/gene:MD12G1053300/gene:MD01G1037400/gene:MD16G1035100/gene:MD05G1194500/gene:MD03G1149600/gene:MD12G1073800/gene:MD06G1237800/gene:MD15G1014000/gene:MD08G1247600/gene:MD15G1038000/gene:MD01G1054200/gene:MD12G1016600/gene:MD07G1174600/gene:MD09G1146500/gene:MD11G1139300/gene:MD10G1038000/gene:MD03G1226500/gene:MD05G1024000/gen…	MD17G1180800/MD13G1053600/MD14G1008000/MD02G1316800/MD12G1053300/MD01G1037400/MD16G1035100/MD05G1194500/MD03G1149600/MD12G1073800/MD06G1237800/MD15G1014000/MD08G1247600/MD15G1038000/MD01G1054200/MD12G1016600/MD07G1174600/MD09G1146500/MD11G1139300/MD10G1038000/MD03G1226500/MD05G1024000/MD01G1039900/MD14G1035500/MD14G1218700	mdm:103439064/mdm:103451716/mdm:103449351/mdm:103413424/mdm:103434395/mdm:103448202/mdm:103402643/mdm:103435729/mdm:103424932/mdm:103456285/mdm:103438288/mdm:103450393/mdm:103441992/mdm:103441934/mdm:103410180/mdm:103449384/mdm:103440663/mdm:103443155/mdm:103447898/mdm:103400361/mdm:103430568/mdm:103411926/mdm:103448185/mdm:103454141/mdm:103437941	25	18	gene:MD12G1053300/gene:MD01G1037400/gene:MD16G1035100/gene:MD05G1194500/gene:MD03G1149600/gene:MD06G1237800/gene:MD15G1014000/gene:MD08G1247600/gene:MD15G1038000/gene:MD01G1054200/gene:MD12G1016600/gene:MD09G1146500/gene:MD11G1139300/gene:MD10G1038000/gene:MD03G1226500/gene:MD05G1024000/gene:MD01G1039900/gene:MD14G1218700	7	gene:MD17G1180800/gene:MD13G1053600/gene:MD14G1008000/gene:MD02G1316800/gene:MD12G1073800/gene:MD07G1174600/gene:MD14G1035500
mdm03020	RNA polymerase - Malus domestica (apple)	5/1579	35/4612	0.997955	1	gene:MD10G1078400/gene:MD17G1234800/gene:MD02G1088300/gene:MD09G1187900/gene:MD00G1170800	MD10G1078400/MD17G1234800/MD02G1088300/MD09G1187900/MD00G1170800	mdm:103449837/mdm:103405637/mdm:103406825/mdm:103453588/mdm:103449855	5	4	gene:MD10G1078400/gene:MD02G1088300/gene:MD09G1187900/gene:MD00G1170800	1	gene:MD17G1234800
mdm03440	Homologous recombination - Malus domestica (apple)	8/1579	48/4612	0.998087	1	gene:MD09G1277400/gene:MD07G1029900/gene:MD03G1296700/gene:MD14G1057800/gene:MD08G1012700/gene:MD11G1120900/gene:MD15G1404100/gene:MD13G1252800	MD09G1277400/MD07G1029900/MD03G1296700/MD14G1057800/MD08G1012700/MD11G1120900/MD15G1404100/MD13G1252800	mdm:103444240/mdm:103428006/mdm:103432695/mdm:103429235/mdm:103420862/mdm:103447829/mdm:103416307/mdm:103453823	8	4	gene:MD09G1277400/gene:MD03G1296700/gene:MD08G1012700/gene:MD13G1252800	4	gene:MD07G1029900/gene:MD14G1057800/gene:MD11G1120900/gene:MD15G1404100
mdm03022	Basal transcription factors - Malus domestica (apple)	6/1579	46/4612	0.999732	1	gene:MD14G1073800/gene:MD11G1002100/gene:MD04G1245800/gene:MD00G1143300/gene:MD17G1168400/gene:MD10G1331000	MD14G1073800/MD11G1002100/MD04G1245800/MD00G1143300/MD17G1168400/MD10G1331000	mdm:103454431/mdm:103429774/mdm:103450781/mdm:103440738/mdm:103453604/mdm:103446770	6	5	gene:MD14G1073800/gene:MD11G1002100/gene:MD04G1245800/gene:MD17G1168400/gene:MD10G1331000	1	gene:MD00G1143300
mdm03013	RNA transport - Malus domestica (apple)	40/1579	179/4612	0.99985	1	gene:MD11G1224900/gene:MD17G1185700/gene:MD02G1222000/gene:MD07G1094400/gene:MD03G1194700/gene:MD09G1205500/gene:MD07G1307000/gene:MD02G1316800/gene:MD16G1279500/gene:MD15G1042000/gene:MD02G1043500/gene:MD03G1197500/gene:MD16G1166900/gene:MD11G1211000/gene:MD14G1157700/gene:MD07G1036800/gene:MD16G1187900/gene:MD02G1038200/gene:MD01G1234500/gene:MD15G1120200/gene:MD06G1026500/gene:MD09G1083100/gen…	MD11G1224900/MD17G1185700/MD02G1222000/MD07G1094400/MD03G1194700/MD09G1205500/MD07G1307000/MD02G1316800/MD16G1279500/MD15G1042000/MD02G1043500/MD03G1197500/MD16G1166900/MD11G1211000/MD14G1157700/MD07G1036800/MD16G1187900/MD02G1038200/MD01G1234500/MD15G1120200/MD06G1026500/MD09G1083100/MD08G1196100/MD15G1120100/MD09G1263100/MD17G1103900/MD05G1116500/MD11G1052200/MD04G1196800/MD17G1042300/MD11G1094…	mdm:103429260/mdm:103454848/mdm:103406650/mdm:103445060/mdm:103428250/mdm:103443828/mdm:103420803/mdm:103413424/mdm:103401542/mdm:103442290/mdm:103448823/mdm:103418985/mdm:103452896/mdm:103448370/mdm:103424444/mdm:103438548/mdm:103453095/mdm:103406734/mdm:103417898/mdm:103431343/mdm:103436857/mdm:103442487/mdm:103428869/mdm:103456170/mdm:103444192/mdm:103404953/mdm:103436238/mdm:103422639/mdm:103…	40	30	gene:MD17G1185700/gene:MD02G1222000/gene:MD07G1094400/gene:MD09G1205500/gene:MD07G1307000/gene:MD16G1279500/gene:MD15G1042000/gene:MD03G1197500/gene:MD16G1166900/gene:MD14G1157700/gene:MD07G1036800/gene:MD16G1187900/gene:MD02G1038200/gene:MD01G1234500/gene:MD15G1120200/gene:MD06G1026500/gene:MD09G1083100/gene:MD08G1196100/gene:MD15G1120100/gene:MD17G1103900/gene:MD11G1052200/gene:MD04G1196800/gen…	10	gene:MD11G1224900/gene:MD03G1194700/gene:MD02G1316800/gene:MD02G1043500/gene:MD11G1211000/gene:MD09G1263100/gene:MD05G1116500/gene:MD11G1094700/gene:MD03G1086100/gene:MD00G1125800
mdm03015	mRNA surveillance pathway - Malus domestica (apple)	27/1579	134/4612	0.999905	1	gene:MD15G1061300/gene:MD06G1214700/gene:MD17G1112100/gene:MD02G1316800/gene:MD12G1246200/novel.512/gene:MD16G1224500/gene:MD17G1111500/gene:MD04G1229100/gene:MD13G1219200/gene:MD16G1106200/gene:MD09G1263100/gene:MD09G1112300/gene:MD06G1183800/gene:MD02G1288700/gene:MD16G1130800/gene:MD13G1213200/gene:MD11G1094700/gene:MD03G1086100/gene:MD09G1195400/gene:MD10G1041800/gene:MD04G1230500/gene:MD09G1…	MD15G1061300/MD06G1214700/MD17G1112100/MD02G1316800/MD12G1246200/-/MD16G1224500/MD17G1111500/MD04G1229100/MD13G1219200/MD16G1106200/MD09G1263100/MD09G1112300/MD06G1183800/MD02G1288700/MD16G1130800/MD13G1213200/MD11G1094700/MD03G1086100/MD09G1195400/MD10G1041800/MD04G1230500/MD09G1202100/MD10G1038000/MD03G1215400/MD13G1110300/MD10G1180700	mdm:103455837/mdm:103437989/mdm:103404991/mdm:103413424/mdm:103451061/mdm:103438557/mdm:103403573/mdm:103404989/mdm:103434201/mdm:103414747/mdm:103403092/mdm:103444192/mdm:103442630/mdm:103437777/mdm:103407424/mdm:103433128/mdm:103444745/mdm:103447689/mdm:103420478/mdm:103453547/mdm:103443911/mdm:103434343/mdm:103443740/mdm:103400361/mdm:103429539/mdm:103452092/mdm:103445606	27	15	gene:MD06G1214700/gene:MD17G1112100/gene:MD17G1111500/gene:MD09G1112300/gene:MD06G1183800/gene:MD02G1288700/gene:MD16G1130800/gene:MD13G1213200/gene:MD09G1195400/gene:MD10G1041800/gene:MD04G1230500/gene:MD10G1038000/gene:MD03G1215400/gene:MD13G1110300/gene:MD10G1180700	12	gene:MD15G1061300/gene:MD02G1316800/gene:MD12G1246200/novel.512/gene:MD16G1224500/gene:MD04G1229100/gene:MD13G1219200/gene:MD16G1106200/gene:MD09G1263100/gene:MD11G1094700/gene:MD03G1086100/gene:MD09G1202100
mdm03030	DNA replication - Malus domestica (apple)	5/1579	45/4612	0.99992	1	gene:MD08G1125300/gene:MD07G1029900/gene:MD14G1057800/gene:MD05G1047200/gene:MD13G1252800	MD08G1125300/MD07G1029900/MD14G1057800/MD05G1047200/MD13G1252800	mdm:103424733/mdm:103428006/mdm:103429235/mdm:103420106/mdm:103453823	5	2	gene:MD08G1125300/gene:MD13G1252800	3	gene:MD07G1029900/gene:MD14G1057800/gene:MD05G1047200
mdm03010	Ribosome - Malus domestica (apple)	60/1579	263/4612	0.999988	1	gene:MD15G1209200/gene:MD07G1022000/gene:MD09G1112900/gene:MD13G1218000/gene:MD14G1139900/gene:MD17G1050700/gene:MD10G1269000/gene:MD03G1189800/gene:MD13G1193200/gene:MD15G1155000/gene:MD03G1292100/gene:MD12G1158700/gene:MD09G1050600/gene:MD10G1207100/gene:MD12G1210800/gene:MD08G1087300/gene:MD04G1226500/gene:MD10G1154500/gene:MD10G1030300/gene:MD09G1108400/gene:MD16G1253100/gene:MD14G1110700/gen…	MD15G1209200/MD07G1022000/MD09G1112900/MD13G1218000/MD14G1139900/MD17G1050700/MD10G1269000/MD03G1189800/MD13G1193200/MD15G1155000/MD03G1292100/MD12G1158700/MD09G1050600/MD10G1207100/MD12G1210800/MD08G1087300/MD04G1226500/MD10G1154500/MD10G1030300/MD09G1108400/MD16G1253100/MD14G1110700/MD12G1036100/MD11G1054800/MD01G1228000/MD07G1159200/MD10G1276900/MD03G1048400/MD09G1026900/MD14G1227600/MD12G1022…	mdm:103400819/mdm:103438449/mdm:103442638/mdm:103424134/mdm:108172921/mdm:103404440/mdm:103434943/mdm:103427966/mdm:103453122/mdm:103400002/mdm:103408132/mdm:103450526/mdm:103442348/mdm:103412279/mdm:103450890/mdm:103455912/mdm:103451032/mdm:103412154/mdm:108174222/mdm:103442604/mdm:103420987/mdm:103417533/mdm:103433256/mdm:103447273/mdm:103444315/mdm:103439437/mdm:103429685/mdm:103429862/mdm:103…	60	53	gene:MD09G1112900/gene:MD13G1218000/gene:MD17G1050700/gene:MD10G1269000/gene:MD03G1189800/gene:MD13G1193200/gene:MD15G1155000/gene:MD03G1292100/gene:MD12G1158700/gene:MD09G1050600/gene:MD12G1210800/gene:MD08G1087300/gene:MD04G1226500/gene:MD10G1154500/gene:MD10G1030300/gene:MD16G1253100/gene:MD14G1110700/gene:MD12G1036100/gene:MD11G1054800/gene:MD01G1228000/gene:MD07G1159200/gene:MD10G1276900/gen…	7	gene:MD15G1209200/gene:MD07G1022000/gene:MD14G1139900/gene:MD10G1207100/gene:MD09G1108400/gene:MD02G1230700/gene:MD16G1127800
mdm03008	Ribosome biogenesis in eukaryotes - Malus domestica (apple)	12/1579	88/4612	0.999997	1	gene:MD00G1071300/gene:MD07G1307000/gene:MD15G1295000/gene:MD06G1168100/gene:MD15G1014000/gene:MD01G1234500/gene:MD06G1031200/gene:MD15G1120200/gene:MD10G1078500/gene:MD15G1120100/gene:MD16G1255900/gene:MD04G1054100	MD00G1071300/MD07G1307000/MD15G1295000/MD06G1168100/MD15G1014000/MD01G1234500/MD06G1031200/MD15G1120200/MD10G1078500/MD15G1120100/MD16G1255900/MD04G1054100	mdm:103439184/mdm:103420803/mdm:103431621/mdm:103443560/mdm:103450393/mdm:103417898/mdm:103409453/mdm:103431343/mdm:103449836/mdm:103456170/mdm:103453862/mdm:103436952	12	8	gene:MD00G1071300/gene:MD07G1307000/gene:MD15G1295000/gene:MD15G1014000/gene:MD01G1234500/gene:MD06G1031200/gene:MD15G1120200/gene:MD15G1120100	4	gene:MD06G1168100/gene:MD10G1078500/gene:MD16G1255900/gene:MD04G1054100
mdm03040	Spliceosome - Malus domestica (apple)	32/1579	206/4612	1	1	gene:MD14G1233600/gene:MD16G1090200/gene:MD16G1177500/gene:MD14G1052000/gene:MD09G1029800/gene:MD13G1193700/gene:MD11G1035400/gene:MD17G1026600/gene:MD02G1005800/gene:MD03G1030400/gene:MD15G1264400/gene:MD03G1267200/gene:MD10G1280800/gene:MD09G1263100/gene:MD01G1020300/gene:MD16G1256400/gene:MD01G1119800/gene:MD02G1123000/gene:MD13G1252200/gene:MD12G1204000/gene:MD14G1049600/gene:MD11G1026100/gen…	MD14G1233600/MD16G1090200/MD16G1177500/MD14G1052000/MD09G1029800/MD13G1193700/MD11G1035400/MD17G1026600/MD02G1005800/MD03G1030400/MD15G1264400/MD03G1267200/MD10G1280800/MD09G1263100/MD01G1020300/MD16G1256400/MD01G1119800/MD02G1123000/MD13G1252200/MD12G1204000/MD14G1049600/MD11G1026100/MD13G1262900/MD16G1092300/MD06G1240400/MD04G1156100/MD12G1212300/MD03G1200200/MD14G1172400/MD12G1086300/MD05G1024…	mdm:103415364/mdm:103402999/mdm:103453006/mdm:103434397/mdm:103442236/mdm:103453126/mdm:103429844/mdm:103442227/mdm:103446880/mdm:103422499/mdm:103401169/mdm:103413375/mdm:103446324/mdm:103444192/mdm:103439344/mdm:103453832/mdm:103426377/mdm:103455864/mdm:103453827/mdm:103413940/mdm:103424191/mdm:103429840/mdm:103448306/mdm:103431858/mdm:103438302/mdm:103433615/mdm:103450895/mdm:103428661/mdm:103…	32	11	gene:MD13G1193700/gene:MD11G1035400/gene:MD17G1026600/gene:MD03G1030400/gene:MD02G1123000/gene:MD14G1049600/gene:MD11G1026100/gene:MD13G1262900/gene:MD06G1240400/gene:MD12G1212300/gene:MD05G1024000	21	gene:MD14G1233600/gene:MD16G1090200/gene:MD16G1177500/gene:MD14G1052000/gene:MD09G1029800/gene:MD02G1005800/gene:MD15G1264400/gene:MD03G1267200/gene:MD10G1280800/gene:MD09G1263100/gene:MD01G1020300/gene:MD16G1256400/gene:MD01G1119800/gene:MD13G1252200/gene:MD12G1204000/gene:MD16G1092300/gene:MD04G1156100/gene:MD03G1200200/gene:MD14G1172400/gene:MD12G1086300/gene:MD00G1160500
