# Supplementary material for: Integrated transcriptome and metabolome profiling reveals mechanisms underlying the infection of Cytospora mali in “Jin Hong” branches
Source: Front Microbiol. 2024 Apr 24;15:1394447. doi: 10.3389/fmicb.2024.1394447 (PMC11076740; doi:10.3389/fmicb.2024.1394447)
Supplement: Supplementary file 5 [file Table_5.XLSX]

## Sheet: Sheet1
GO enrichment of all genes
Category：GO database classification, including Biological Process BP, Cellular Component CC, Molecular Function MF; GOID：GO number; Description：functional description corresponding to GO number; GeneRatio：ratio of the number of differential genes annotated to GO number to the total number of differential genes; BgRatio: ratio of the number of background genes annotated to the GO number to the tot…
Category	GOID	Description	GeneRatio	BgRatio	p	p-adjust	GeneID	GeneName	Count	Up	Up_GeneName	Down	Down_GeneName
BP	GO:0009141	nucleoside triphosphate metabolic process	58/3533	96/10950	1.18413e-08	4.17427e-06	gene:MD10G1063600/gene:MD11G1038900/gene:MD06G1198900/gene:MD01G1212800/gene:MD08G1143000/gene:MD06G1202600/gene:MD00G1040000/gene:MD07G1092700/gene:MD17G1180800/gene:MD15G1119900/gene:MD10G1210500/gene:MD07G1010400/gene:MD14G1206300/gene:MD08G1194100/gene:MD10G1043200/gene:MD02G1222900/gene:MD05G1354600/gene:MD16G1033600/gene:MD13G1031500/gene:MD15G1315500/gene:MD02G1068900/gene:MD02G1312800/gen…	MD10G1063600/MD11G1038900/MD06G1198900/MD01G1212800/MD08G1143000/MD06G1202600/MD00G1040000/MD07G1092700/MD17G1180800/MD15G1119900/MD10G1210500/MD07G1010400/MD14G1206300/MD08G1194100/MD10G1043200/MD02G1222900/MD05G1354600/MD16G1033600/MD13G1031500/MD15G1315500/MD02G1068900/MD02G1312800/MD07G1178800/MD01G1037400/MD02G1073700/MD07G1282700/MD15G1126100/MD13G1000500/MD14G1211800/MD05G1352800/MD01G1177…	58	40	gene:MD01G1212800/gene:MD08G1143000/gene:MD06G1202600/gene:MD07G1092700/gene:MD15G1119900/gene:MD07G1010400/gene:MD08G1194100/gene:MD02G1222900/gene:MD16G1033600/gene:MD13G1031500/gene:MD15G1315500/gene:MD02G1068900/gene:MD02G1312800/gene:MD07G1178800/gene:MD01G1037400/gene:MD02G1073700/gene:MD07G1282700/gene:MD14G1211800/gene:MD05G1352800/gene:MD01G1177300/gene:MD14G1094200/gene:MD05G1163300/gen…	18	gene:MD10G1063600/gene:MD11G1038900/gene:MD06G1198900/gene:MD00G1040000/gene:MD17G1180800/gene:MD10G1210500/gene:MD14G1206300/gene:MD10G1043200/gene:MD05G1354600/gene:MD15G1126100/gene:MD13G1000500/gene:MD05G1234000/gene:MD06G1029300/gene:MD11G1158300/gene:MD15G1031400/gene:MD04G1094300/gene:MD05G1347300/gene:MD09G1112800
BP	GO:0009144	purine nucleoside triphosphate metabolic process	54/3533	89/10950	3.05807e-08	4.17427e-06	gene:MD10G1063600/gene:MD11G1038900/gene:MD01G1212800/gene:MD08G1143000/gene:MD06G1202600/gene:MD00G1040000/gene:MD07G1092700/gene:MD17G1180800/gene:MD15G1119900/gene:MD10G1210500/gene:MD07G1010400/gene:MD08G1194100/gene:MD10G1043200/gene:MD02G1222900/gene:MD05G1354600/gene:MD16G1033600/gene:MD13G1031500/gene:MD15G1315500/gene:MD02G1068900/gene:MD02G1312800/gene:MD07G1178800/gene:MD01G1037400/gen…	MD10G1063600/MD11G1038900/MD01G1212800/MD08G1143000/MD06G1202600/MD00G1040000/MD07G1092700/MD17G1180800/MD15G1119900/MD10G1210500/MD07G1010400/MD08G1194100/MD10G1043200/MD02G1222900/MD05G1354600/MD16G1033600/MD13G1031500/MD15G1315500/MD02G1068900/MD02G1312800/MD07G1178800/MD01G1037400/MD02G1073700/MD07G1282700/MD15G1126100/MD13G1000500/MD14G1211800/MD05G1352800/MD01G1177300/MD14G1094200/MD16G1202…	54	38	gene:MD01G1212800/gene:MD08G1143000/gene:MD06G1202600/gene:MD07G1092700/gene:MD15G1119900/gene:MD07G1010400/gene:MD08G1194100/gene:MD02G1222900/gene:MD16G1033600/gene:MD13G1031500/gene:MD15G1315500/gene:MD02G1068900/gene:MD02G1312800/gene:MD07G1178800/gene:MD01G1037400/gene:MD02G1073700/gene:MD07G1282700/gene:MD14G1211800/gene:MD05G1352800/gene:MD01G1177300/gene:MD14G1094200/gene:MD16G1202700/gen…	16	gene:MD10G1063600/gene:MD11G1038900/gene:MD00G1040000/gene:MD17G1180800/gene:MD10G1210500/gene:MD10G1043200/gene:MD05G1354600/gene:MD15G1126100/gene:MD13G1000500/gene:MD05G1234000/gene:MD06G1029300/gene:MD11G1158300/gene:MD15G1031400/gene:MD04G1094300/gene:MD05G1347300/gene:MD09G1112800
BP	GO:0009199	ribonucleoside triphosphate metabolic process	54/3533	89/10950	3.05807e-08	4.17427e-06	gene:MD10G1063600/gene:MD11G1038900/gene:MD01G1212800/gene:MD08G1143000/gene:MD06G1202600/gene:MD00G1040000/gene:MD07G1092700/gene:MD17G1180800/gene:MD15G1119900/gene:MD10G1210500/gene:MD07G1010400/gene:MD08G1194100/gene:MD10G1043200/gene:MD02G1222900/gene:MD05G1354600/gene:MD16G1033600/gene:MD13G1031500/gene:MD15G1315500/gene:MD02G1068900/gene:MD02G1312800/gene:MD07G1178800/gene:MD01G1037400/gen…	MD10G1063600/MD11G1038900/MD01G1212800/MD08G1143000/MD06G1202600/MD00G1040000/MD07G1092700/MD17G1180800/MD15G1119900/MD10G1210500/MD07G1010400/MD08G1194100/MD10G1043200/MD02G1222900/MD05G1354600/MD16G1033600/MD13G1031500/MD15G1315500/MD02G1068900/MD02G1312800/MD07G1178800/MD01G1037400/MD02G1073700/MD07G1282700/MD15G1126100/MD13G1000500/MD14G1211800/MD05G1352800/MD01G1177300/MD14G1094200/MD16G1202…	54	38	gene:MD01G1212800/gene:MD08G1143000/gene:MD06G1202600/gene:MD07G1092700/gene:MD15G1119900/gene:MD07G1010400/gene:MD08G1194100/gene:MD02G1222900/gene:MD16G1033600/gene:MD13G1031500/gene:MD15G1315500/gene:MD02G1068900/gene:MD02G1312800/gene:MD07G1178800/gene:MD01G1037400/gene:MD02G1073700/gene:MD07G1282700/gene:MD14G1211800/gene:MD05G1352800/gene:MD01G1177300/gene:MD14G1094200/gene:MD16G1202700/gen…	16	gene:MD10G1063600/gene:MD11G1038900/gene:MD00G1040000/gene:MD17G1180800/gene:MD10G1210500/gene:MD10G1043200/gene:MD05G1354600/gene:MD15G1126100/gene:MD13G1000500/gene:MD05G1234000/gene:MD06G1029300/gene:MD11G1158300/gene:MD15G1031400/gene:MD04G1094300/gene:MD05G1347300/gene:MD09G1112800
BP	GO:0009205	purine ribonucleoside triphosphate metabolic process	54/3533	89/10950	3.05807e-08	4.17427e-06	gene:MD10G1063600/gene:MD11G1038900/gene:MD01G1212800/gene:MD08G1143000/gene:MD06G1202600/gene:MD00G1040000/gene:MD07G1092700/gene:MD17G1180800/gene:MD15G1119900/gene:MD10G1210500/gene:MD07G1010400/gene:MD08G1194100/gene:MD10G1043200/gene:MD02G1222900/gene:MD05G1354600/gene:MD16G1033600/gene:MD13G1031500/gene:MD15G1315500/gene:MD02G1068900/gene:MD02G1312800/gene:MD07G1178800/gene:MD01G1037400/gen…	MD10G1063600/MD11G1038900/MD01G1212800/MD08G1143000/MD06G1202600/MD00G1040000/MD07G1092700/MD17G1180800/MD15G1119900/MD10G1210500/MD07G1010400/MD08G1194100/MD10G1043200/MD02G1222900/MD05G1354600/MD16G1033600/MD13G1031500/MD15G1315500/MD02G1068900/MD02G1312800/MD07G1178800/MD01G1037400/MD02G1073700/MD07G1282700/MD15G1126100/MD13G1000500/MD14G1211800/MD05G1352800/MD01G1177300/MD14G1094200/MD16G1202…	54	38	gene:MD01G1212800/gene:MD08G1143000/gene:MD06G1202600/gene:MD07G1092700/gene:MD15G1119900/gene:MD07G1010400/gene:MD08G1194100/gene:MD02G1222900/gene:MD16G1033600/gene:MD13G1031500/gene:MD15G1315500/gene:MD02G1068900/gene:MD02G1312800/gene:MD07G1178800/gene:MD01G1037400/gene:MD02G1073700/gene:MD07G1282700/gene:MD14G1211800/gene:MD05G1352800/gene:MD01G1177300/gene:MD14G1094200/gene:MD16G1202700/gen…	16	gene:MD10G1063600/gene:MD11G1038900/gene:MD00G1040000/gene:MD17G1180800/gene:MD10G1210500/gene:MD10G1043200/gene:MD05G1354600/gene:MD15G1126100/gene:MD13G1000500/gene:MD05G1234000/gene:MD06G1029300/gene:MD11G1158300/gene:MD15G1031400/gene:MD04G1094300/gene:MD05G1347300/gene:MD09G1112800
BP	GO:0044712	single-organism catabolic process	59/3533	101/10950	5.04146e-08	5.31047e-06	gene:MD10G1063600/gene:MD11G1038900/gene:MD06G1198900/gene:MD01G1026400/gene:MD01G1212800/gene:MD08G1061500/gene:MD15G1201000/gene:MD00G1040000/gene:MD17G1180800/gene:MD13G1198800/gene:MD10G1210500/gene:MD14G1206300/gene:MD08G1194100/gene:MD17G1234100/gene:MD15G1327100/gene:MD04G1180100/gene:MD05G1354600/gene:MD15G1315500/gene:MD02G1068900/gene:MD13G1127300/gene:MD01G1037400/gene:MD07G1282700/gen…	MD10G1063600/MD11G1038900/MD06G1198900/MD01G1026400/MD01G1212800/MD08G1061500/MD15G1201000/MD00G1040000/MD17G1180800/MD13G1198800/MD10G1210500/MD14G1206300/MD08G1194100/MD17G1234100/MD15G1327100/MD04G1180100/MD05G1354600/MD15G1315500/MD02G1068900/MD13G1127300/MD01G1037400/MD07G1282700/MD13G1000500/MD09G1275900/MD13G1115100/MD05G1352800/MD01G1177300/MD14G1094200/MD05G1163300/MD16G1202700/MD15G1205…	59	37	gene:MD01G1026400/gene:MD01G1212800/gene:MD08G1061500/gene:MD15G1201000/gene:MD08G1194100/gene:MD17G1234100/gene:MD15G1327100/gene:MD04G1180100/gene:MD15G1315500/gene:MD02G1068900/gene:MD01G1037400/gene:MD07G1282700/gene:MD13G1115100/gene:MD05G1352800/gene:MD01G1177300/gene:MD14G1094200/gene:MD05G1163300/gene:MD16G1202700/gene:MD15G1205500/gene:MD00G1031300/gene:MD11G1001600/gene:MD12G1018800/gen…	22	gene:MD10G1063600/gene:MD11G1038900/gene:MD06G1198900/gene:MD00G1040000/gene:MD17G1180800/gene:MD13G1198800/gene:MD10G1210500/gene:MD14G1206300/gene:MD05G1354600/gene:MD13G1127300/gene:MD13G1000500/gene:MD09G1275900/gene:MD05G1234000/gene:MD16G1162200/gene:MD13G1162400/gene:MD06G1029300/gene:MD11G1158300/gene:MD15G1031400/gene:MD04G1094300/gene:MD03G1259100/gene:MD15G1060200/gene:MD09G1112800
BP	GO:0046034	ATP metabolic process	53/3533	88/10950	5.83568e-08	5.31047e-06	gene:MD10G1063600/gene:MD11G1038900/gene:MD01G1212800/gene:MD08G1143000/gene:MD06G1202600/gene:MD00G1040000/gene:MD07G1092700/gene:MD17G1180800/gene:MD15G1119900/gene:MD10G1210500/gene:MD07G1010400/gene:MD08G1194100/gene:MD10G1043200/gene:MD02G1222900/gene:MD05G1354600/gene:MD16G1033600/gene:MD13G1031500/gene:MD15G1315500/gene:MD02G1068900/gene:MD02G1312800/gene:MD07G1178800/gene:MD01G1037400/gen…	MD10G1063600/MD11G1038900/MD01G1212800/MD08G1143000/MD06G1202600/MD00G1040000/MD07G1092700/MD17G1180800/MD15G1119900/MD10G1210500/MD07G1010400/MD08G1194100/MD10G1043200/MD02G1222900/MD05G1354600/MD16G1033600/MD13G1031500/MD15G1315500/MD02G1068900/MD02G1312800/MD07G1178800/MD01G1037400/MD02G1073700/MD07G1282700/MD15G1126100/MD13G1000500/MD14G1211800/MD05G1352800/MD01G1177300/MD14G1094200/MD16G1202…	53	37	gene:MD01G1212800/gene:MD08G1143000/gene:MD06G1202600/gene:MD07G1092700/gene:MD15G1119900/gene:MD07G1010400/gene:MD08G1194100/gene:MD02G1222900/gene:MD16G1033600/gene:MD13G1031500/gene:MD15G1315500/gene:MD02G1068900/gene:MD02G1312800/gene:MD07G1178800/gene:MD01G1037400/gene:MD02G1073700/gene:MD07G1282700/gene:MD14G1211800/gene:MD05G1352800/gene:MD01G1177300/gene:MD14G1094200/gene:MD16G1202700/gen…	16	gene:MD10G1063600/gene:MD11G1038900/gene:MD00G1040000/gene:MD17G1180800/gene:MD10G1210500/gene:MD10G1043200/gene:MD05G1354600/gene:MD15G1126100/gene:MD13G1000500/gene:MD05G1234000/gene:MD06G1029300/gene:MD11G1158300/gene:MD15G1031400/gene:MD04G1094300/gene:MD05G1347300/gene:MD09G1112800
BP	GO:0006091	generation of precursor metabolites and energy	50/3533	85/10950	3.87939e-07	2.77241e-05	gene:MD10G1063600/gene:MD11G1038900/gene:MD03G1292300/gene:MD02G1157800/gene:MD01G1212800/gene:MD08G1143000/gene:MD00G1040000/gene:MD17G1180800/gene:MD15G1119900/gene:MD00G1140200/gene:MD10G1210500/gene:MD15G1298100/gene:MD11G1261900/gene:MD08G1194100/gene:MD05G1354600/gene:MD15G1315500/gene:MD02G1068900/gene:MD01G1037400/gene:MD07G1282700/gene:MD13G1000500/gene:MD05G1352800/gene:MD01G1177300/gen…	MD10G1063600/MD11G1038900/MD03G1292300/MD02G1157800/MD01G1212800/MD08G1143000/MD00G1040000/MD17G1180800/MD15G1119900/MD00G1140200/MD10G1210500/MD15G1298100/MD11G1261900/MD08G1194100/MD05G1354600/MD15G1315500/MD02G1068900/MD01G1037400/MD07G1282700/MD13G1000500/MD05G1352800/MD01G1177300/MD14G1094200/MD01G1210300/MD16G1202700/MD00G1031300/MD11G1001600/MD12G1018800/MD16G1202600/MD17G1085500/MD05G1234…	50	34	gene:MD03G1292300/gene:MD01G1212800/gene:MD08G1143000/gene:MD15G1119900/gene:MD00G1140200/gene:MD15G1298100/gene:MD11G1261900/gene:MD08G1194100/gene:MD15G1315500/gene:MD02G1068900/gene:MD01G1037400/gene:MD07G1282700/gene:MD05G1352800/gene:MD01G1177300/gene:MD14G1094200/gene:MD01G1210300/gene:MD16G1202700/gene:MD00G1031300/gene:MD11G1001600/gene:MD12G1018800/gene:MD16G1202600/gene:MD17G1085500/gen…	16	gene:MD10G1063600/gene:MD11G1038900/gene:MD02G1157800/gene:MD00G1040000/gene:MD17G1180800/gene:MD10G1210500/gene:MD05G1354600/gene:MD13G1000500/gene:MD05G1234000/gene:MD17G1079700/gene:MD06G1029300/gene:MD11G1158300/gene:MD15G1031400/gene:MD04G1094300/gene:MD15G1272500/gene:MD09G1112800
BP	GO:1901135	carbohydrate derivative metabolic process	131/3533	284/10950	5.63093e-07	2.77241e-05	gene:MD10G1063600/gene:MD11G1038900/gene:MD01G1212800/gene:MD09G1078700/gene:MD17G1068900/gene:MD03G1289400/gene:MD08G1086300/gene:MD08G1143000/gene:MD04G1246300/gene:MD06G1202600/gene:MD00G1104200/gene:MD01G1107800/gene:MD00G1040000/gene:MD08G1086400/gene:MD07G1092700/gene:MD05G1347600/gene:MD17G1180800/gene:MD15G1119900/gene:MD10G1240700/gene:MD10G1210500/gene:MD13G1278500/gene:MD02G1120300/gen…	MD10G1063600/MD11G1038900/MD01G1212800/MD09G1078700/MD17G1068900/MD03G1289400/MD08G1086300/MD08G1143000/MD04G1246300/MD06G1202600/MD00G1104200/MD01G1107800/MD00G1040000/MD08G1086400/MD07G1092700/MD05G1347600/MD17G1180800/MD15G1119900/MD10G1240700/MD10G1210500/MD13G1278500/MD02G1120300/MD07G1010400/MD15G1169200/MD10G1187800/MD01G1053400/MD13G1139600/MD15G1358800/MD08G1194100/MD10G1061900/MD10G1043…	131	93	gene:MD01G1212800/gene:MD09G1078700/gene:MD17G1068900/gene:MD03G1289400/gene:MD08G1086300/gene:MD08G1143000/gene:MD04G1246300/gene:MD06G1202600/gene:MD00G1104200/gene:MD01G1107800/gene:MD08G1086400/gene:MD07G1092700/gene:MD15G1119900/gene:MD02G1120300/gene:MD07G1010400/gene:MD15G1169200/gene:MD01G1053400/gene:MD15G1358800/gene:MD08G1194100/gene:MD10G1061900/gene:MD15G1234400/gene:MD02G1222900/gen…	38	gene:MD10G1063600/gene:MD11G1038900/gene:MD00G1040000/gene:MD05G1347600/gene:MD17G1180800/gene:MD10G1240700/gene:MD10G1210500/gene:MD13G1278500/gene:MD10G1187800/gene:MD13G1139600/gene:MD10G1043200/gene:MD04G1030300/gene:MD05G1354600/gene:MD09G1262400/gene:MD15G1126400/gene:MD15G1126100/gene:MD13G1000500/gene:MD08G1235900/gene:MD16G1158100/gene:MD13G1020300/gene:MD05G1234000/gene:MD15G1095100/gen…
BP	GO:0019362	pyridine nucleotide metabolic process	46/3533	77/10950	6.05462e-07	2.77241e-05	gene:MD10G1063600/gene:MD11G1038900/gene:MD01G1212800/gene:MD09G1078700/gene:MD17G1068900/gene:MD00G1040000/gene:MD17G1180800/gene:MD10G1240700/gene:MD10G1210500/gene:MD08G1194100/gene:MD05G1354600/gene:MD15G1315500/gene:MD02G1068900/gene:MD04G1222500/gene:MD02G1174500/gene:MD01G1037400/gene:MD07G1282700/gene:MD13G1000500/gene:MD05G1352800/gene:MD01G1177300/gene:MD14G1094200/gene:MD14G1117900/gen…	MD10G1063600/MD11G1038900/MD01G1212800/MD09G1078700/MD17G1068900/MD00G1040000/MD17G1180800/MD10G1240700/MD10G1210500/MD08G1194100/MD05G1354600/MD15G1315500/MD02G1068900/MD04G1222500/MD02G1174500/MD01G1037400/MD07G1282700/MD13G1000500/MD05G1352800/MD01G1177300/MD14G1094200/MD14G1117900/MD16G1202700/MD00G1031300/MD11G1001600/MD12G1018800/MD16G1202600/MD05G1234000/MD06G1164800/MD13G1028000/MD11G1001…	46	32	gene:MD01G1212800/gene:MD09G1078700/gene:MD17G1068900/gene:MD08G1194100/gene:MD15G1315500/gene:MD02G1068900/gene:MD04G1222500/gene:MD02G1174500/gene:MD01G1037400/gene:MD07G1282700/gene:MD05G1352800/gene:MD01G1177300/gene:MD14G1094200/gene:MD14G1117900/gene:MD16G1202700/gene:MD00G1031300/gene:MD11G1001600/gene:MD12G1018800/gene:MD16G1202600/gene:MD06G1164800/gene:MD13G1028000/gene:MD11G1001500/gen…	14	gene:MD10G1063600/gene:MD11G1038900/gene:MD00G1040000/gene:MD17G1180800/gene:MD10G1240700/gene:MD10G1210500/gene:MD05G1354600/gene:MD13G1000500/gene:MD05G1234000/gene:MD06G1029300/gene:MD11G1158300/gene:MD15G1031400/gene:MD04G1094300/gene:MD09G1112800
BP	GO:0046496	nicotinamide nucleotide metabolic process	46/3533	77/10950	6.05462e-07	2.77241e-05	gene:MD10G1063600/gene:MD11G1038900/gene:MD01G1212800/gene:MD09G1078700/gene:MD17G1068900/gene:MD00G1040000/gene:MD17G1180800/gene:MD10G1240700/gene:MD10G1210500/gene:MD08G1194100/gene:MD05G1354600/gene:MD15G1315500/gene:MD02G1068900/gene:MD04G1222500/gene:MD02G1174500/gene:MD01G1037400/gene:MD07G1282700/gene:MD13G1000500/gene:MD05G1352800/gene:MD01G1177300/gene:MD14G1094200/gene:MD14G1117900/gen…	MD10G1063600/MD11G1038900/MD01G1212800/MD09G1078700/MD17G1068900/MD00G1040000/MD17G1180800/MD10G1240700/MD10G1210500/MD08G1194100/MD05G1354600/MD15G1315500/MD02G1068900/MD04G1222500/MD02G1174500/MD01G1037400/MD07G1282700/MD13G1000500/MD05G1352800/MD01G1177300/MD14G1094200/MD14G1117900/MD16G1202700/MD00G1031300/MD11G1001600/MD12G1018800/MD16G1202600/MD05G1234000/MD06G1164800/MD13G1028000/MD11G1001…	46	32	gene:MD01G1212800/gene:MD09G1078700/gene:MD17G1068900/gene:MD08G1194100/gene:MD15G1315500/gene:MD02G1068900/gene:MD04G1222500/gene:MD02G1174500/gene:MD01G1037400/gene:MD07G1282700/gene:MD05G1352800/gene:MD01G1177300/gene:MD14G1094200/gene:MD14G1117900/gene:MD16G1202700/gene:MD00G1031300/gene:MD11G1001600/gene:MD12G1018800/gene:MD16G1202600/gene:MD06G1164800/gene:MD13G1028000/gene:MD11G1001500/gen…	14	gene:MD10G1063600/gene:MD11G1038900/gene:MD00G1040000/gene:MD17G1180800/gene:MD10G1240700/gene:MD10G1210500/gene:MD05G1354600/gene:MD13G1000500/gene:MD05G1234000/gene:MD06G1029300/gene:MD11G1158300/gene:MD15G1031400/gene:MD04G1094300/gene:MD09G1112800
BP	GO:0009123	nucleoside monophosphate metabolic process	53/3533	93/10950	7.10875e-07	2.77241e-05	gene:MD10G1063600/gene:MD11G1038900/gene:MD01G1212800/gene:MD08G1143000/gene:MD06G1202600/gene:MD00G1040000/gene:MD07G1092700/gene:MD17G1180800/gene:MD15G1119900/gene:MD10G1210500/gene:MD07G1010400/gene:MD08G1194100/gene:MD10G1043200/gene:MD02G1222900/gene:MD05G1354600/gene:MD16G1033600/gene:MD13G1031500/gene:MD15G1315500/gene:MD02G1068900/gene:MD02G1312800/gene:MD07G1178800/gene:MD01G1037400/gen…	MD10G1063600/MD11G1038900/MD01G1212800/MD08G1143000/MD06G1202600/MD00G1040000/MD07G1092700/MD17G1180800/MD15G1119900/MD10G1210500/MD07G1010400/MD08G1194100/MD10G1043200/MD02G1222900/MD05G1354600/MD16G1033600/MD13G1031500/MD15G1315500/MD02G1068900/MD02G1312800/MD07G1178800/MD01G1037400/MD02G1073700/MD07G1282700/MD15G1126100/MD13G1000500/MD14G1211800/MD05G1352800/MD01G1177300/MD14G1094200/MD16G1202…	53	37	gene:MD01G1212800/gene:MD08G1143000/gene:MD06G1202600/gene:MD07G1092700/gene:MD15G1119900/gene:MD07G1010400/gene:MD08G1194100/gene:MD02G1222900/gene:MD16G1033600/gene:MD13G1031500/gene:MD15G1315500/gene:MD02G1068900/gene:MD02G1312800/gene:MD07G1178800/gene:MD01G1037400/gene:MD02G1073700/gene:MD07G1282700/gene:MD14G1211800/gene:MD05G1352800/gene:MD01G1177300/gene:MD14G1094200/gene:MD16G1202700/gen…	16	gene:MD10G1063600/gene:MD11G1038900/gene:MD00G1040000/gene:MD17G1180800/gene:MD10G1210500/gene:MD10G1043200/gene:MD05G1354600/gene:MD15G1126100/gene:MD13G1000500/gene:MD05G1234000/gene:MD06G1029300/gene:MD11G1158300/gene:MD15G1031400/gene:MD04G1094300/gene:MD05G1347300/gene:MD09G1112800
BP	GO:0009126	purine nucleoside monophosphate metabolic process	53/3533	93/10950	7.10875e-07	2.77241e-05	gene:MD10G1063600/gene:MD11G1038900/gene:MD01G1212800/gene:MD08G1143000/gene:MD06G1202600/gene:MD00G1040000/gene:MD07G1092700/gene:MD17G1180800/gene:MD15G1119900/gene:MD10G1210500/gene:MD07G1010400/gene:MD08G1194100/gene:MD10G1043200/gene:MD02G1222900/gene:MD05G1354600/gene:MD16G1033600/gene:MD13G1031500/gene:MD15G1315500/gene:MD02G1068900/gene:MD02G1312800/gene:MD07G1178800/gene:MD01G1037400/gen…	MD10G1063600/MD11G1038900/MD01G1212800/MD08G1143000/MD06G1202600/MD00G1040000/MD07G1092700/MD17G1180800/MD15G1119900/MD10G1210500/MD07G1010400/MD08G1194100/MD10G1043200/MD02G1222900/MD05G1354600/MD16G1033600/MD13G1031500/MD15G1315500/MD02G1068900/MD02G1312800/MD07G1178800/MD01G1037400/MD02G1073700/MD07G1282700/MD15G1126100/MD13G1000500/MD14G1211800/MD05G1352800/MD01G1177300/MD14G1094200/MD16G1202…	53	37	gene:MD01G1212800/gene:MD08G1143000/gene:MD06G1202600/gene:MD07G1092700/gene:MD15G1119900/gene:MD07G1010400/gene:MD08G1194100/gene:MD02G1222900/gene:MD16G1033600/gene:MD13G1031500/gene:MD15G1315500/gene:MD02G1068900/gene:MD02G1312800/gene:MD07G1178800/gene:MD01G1037400/gene:MD02G1073700/gene:MD07G1282700/gene:MD14G1211800/gene:MD05G1352800/gene:MD01G1177300/gene:MD14G1094200/gene:MD16G1202700/gen…	16	gene:MD10G1063600/gene:MD11G1038900/gene:MD00G1040000/gene:MD17G1180800/gene:MD10G1210500/gene:MD10G1043200/gene:MD05G1354600/gene:MD15G1126100/gene:MD13G1000500/gene:MD05G1234000/gene:MD06G1029300/gene:MD11G1158300/gene:MD15G1031400/gene:MD04G1094300/gene:MD05G1347300/gene:MD09G1112800
BP	GO:0009161	ribonucleoside monophosphate metabolic process	53/3533	93/10950	7.10875e-07	2.77241e-05	gene:MD10G1063600/gene:MD11G1038900/gene:MD01G1212800/gene:MD08G1143000/gene:MD06G1202600/gene:MD00G1040000/gene:MD07G1092700/gene:MD17G1180800/gene:MD15G1119900/gene:MD10G1210500/gene:MD07G1010400/gene:MD08G1194100/gene:MD10G1043200/gene:MD02G1222900/gene:MD05G1354600/gene:MD16G1033600/gene:MD13G1031500/gene:MD15G1315500/gene:MD02G1068900/gene:MD02G1312800/gene:MD07G1178800/gene:MD01G1037400/gen…	MD10G1063600/MD11G1038900/MD01G1212800/MD08G1143000/MD06G1202600/MD00G1040000/MD07G1092700/MD17G1180800/MD15G1119900/MD10G1210500/MD07G1010400/MD08G1194100/MD10G1043200/MD02G1222900/MD05G1354600/MD16G1033600/MD13G1031500/MD15G1315500/MD02G1068900/MD02G1312800/MD07G1178800/MD01G1037400/MD02G1073700/MD07G1282700/MD15G1126100/MD13G1000500/MD14G1211800/MD05G1352800/MD01G1177300/MD14G1094200/MD16G1202…	53	37	gene:MD01G1212800/gene:MD08G1143000/gene:MD06G1202600/gene:MD07G1092700/gene:MD15G1119900/gene:MD07G1010400/gene:MD08G1194100/gene:MD02G1222900/gene:MD16G1033600/gene:MD13G1031500/gene:MD15G1315500/gene:MD02G1068900/gene:MD02G1312800/gene:MD07G1178800/gene:MD01G1037400/gene:MD02G1073700/gene:MD07G1282700/gene:MD14G1211800/gene:MD05G1352800/gene:MD01G1177300/gene:MD14G1094200/gene:MD16G1202700/gen…	16	gene:MD10G1063600/gene:MD11G1038900/gene:MD00G1040000/gene:MD17G1180800/gene:MD10G1210500/gene:MD10G1043200/gene:MD05G1354600/gene:MD15G1126100/gene:MD13G1000500/gene:MD05G1234000/gene:MD06G1029300/gene:MD11G1158300/gene:MD15G1031400/gene:MD04G1094300/gene:MD05G1347300/gene:MD09G1112800
BP	GO:0009167	purine ribonucleoside monophosphate metabolic process	53/3533	93/10950	7.10875e-07	2.77241e-05	gene:MD10G1063600/gene:MD11G1038900/gene:MD01G1212800/gene:MD08G1143000/gene:MD06G1202600/gene:MD00G1040000/gene:MD07G1092700/gene:MD17G1180800/gene:MD15G1119900/gene:MD10G1210500/gene:MD07G1010400/gene:MD08G1194100/gene:MD10G1043200/gene:MD02G1222900/gene:MD05G1354600/gene:MD16G1033600/gene:MD13G1031500/gene:MD15G1315500/gene:MD02G1068900/gene:MD02G1312800/gene:MD07G1178800/gene:MD01G1037400/gen…	MD10G1063600/MD11G1038900/MD01G1212800/MD08G1143000/MD06G1202600/MD00G1040000/MD07G1092700/MD17G1180800/MD15G1119900/MD10G1210500/MD07G1010400/MD08G1194100/MD10G1043200/MD02G1222900/MD05G1354600/MD16G1033600/MD13G1031500/MD15G1315500/MD02G1068900/MD02G1312800/MD07G1178800/MD01G1037400/MD02G1073700/MD07G1282700/MD15G1126100/MD13G1000500/MD14G1211800/MD05G1352800/MD01G1177300/MD14G1094200/MD16G1202…	53	37	gene:MD01G1212800/gene:MD08G1143000/gene:MD06G1202600/gene:MD07G1092700/gene:MD15G1119900/gene:MD07G1010400/gene:MD08G1194100/gene:MD02G1222900/gene:MD16G1033600/gene:MD13G1031500/gene:MD15G1315500/gene:MD02G1068900/gene:MD02G1312800/gene:MD07G1178800/gene:MD01G1037400/gene:MD02G1073700/gene:MD07G1282700/gene:MD14G1211800/gene:MD05G1352800/gene:MD01G1177300/gene:MD14G1094200/gene:MD16G1202700/gen…	16	gene:MD10G1063600/gene:MD11G1038900/gene:MD00G1040000/gene:MD17G1180800/gene:MD10G1210500/gene:MD10G1043200/gene:MD05G1354600/gene:MD15G1126100/gene:MD13G1000500/gene:MD05G1234000/gene:MD06G1029300/gene:MD11G1158300/gene:MD15G1031400/gene:MD04G1094300/gene:MD05G1347300/gene:MD09G1112800
BP	GO:0072524	pyridine-containing compound metabolic process	47/3533	80/10950	9.06737e-07	3.30052e-05	gene:MD10G1063600/gene:MD11G1038900/gene:MD01G1212800/gene:MD09G1078700/gene:MD17G1068900/gene:MD00G1040000/gene:MD17G1180800/gene:MD10G1240700/gene:MD10G1210500/gene:MD08G1194100/gene:MD05G1354600/gene:MD15G1315500/gene:MD03G1113000/gene:MD02G1068900/gene:MD04G1222500/gene:MD02G1174500/gene:MD01G1037400/gene:MD07G1282700/gene:MD13G1000500/gene:MD05G1352800/gene:MD01G1177300/gene:MD14G1094200/gen…	MD10G1063600/MD11G1038900/MD01G1212800/MD09G1078700/MD17G1068900/MD00G1040000/MD17G1180800/MD10G1240700/MD10G1210500/MD08G1194100/MD05G1354600/MD15G1315500/MD03G1113000/MD02G1068900/MD04G1222500/MD02G1174500/MD01G1037400/MD07G1282700/MD13G1000500/MD05G1352800/MD01G1177300/MD14G1094200/MD14G1117900/MD16G1202700/MD00G1031300/MD11G1001600/MD12G1018800/MD16G1202600/MD05G1234000/MD06G1164800/MD13G1028…	47	33	gene:MD01G1212800/gene:MD09G1078700/gene:MD17G1068900/gene:MD08G1194100/gene:MD15G1315500/gene:MD03G1113000/gene:MD02G1068900/gene:MD04G1222500/gene:MD02G1174500/gene:MD01G1037400/gene:MD07G1282700/gene:MD05G1352800/gene:MD01G1177300/gene:MD14G1094200/gene:MD14G1117900/gene:MD16G1202700/gene:MD00G1031300/gene:MD11G1001600/gene:MD12G1018800/gene:MD16G1202600/gene:MD06G1164800/gene:MD13G1028000/gen…	14	gene:MD10G1063600/gene:MD11G1038900/gene:MD00G1040000/gene:MD17G1180800/gene:MD10G1240700/gene:MD10G1210500/gene:MD05G1354600/gene:MD13G1000500/gene:MD05G1234000/gene:MD06G1029300/gene:MD11G1158300/gene:MD15G1031400/gene:MD04G1094300/gene:MD09G1112800
BP	GO:0006096	glycolytic process	36/3533	57/10950	1.56815e-06	3.56754e-05	gene:MD10G1063600/gene:MD11G1038900/gene:MD01G1212800/gene:MD00G1040000/gene:MD17G1180800/gene:MD10G1210500/gene:MD08G1194100/gene:MD05G1354600/gene:MD15G1315500/gene:MD02G1068900/gene:MD01G1037400/gene:MD07G1282700/gene:MD13G1000500/gene:MD05G1352800/gene:MD01G1177300/gene:MD14G1094200/gene:MD16G1202700/gene:MD00G1031300/gene:MD11G1001600/gene:MD12G1018800/gene:MD16G1202600/gene:MD05G1234000/gen…	MD10G1063600/MD11G1038900/MD01G1212800/MD00G1040000/MD17G1180800/MD10G1210500/MD08G1194100/MD05G1354600/MD15G1315500/MD02G1068900/MD01G1037400/MD07G1282700/MD13G1000500/MD05G1352800/MD01G1177300/MD14G1094200/MD16G1202700/MD00G1031300/MD11G1001600/MD12G1018800/MD16G1202600/MD05G1234000/MD11G1001500/MD12G1096900/MD16G1035200/MD06G1029300/MD11G1158300/MD15G1031400/MD04G1094300/MD03G1001700/MD07G1073…	36	23	gene:MD01G1212800/gene:MD08G1194100/gene:MD15G1315500/gene:MD02G1068900/gene:MD01G1037400/gene:MD07G1282700/gene:MD05G1352800/gene:MD01G1177300/gene:MD14G1094200/gene:MD16G1202700/gene:MD00G1031300/gene:MD11G1001600/gene:MD12G1018800/gene:MD16G1202600/gene:MD11G1001500/gene:MD12G1096900/gene:MD16G1035200/gene:MD03G1001700/gene:MD07G1073000/gene:MD10G1327400/gene:MD14G1016800/gene:MD08G1034600/gen…	13	gene:MD10G1063600/gene:MD11G1038900/gene:MD00G1040000/gene:MD17G1180800/gene:MD10G1210500/gene:MD05G1354600/gene:MD13G1000500/gene:MD05G1234000/gene:MD06G1029300/gene:MD11G1158300/gene:MD15G1031400/gene:MD04G1094300/gene:MD09G1112800
BP	GO:0006165	nucleoside diphosphate phosphorylation	36/3533	57/10950	1.56815e-06	3.56754e-05	gene:MD10G1063600/gene:MD11G1038900/gene:MD01G1212800/gene:MD00G1040000/gene:MD17G1180800/gene:MD10G1210500/gene:MD08G1194100/gene:MD05G1354600/gene:MD15G1315500/gene:MD02G1068900/gene:MD01G1037400/gene:MD07G1282700/gene:MD13G1000500/gene:MD05G1352800/gene:MD01G1177300/gene:MD14G1094200/gene:MD16G1202700/gene:MD00G1031300/gene:MD11G1001600/gene:MD12G1018800/gene:MD16G1202600/gene:MD05G1234000/gen…	MD10G1063600/MD11G1038900/MD01G1212800/MD00G1040000/MD17G1180800/MD10G1210500/MD08G1194100/MD05G1354600/MD15G1315500/MD02G1068900/MD01G1037400/MD07G1282700/MD13G1000500/MD05G1352800/MD01G1177300/MD14G1094200/MD16G1202700/MD00G1031300/MD11G1001600/MD12G1018800/MD16G1202600/MD05G1234000/MD11G1001500/MD12G1096900/MD16G1035200/MD06G1029300/MD11G1158300/MD15G1031400/MD04G1094300/MD03G1001700/MD07G1073…	36	23	gene:MD01G1212800/gene:MD08G1194100/gene:MD15G1315500/gene:MD02G1068900/gene:MD01G1037400/gene:MD07G1282700/gene:MD05G1352800/gene:MD01G1177300/gene:MD14G1094200/gene:MD16G1202700/gene:MD00G1031300/gene:MD11G1001600/gene:MD12G1018800/gene:MD16G1202600/gene:MD11G1001500/gene:MD12G1096900/gene:MD16G1035200/gene:MD03G1001700/gene:MD07G1073000/gene:MD10G1327400/gene:MD14G1016800/gene:MD08G1034600/gen…	13	gene:MD10G1063600/gene:MD11G1038900/gene:MD00G1040000/gene:MD17G1180800/gene:MD10G1210500/gene:MD05G1354600/gene:MD13G1000500/gene:MD05G1234000/gene:MD06G1029300/gene:MD11G1158300/gene:MD15G1031400/gene:MD04G1094300/gene:MD09G1112800
BP	GO:0006757	ATP generation from ADP	36/3533	57/10950	1.56815e-06	3.56754e-05	gene:MD10G1063600/gene:MD11G1038900/gene:MD01G1212800/gene:MD00G1040000/gene:MD17G1180800/gene:MD10G1210500/gene:MD08G1194100/gene:MD05G1354600/gene:MD15G1315500/gene:MD02G1068900/gene:MD01G1037400/gene:MD07G1282700/gene:MD13G1000500/gene:MD05G1352800/gene:MD01G1177300/gene:MD14G1094200/gene:MD16G1202700/gene:MD00G1031300/gene:MD11G1001600/gene:MD12G1018800/gene:MD16G1202600/gene:MD05G1234000/gen…	MD10G1063600/MD11G1038900/MD01G1212800/MD00G1040000/MD17G1180800/MD10G1210500/MD08G1194100/MD05G1354600/MD15G1315500/MD02G1068900/MD01G1037400/MD07G1282700/MD13G1000500/MD05G1352800/MD01G1177300/MD14G1094200/MD16G1202700/MD00G1031300/MD11G1001600/MD12G1018800/MD16G1202600/MD05G1234000/MD11G1001500/MD12G1096900/MD16G1035200/MD06G1029300/MD11G1158300/MD15G1031400/MD04G1094300/MD03G1001700/MD07G1073…	36	23	gene:MD01G1212800/gene:MD08G1194100/gene:MD15G1315500/gene:MD02G1068900/gene:MD01G1037400/gene:MD07G1282700/gene:MD05G1352800/gene:MD01G1177300/gene:MD14G1094200/gene:MD16G1202700/gene:MD00G1031300/gene:MD11G1001600/gene:MD12G1018800/gene:MD16G1202600/gene:MD11G1001500/gene:MD12G1096900/gene:MD16G1035200/gene:MD03G1001700/gene:MD07G1073000/gene:MD10G1327400/gene:MD14G1016800/gene:MD08G1034600/gen…	13	gene:MD10G1063600/gene:MD11G1038900/gene:MD00G1040000/gene:MD17G1180800/gene:MD10G1210500/gene:MD05G1354600/gene:MD13G1000500/gene:MD05G1234000/gene:MD06G1029300/gene:MD11G1158300/gene:MD15G1031400/gene:MD04G1094300/gene:MD09G1112800
BP	GO:0009132	nucleoside diphosphate metabolic process	36/3533	57/10950	1.56815e-06	3.56754e-05	gene:MD10G1063600/gene:MD11G1038900/gene:MD01G1212800/gene:MD00G1040000/gene:MD17G1180800/gene:MD10G1210500/gene:MD08G1194100/gene:MD05G1354600/gene:MD15G1315500/gene:MD02G1068900/gene:MD01G1037400/gene:MD07G1282700/gene:MD13G1000500/gene:MD05G1352800/gene:MD01G1177300/gene:MD14G1094200/gene:MD16G1202700/gene:MD00G1031300/gene:MD11G1001600/gene:MD12G1018800/gene:MD16G1202600/gene:MD05G1234000/gen…	MD10G1063600/MD11G1038900/MD01G1212800/MD00G1040000/MD17G1180800/MD10G1210500/MD08G1194100/MD05G1354600/MD15G1315500/MD02G1068900/MD01G1037400/MD07G1282700/MD13G1000500/MD05G1352800/MD01G1177300/MD14G1094200/MD16G1202700/MD00G1031300/MD11G1001600/MD12G1018800/MD16G1202600/MD05G1234000/MD11G1001500/MD12G1096900/MD16G1035200/MD06G1029300/MD11G1158300/MD15G1031400/MD04G1094300/MD03G1001700/MD07G1073…	36	23	gene:MD01G1212800/gene:MD08G1194100/gene:MD15G1315500/gene:MD02G1068900/gene:MD01G1037400/gene:MD07G1282700/gene:MD05G1352800/gene:MD01G1177300/gene:MD14G1094200/gene:MD16G1202700/gene:MD00G1031300/gene:MD11G1001600/gene:MD12G1018800/gene:MD16G1202600/gene:MD11G1001500/gene:MD12G1096900/gene:MD16G1035200/gene:MD03G1001700/gene:MD07G1073000/gene:MD10G1327400/gene:MD14G1016800/gene:MD08G1034600/gen…	13	gene:MD10G1063600/gene:MD11G1038900/gene:MD00G1040000/gene:MD17G1180800/gene:MD10G1210500/gene:MD05G1354600/gene:MD13G1000500/gene:MD05G1234000/gene:MD06G1029300/gene:MD11G1158300/gene:MD15G1031400/gene:MD04G1094300/gene:MD09G1112800
BP	GO:0009135	purine nucleoside diphosphate metabolic process	36/3533	57/10950	1.56815e-06	3.56754e-05	gene:MD10G1063600/gene:MD11G1038900/gene:MD01G1212800/gene:MD00G1040000/gene:MD17G1180800/gene:MD10G1210500/gene:MD08G1194100/gene:MD05G1354600/gene:MD15G1315500/gene:MD02G1068900/gene:MD01G1037400/gene:MD07G1282700/gene:MD13G1000500/gene:MD05G1352800/gene:MD01G1177300/gene:MD14G1094200/gene:MD16G1202700/gene:MD00G1031300/gene:MD11G1001600/gene:MD12G1018800/gene:MD16G1202600/gene:MD05G1234000/gen…	MD10G1063600/MD11G1038900/MD01G1212800/MD00G1040000/MD17G1180800/MD10G1210500/MD08G1194100/MD05G1354600/MD15G1315500/MD02G1068900/MD01G1037400/MD07G1282700/MD13G1000500/MD05G1352800/MD01G1177300/MD14G1094200/MD16G1202700/MD00G1031300/MD11G1001600/MD12G1018800/MD16G1202600/MD05G1234000/MD11G1001500/MD12G1096900/MD16G1035200/MD06G1029300/MD11G1158300/MD15G1031400/MD04G1094300/MD03G1001700/MD07G1073…	36	23	gene:MD01G1212800/gene:MD08G1194100/gene:MD15G1315500/gene:MD02G1068900/gene:MD01G1037400/gene:MD07G1282700/gene:MD05G1352800/gene:MD01G1177300/gene:MD14G1094200/gene:MD16G1202700/gene:MD00G1031300/gene:MD11G1001600/gene:MD12G1018800/gene:MD16G1202600/gene:MD11G1001500/gene:MD12G1096900/gene:MD16G1035200/gene:MD03G1001700/gene:MD07G1073000/gene:MD10G1327400/gene:MD14G1016800/gene:MD08G1034600/gen…	13	gene:MD10G1063600/gene:MD11G1038900/gene:MD00G1040000/gene:MD17G1180800/gene:MD10G1210500/gene:MD05G1354600/gene:MD13G1000500/gene:MD05G1234000/gene:MD06G1029300/gene:MD11G1158300/gene:MD15G1031400/gene:MD04G1094300/gene:MD09G1112800
BP	GO:0009179	purine ribonucleoside diphosphate metabolic process	36/3533	57/10950	1.56815e-06	3.56754e-05	gene:MD10G1063600/gene:MD11G1038900/gene:MD01G1212800/gene:MD00G1040000/gene:MD17G1180800/gene:MD10G1210500/gene:MD08G1194100/gene:MD05G1354600/gene:MD15G1315500/gene:MD02G1068900/gene:MD01G1037400/gene:MD07G1282700/gene:MD13G1000500/gene:MD05G1352800/gene:MD01G1177300/gene:MD14G1094200/gene:MD16G1202700/gene:MD00G1031300/gene:MD11G1001600/gene:MD12G1018800/gene:MD16G1202600/gene:MD05G1234000/gen…	MD10G1063600/MD11G1038900/MD01G1212800/MD00G1040000/MD17G1180800/MD10G1210500/MD08G1194100/MD05G1354600/MD15G1315500/MD02G1068900/MD01G1037400/MD07G1282700/MD13G1000500/MD05G1352800/MD01G1177300/MD14G1094200/MD16G1202700/MD00G1031300/MD11G1001600/MD12G1018800/MD16G1202600/MD05G1234000/MD11G1001500/MD12G1096900/MD16G1035200/MD06G1029300/MD11G1158300/MD15G1031400/MD04G1094300/MD03G1001700/MD07G1073…	36	23	gene:MD01G1212800/gene:MD08G1194100/gene:MD15G1315500/gene:MD02G1068900/gene:MD01G1037400/gene:MD07G1282700/gene:MD05G1352800/gene:MD01G1177300/gene:MD14G1094200/gene:MD16G1202700/gene:MD00G1031300/gene:MD11G1001600/gene:MD12G1018800/gene:MD16G1202600/gene:MD11G1001500/gene:MD12G1096900/gene:MD16G1035200/gene:MD03G1001700/gene:MD07G1073000/gene:MD10G1327400/gene:MD14G1016800/gene:MD08G1034600/gen…	13	gene:MD10G1063600/gene:MD11G1038900/gene:MD00G1040000/gene:MD17G1180800/gene:MD10G1210500/gene:MD05G1354600/gene:MD13G1000500/gene:MD05G1234000/gene:MD06G1029300/gene:MD11G1158300/gene:MD15G1031400/gene:MD04G1094300/gene:MD09G1112800
BP	GO:0009185	ribonucleoside diphosphate metabolic process	36/3533	57/10950	1.56815e-06	3.56754e-05	gene:MD10G1063600/gene:MD11G1038900/gene:MD01G1212800/gene:MD00G1040000/gene:MD17G1180800/gene:MD10G1210500/gene:MD08G1194100/gene:MD05G1354600/gene:MD15G1315500/gene:MD02G1068900/gene:MD01G1037400/gene:MD07G1282700/gene:MD13G1000500/gene:MD05G1352800/gene:MD01G1177300/gene:MD14G1094200/gene:MD16G1202700/gene:MD00G1031300/gene:MD11G1001600/gene:MD12G1018800/gene:MD16G1202600/gene:MD05G1234000/gen…	MD10G1063600/MD11G1038900/MD01G1212800/MD00G1040000/MD17G1180800/MD10G1210500/MD08G1194100/MD05G1354600/MD15G1315500/MD02G1068900/MD01G1037400/MD07G1282700/MD13G1000500/MD05G1352800/MD01G1177300/MD14G1094200/MD16G1202700/MD00G1031300/MD11G1001600/MD12G1018800/MD16G1202600/MD05G1234000/MD11G1001500/MD12G1096900/MD16G1035200/MD06G1029300/MD11G1158300/MD15G1031400/MD04G1094300/MD03G1001700/MD07G1073…	36	23	gene:MD01G1212800/gene:MD08G1194100/gene:MD15G1315500/gene:MD02G1068900/gene:MD01G1037400/gene:MD07G1282700/gene:MD05G1352800/gene:MD01G1177300/gene:MD14G1094200/gene:MD16G1202700/gene:MD00G1031300/gene:MD11G1001600/gene:MD12G1018800/gene:MD16G1202600/gene:MD11G1001500/gene:MD12G1096900/gene:MD16G1035200/gene:MD03G1001700/gene:MD07G1073000/gene:MD10G1327400/gene:MD14G1016800/gene:MD08G1034600/gen…	13	gene:MD10G1063600/gene:MD11G1038900/gene:MD00G1040000/gene:MD17G1180800/gene:MD10G1210500/gene:MD05G1354600/gene:MD13G1000500/gene:MD05G1234000/gene:MD06G1029300/gene:MD11G1158300/gene:MD15G1031400/gene:MD04G1094300/gene:MD09G1112800
BP	GO:0046031	ADP metabolic process	36/3533	57/10950	1.56815e-06	3.56754e-05	gene:MD10G1063600/gene:MD11G1038900/gene:MD01G1212800/gene:MD00G1040000/gene:MD17G1180800/gene:MD10G1210500/gene:MD08G1194100/gene:MD05G1354600/gene:MD15G1315500/gene:MD02G1068900/gene:MD01G1037400/gene:MD07G1282700/gene:MD13G1000500/gene:MD05G1352800/gene:MD01G1177300/gene:MD14G1094200/gene:MD16G1202700/gene:MD00G1031300/gene:MD11G1001600/gene:MD12G1018800/gene:MD16G1202600/gene:MD05G1234000/gen…	MD10G1063600/MD11G1038900/MD01G1212800/MD00G1040000/MD17G1180800/MD10G1210500/MD08G1194100/MD05G1354600/MD15G1315500/MD02G1068900/MD01G1037400/MD07G1282700/MD13G1000500/MD05G1352800/MD01G1177300/MD14G1094200/MD16G1202700/MD00G1031300/MD11G1001600/MD12G1018800/MD16G1202600/MD05G1234000/MD11G1001500/MD12G1096900/MD16G1035200/MD06G1029300/MD11G1158300/MD15G1031400/MD04G1094300/MD03G1001700/MD07G1073…	36	23	gene:MD01G1212800/gene:MD08G1194100/gene:MD15G1315500/gene:MD02G1068900/gene:MD01G1037400/gene:MD07G1282700/gene:MD05G1352800/gene:MD01G1177300/gene:MD14G1094200/gene:MD16G1202700/gene:MD00G1031300/gene:MD11G1001600/gene:MD12G1018800/gene:MD16G1202600/gene:MD11G1001500/gene:MD12G1096900/gene:MD16G1035200/gene:MD03G1001700/gene:MD07G1073000/gene:MD10G1327400/gene:MD14G1016800/gene:MD08G1034600/gen…	13	gene:MD10G1063600/gene:MD11G1038900/gene:MD00G1040000/gene:MD17G1180800/gene:MD10G1210500/gene:MD05G1354600/gene:MD13G1000500/gene:MD05G1234000/gene:MD06G1029300/gene:MD11G1158300/gene:MD15G1031400/gene:MD04G1094300/gene:MD09G1112800
BP	GO:0046939	nucleotide phosphorylation	36/3533	57/10950	1.56815e-06	3.56754e-05	gene:MD10G1063600/gene:MD11G1038900/gene:MD01G1212800/gene:MD00G1040000/gene:MD17G1180800/gene:MD10G1210500/gene:MD08G1194100/gene:MD05G1354600/gene:MD15G1315500/gene:MD02G1068900/gene:MD01G1037400/gene:MD07G1282700/gene:MD13G1000500/gene:MD05G1352800/gene:MD01G1177300/gene:MD14G1094200/gene:MD16G1202700/gene:MD00G1031300/gene:MD11G1001600/gene:MD12G1018800/gene:MD16G1202600/gene:MD05G1234000/gen…	MD10G1063600/MD11G1038900/MD01G1212800/MD00G1040000/MD17G1180800/MD10G1210500/MD08G1194100/MD05G1354600/MD15G1315500/MD02G1068900/MD01G1037400/MD07G1282700/MD13G1000500/MD05G1352800/MD01G1177300/MD14G1094200/MD16G1202700/MD00G1031300/MD11G1001600/MD12G1018800/MD16G1202600/MD05G1234000/MD11G1001500/MD12G1096900/MD16G1035200/MD06G1029300/MD11G1158300/MD15G1031400/MD04G1094300/MD03G1001700/MD07G1073…	36	23	gene:MD01G1212800/gene:MD08G1194100/gene:MD15G1315500/gene:MD02G1068900/gene:MD01G1037400/gene:MD07G1282700/gene:MD05G1352800/gene:MD01G1177300/gene:MD14G1094200/gene:MD16G1202700/gene:MD00G1031300/gene:MD11G1001600/gene:MD12G1018800/gene:MD16G1202600/gene:MD11G1001500/gene:MD12G1096900/gene:MD16G1035200/gene:MD03G1001700/gene:MD07G1073000/gene:MD10G1327400/gene:MD14G1016800/gene:MD08G1034600/gen…	13	gene:MD10G1063600/gene:MD11G1038900/gene:MD00G1040000/gene:MD17G1180800/gene:MD10G1210500/gene:MD05G1354600/gene:MD13G1000500/gene:MD05G1234000/gene:MD06G1029300/gene:MD11G1158300/gene:MD15G1031400/gene:MD04G1094300/gene:MD09G1112800
BP	GO:0044724	single-organism carbohydrate catabolic process	39/3533	64/10950	2.15126e-06	4.69834e-05	gene:MD10G1063600/gene:MD11G1038900/gene:MD01G1212800/gene:MD15G1201000/gene:MD00G1040000/gene:MD17G1180800/gene:MD10G1210500/gene:MD08G1194100/gene:MD04G1180100/gene:MD05G1354600/gene:MD15G1315500/gene:MD02G1068900/gene:MD01G1037400/gene:MD07G1282700/gene:MD13G1000500/gene:MD05G1352800/gene:MD01G1177300/gene:MD14G1094200/gene:MD16G1202700/gene:MD00G1031300/gene:MD11G1001600/gene:MD12G1018800/gen…	MD10G1063600/MD11G1038900/MD01G1212800/MD15G1201000/MD00G1040000/MD17G1180800/MD10G1210500/MD08G1194100/MD04G1180100/MD05G1354600/MD15G1315500/MD02G1068900/MD01G1037400/MD07G1282700/MD13G1000500/MD05G1352800/MD01G1177300/MD14G1094200/MD16G1202700/MD00G1031300/MD11G1001600/MD12G1018800/MD16G1202600/MD05G1234000/MD12G1195300/MD11G1001500/MD12G1096900/MD16G1035200/MD06G1029300/MD11G1158300/MD15G1031…	39	26	gene:MD01G1212800/gene:MD15G1201000/gene:MD08G1194100/gene:MD04G1180100/gene:MD15G1315500/gene:MD02G1068900/gene:MD01G1037400/gene:MD07G1282700/gene:MD05G1352800/gene:MD01G1177300/gene:MD14G1094200/gene:MD16G1202700/gene:MD00G1031300/gene:MD11G1001600/gene:MD12G1018800/gene:MD16G1202600/gene:MD12G1195300/gene:MD11G1001500/gene:MD12G1096900/gene:MD16G1035200/gene:MD03G1001700/gene:MD07G1073000/gen…	13	gene:MD10G1063600/gene:MD11G1038900/gene:MD00G1040000/gene:MD17G1180800/gene:MD10G1210500/gene:MD05G1354600/gene:MD13G1000500/gene:MD05G1234000/gene:MD06G1029300/gene:MD11G1158300/gene:MD15G1031400/gene:MD04G1094300/gene:MD09G1112800
BP	GO:0006733	oxidoreduction coenzyme metabolic process	46/3533	80/10950	2.71888e-06	5.70965e-05	gene:MD10G1063600/gene:MD11G1038900/gene:MD01G1212800/gene:MD09G1078700/gene:MD17G1068900/gene:MD00G1040000/gene:MD17G1180800/gene:MD10G1240700/gene:MD10G1210500/gene:MD08G1194100/gene:MD05G1354600/gene:MD15G1315500/gene:MD02G1068900/gene:MD04G1222500/gene:MD02G1174500/gene:MD01G1037400/gene:MD07G1282700/gene:MD13G1000500/gene:MD05G1352800/gene:MD01G1177300/gene:MD14G1094200/gene:MD14G1117900/gen…	MD10G1063600/MD11G1038900/MD01G1212800/MD09G1078700/MD17G1068900/MD00G1040000/MD17G1180800/MD10G1240700/MD10G1210500/MD08G1194100/MD05G1354600/MD15G1315500/MD02G1068900/MD04G1222500/MD02G1174500/MD01G1037400/MD07G1282700/MD13G1000500/MD05G1352800/MD01G1177300/MD14G1094200/MD14G1117900/MD16G1202700/MD00G1031300/MD11G1001600/MD12G1018800/MD16G1202600/MD05G1234000/MD06G1164800/MD13G1028000/MD11G1001…	46	32	gene:MD01G1212800/gene:MD09G1078700/gene:MD17G1068900/gene:MD08G1194100/gene:MD15G1315500/gene:MD02G1068900/gene:MD04G1222500/gene:MD02G1174500/gene:MD01G1037400/gene:MD07G1282700/gene:MD05G1352800/gene:MD01G1177300/gene:MD14G1094200/gene:MD14G1117900/gene:MD16G1202700/gene:MD00G1031300/gene:MD11G1001600/gene:MD12G1018800/gene:MD16G1202600/gene:MD06G1164800/gene:MD13G1028000/gene:MD11G1001500/gen…	14	gene:MD10G1063600/gene:MD11G1038900/gene:MD00G1040000/gene:MD17G1180800/gene:MD10G1240700/gene:MD10G1210500/gene:MD05G1354600/gene:MD13G1000500/gene:MD05G1234000/gene:MD06G1029300/gene:MD11G1158300/gene:MD15G1031400/gene:MD04G1094300/gene:MD09G1112800
BP	GO:0006090	pyruvate metabolic process	36/3533	59/10950	5.05681e-06	0.00010226	gene:MD10G1063600/gene:MD11G1038900/gene:MD01G1212800/gene:MD00G1040000/gene:MD17G1180800/gene:MD10G1210500/gene:MD08G1194100/gene:MD05G1354600/gene:MD15G1315500/gene:MD02G1068900/gene:MD01G1037400/gene:MD07G1282700/gene:MD13G1000500/gene:MD05G1352800/gene:MD01G1177300/gene:MD14G1094200/gene:MD16G1202700/gene:MD00G1031300/gene:MD11G1001600/gene:MD12G1018800/gene:MD16G1202600/gene:MD05G1234000/gen…	MD10G1063600/MD11G1038900/MD01G1212800/MD00G1040000/MD17G1180800/MD10G1210500/MD08G1194100/MD05G1354600/MD15G1315500/MD02G1068900/MD01G1037400/MD07G1282700/MD13G1000500/MD05G1352800/MD01G1177300/MD14G1094200/MD16G1202700/MD00G1031300/MD11G1001600/MD12G1018800/MD16G1202600/MD05G1234000/MD11G1001500/MD12G1096900/MD16G1035200/MD06G1029300/MD11G1158300/MD15G1031400/MD04G1094300/MD03G1001700/MD07G1073…	36	23	gene:MD01G1212800/gene:MD08G1194100/gene:MD15G1315500/gene:MD02G1068900/gene:MD01G1037400/gene:MD07G1282700/gene:MD05G1352800/gene:MD01G1177300/gene:MD14G1094200/gene:MD16G1202700/gene:MD00G1031300/gene:MD11G1001600/gene:MD12G1018800/gene:MD16G1202600/gene:MD11G1001500/gene:MD12G1096900/gene:MD16G1035200/gene:MD03G1001700/gene:MD07G1073000/gene:MD10G1327400/gene:MD14G1016800/gene:MD08G1034600/gen…	13	gene:MD10G1063600/gene:MD11G1038900/gene:MD00G1040000/gene:MD17G1180800/gene:MD10G1210500/gene:MD05G1354600/gene:MD13G1000500/gene:MD05G1234000/gene:MD06G1029300/gene:MD11G1158300/gene:MD15G1031400/gene:MD04G1094300/gene:MD09G1112800
BP	GO:1901575	organic substance catabolic process	129/3533	289/10950	5.69367e-06	0.000111027	gene:MD13G1174000/gene:MD10G1063600/gene:MD11G1038900/gene:MD14G1223300/gene:MD15G1344700/gene:MD06G1198900/gene:MD01G1026400/gene:MD01G1212800/gene:MD02G1069100/gene:MD12G1028800/gene:MD08G1061500/gene:MD15G1201000/gene:MD17G1165500/gene:MD00G1040000/gene:MD17G1076200/gene:MD05G1251300/gene:MD17G1180800/gene:MD10G1030600/gene:MD13G1198800/gene:MD10G1210500/gene:MD13G1278500/gene:MD02G1120300/gen…	MD13G1174000/MD10G1063600/MD11G1038900/MD14G1223300/MD15G1344700/MD06G1198900/MD01G1026400/MD01G1212800/MD02G1069100/MD12G1028800/MD08G1061500/MD15G1201000/MD17G1165500/MD00G1040000/MD17G1076200/MD05G1251300/MD17G1180800/MD10G1030600/MD13G1198800/MD10G1210500/MD13G1278500/MD02G1120300/MD04G1056200/MD15G1008400/MD09G1103800/MD10G1231800/MD14G1206300/MD08G1194100/MD15G1234400/MD17G1234100/MD15G1327…	129	84	gene:MD15G1344700/gene:MD01G1026400/gene:MD01G1212800/gene:MD02G1069100/gene:MD12G1028800/gene:MD08G1061500/gene:MD15G1201000/gene:MD17G1165500/gene:MD17G1076200/gene:MD05G1251300/gene:MD10G1030600/gene:MD02G1120300/gene:MD10G1231800/gene:MD08G1194100/gene:MD15G1234400/gene:MD17G1234100/gene:MD15G1327100/gene:MD04G1180100/gene:MD13G1234400/gene:MD02G1120200/gene:MD15G1315500/gene:MD05G1246200/gen…	45	gene:MD13G1174000/gene:MD10G1063600/gene:MD11G1038900/gene:MD14G1223300/gene:MD06G1198900/gene:MD00G1040000/gene:MD17G1180800/gene:MD13G1198800/gene:MD10G1210500/gene:MD13G1278500/gene:MD04G1056200/gene:MD15G1008400/gene:MD09G1103800/gene:MD14G1206300/gene:MD04G1030300/gene:MD05G1354600/gene:MD10G1036500/gene:MD06G1043900/gene:MD13G1127300/gene:MD13G1000500/gene:MD16G1041300/gene:MD09G1275900/gen…
BP	GO:0055086	nucleobase-containing small molecule metabolic process	90/3533	189/10950	6.77018e-06	0.000127466	gene:MD10G1063600/gene:MD11G1038900/gene:MD06G1198900/gene:MD01G1212800/gene:MD09G1078700/gene:MD17G1068900/gene:MD08G1086300/gene:MD08G1143000/gene:MD06G1202600/gene:MD00G1040000/gene:MD08G1086400/gene:MD07G1092700/gene:MD17G1180800/gene:MD15G1119900/gene:MD10G1240700/gene:MD10G1210500/gene:MD07G1010400/gene:MD13G1139600/gene:MD14G1206300/gene:MD08G1194100/gene:MD10G1061900/gene:MD10G1043200/gen…	MD10G1063600/MD11G1038900/MD06G1198900/MD01G1212800/MD09G1078700/MD17G1068900/MD08G1086300/MD08G1143000/MD06G1202600/MD00G1040000/MD08G1086400/MD07G1092700/MD17G1180800/MD15G1119900/MD10G1240700/MD10G1210500/MD07G1010400/MD13G1139600/MD14G1206300/MD08G1194100/MD10G1061900/MD10G1043200/MD02G1222900/MD05G1354600/MD16G1033600/MD13G1031500/MD15G1315500/MD16G1099000/MD02G1068900/MD02G1312800/MD04G1222…	90	65	gene:MD01G1212800/gene:MD09G1078700/gene:MD17G1068900/gene:MD08G1086300/gene:MD08G1143000/gene:MD06G1202600/gene:MD08G1086400/gene:MD07G1092700/gene:MD15G1119900/gene:MD07G1010400/gene:MD08G1194100/gene:MD10G1061900/gene:MD02G1222900/gene:MD16G1033600/gene:MD13G1031500/gene:MD15G1315500/gene:MD16G1099000/gene:MD02G1068900/gene:MD02G1312800/gene:MD04G1222500/gene:MD09G1151500/gene:MD07G1178800/gen…	25	gene:MD10G1063600/gene:MD11G1038900/gene:MD06G1198900/gene:MD00G1040000/gene:MD17G1180800/gene:MD10G1240700/gene:MD10G1210500/gene:MD13G1139600/gene:MD14G1206300/gene:MD10G1043200/gene:MD05G1354600/gene:MD09G1262400/gene:MD15G1126400/gene:MD15G1126100/gene:MD13G1000500/gene:MD05G1234000/gene:MD15G1095100/gene:MD06G1029300/gene:MD11G1158300/gene:MD15G1031400/gene:MD04G1094300/gene:MD05G1347300/gen…
BP	GO:0019693	ribose phosphate metabolic process	63/3533	124/10950	1.28949e-05	0.000234687	gene:MD10G1063600/gene:MD11G1038900/gene:MD01G1212800/gene:MD09G1078700/gene:MD17G1068900/gene:MD08G1143000/gene:MD06G1202600/gene:MD00G1040000/gene:MD07G1092700/gene:MD17G1180800/gene:MD15G1119900/gene:MD10G1240700/gene:MD10G1210500/gene:MD07G1010400/gene:MD13G1139600/gene:MD08G1194100/gene:MD10G1043200/gene:MD02G1222900/gene:MD05G1354600/gene:MD16G1033600/gene:MD13G1031500/gene:MD15G1315500/gen…	MD10G1063600/MD11G1038900/MD01G1212800/MD09G1078700/MD17G1068900/MD08G1143000/MD06G1202600/MD00G1040000/MD07G1092700/MD17G1180800/MD15G1119900/MD10G1240700/MD10G1210500/MD07G1010400/MD13G1139600/MD08G1194100/MD10G1043200/MD02G1222900/MD05G1354600/MD16G1033600/MD13G1031500/MD15G1315500/MD02G1068900/MD02G1312800/MD04G1222500/MD07G1178800/MD01G1037400/MD02G1073700/MD07G1282700/MD15G1126100/MD13G1000…	63	44	gene:MD01G1212800/gene:MD09G1078700/gene:MD17G1068900/gene:MD08G1143000/gene:MD06G1202600/gene:MD07G1092700/gene:MD15G1119900/gene:MD07G1010400/gene:MD08G1194100/gene:MD02G1222900/gene:MD16G1033600/gene:MD13G1031500/gene:MD15G1315500/gene:MD02G1068900/gene:MD02G1312800/gene:MD04G1222500/gene:MD07G1178800/gene:MD01G1037400/gene:MD02G1073700/gene:MD07G1282700/gene:MD14G1211800/gene:MD05G1352800/gen…	19	gene:MD10G1063600/gene:MD11G1038900/gene:MD00G1040000/gene:MD17G1180800/gene:MD10G1240700/gene:MD10G1210500/gene:MD13G1139600/gene:MD10G1043200/gene:MD05G1354600/gene:MD15G1126100/gene:MD13G1000500/gene:MD05G1234000/gene:MD06G1029300/gene:MD11G1158300/gene:MD15G1031400/gene:MD04G1094300/gene:MD05G1347300/gene:MD03G1291500/gene:MD09G1112800
BP	GO:0009056	catabolic process	131/3533	302/10950	2.70103e-05	0.000475729	gene:MD13G1174000/gene:MD10G1063600/gene:MD11G1038900/gene:MD14G1223300/gene:MD15G1344700/gene:MD06G1198900/gene:MD01G1026400/gene:MD01G1212800/gene:MD02G1069100/gene:MD12G1028800/gene:MD08G1061500/gene:MD15G1201000/gene:MD17G1165500/gene:MD00G1040000/gene:MD17G1076200/gene:MD05G1251300/gene:MD17G1180800/gene:MD10G1030600/gene:MD07G1303800/gene:MD13G1198800/gene:MD10G1210500/gene:MD13G1278500/gen…	MD13G1174000/MD10G1063600/MD11G1038900/MD14G1223300/MD15G1344700/MD06G1198900/MD01G1026400/MD01G1212800/MD02G1069100/MD12G1028800/MD08G1061500/MD15G1201000/MD17G1165500/MD00G1040000/MD17G1076200/MD05G1251300/MD17G1180800/MD10G1030600/MD07G1303800/MD13G1198800/MD10G1210500/MD13G1278500/MD02G1120300/MD04G1056200/MD15G1008400/MD09G1103800/MD10G1231800/MD14G1206300/MD08G1194100/MD15G1234400/MD17G1234…	131	86	gene:MD15G1344700/gene:MD01G1026400/gene:MD01G1212800/gene:MD02G1069100/gene:MD12G1028800/gene:MD08G1061500/gene:MD15G1201000/gene:MD17G1165500/gene:MD17G1076200/gene:MD05G1251300/gene:MD10G1030600/gene:MD07G1303800/gene:MD02G1120300/gene:MD10G1231800/gene:MD08G1194100/gene:MD15G1234400/gene:MD17G1234100/gene:MD15G1327100/gene:MD04G1180100/gene:MD13G1234400/gene:MD02G1120200/gene:MD15G1315500/gen…	45	gene:MD13G1174000/gene:MD10G1063600/gene:MD11G1038900/gene:MD14G1223300/gene:MD06G1198900/gene:MD00G1040000/gene:MD17G1180800/gene:MD13G1198800/gene:MD10G1210500/gene:MD13G1278500/gene:MD04G1056200/gene:MD15G1008400/gene:MD09G1103800/gene:MD14G1206300/gene:MD04G1030300/gene:MD05G1354600/gene:MD10G1036500/gene:MD06G1043900/gene:MD13G1127300/gene:MD13G1000500/gene:MD16G1041300/gene:MD09G1275900/gen…
BP	GO:0006753	nucleoside phosphate metabolic process	77/3533	163/10950	4.3111e-05	0.000735582	gene:MD10G1063600/gene:MD11G1038900/gene:MD06G1198900/gene:MD01G1212800/gene:MD09G1078700/gene:MD17G1068900/gene:MD08G1143000/gene:MD06G1202600/gene:MD00G1040000/gene:MD07G1092700/gene:MD17G1180800/gene:MD15G1119900/gene:MD10G1240700/gene:MD10G1210500/gene:MD07G1010400/gene:MD13G1139600/gene:MD14G1206300/gene:MD08G1194100/gene:MD10G1043200/gene:MD02G1222900/gene:MD05G1354600/gene:MD16G1033600/gen…	MD10G1063600/MD11G1038900/MD06G1198900/MD01G1212800/MD09G1078700/MD17G1068900/MD08G1143000/MD06G1202600/MD00G1040000/MD07G1092700/MD17G1180800/MD15G1119900/MD10G1240700/MD10G1210500/MD07G1010400/MD13G1139600/MD14G1206300/MD08G1194100/MD10G1043200/MD02G1222900/MD05G1354600/MD16G1033600/MD13G1031500/MD15G1315500/MD02G1068900/MD02G1312800/MD04G1222500/MD07G1178800/MD02G1174500/MD01G1037400/MD02G1073…	77	56	gene:MD01G1212800/gene:MD09G1078700/gene:MD17G1068900/gene:MD08G1143000/gene:MD06G1202600/gene:MD07G1092700/gene:MD15G1119900/gene:MD07G1010400/gene:MD08G1194100/gene:MD02G1222900/gene:MD16G1033600/gene:MD13G1031500/gene:MD15G1315500/gene:MD02G1068900/gene:MD02G1312800/gene:MD04G1222500/gene:MD07G1178800/gene:MD02G1174500/gene:MD01G1037400/gene:MD02G1073700/gene:MD07G1282700/gene:MD10G1221000/gen…	21	gene:MD10G1063600/gene:MD11G1038900/gene:MD06G1198900/gene:MD00G1040000/gene:MD17G1180800/gene:MD10G1240700/gene:MD10G1210500/gene:MD13G1139600/gene:MD14G1206300/gene:MD10G1043200/gene:MD05G1354600/gene:MD15G1126100/gene:MD13G1000500/gene:MD05G1234000/gene:MD06G1029300/gene:MD11G1158300/gene:MD15G1031400/gene:MD04G1094300/gene:MD05G1347300/gene:MD03G1291500/gene:MD09G1112800
BP	GO:0009150	purine ribonucleotide metabolic process	57/3533	115/10950	8.05013e-05	0.00129276	gene:MD10G1063600/gene:MD11G1038900/gene:MD01G1212800/gene:MD08G1143000/gene:MD06G1202600/gene:MD00G1040000/gene:MD07G1092700/gene:MD17G1180800/gene:MD15G1119900/gene:MD10G1210500/gene:MD07G1010400/gene:MD13G1139600/gene:MD08G1194100/gene:MD10G1043200/gene:MD02G1222900/gene:MD05G1354600/gene:MD16G1033600/gene:MD13G1031500/gene:MD15G1315500/gene:MD02G1068900/gene:MD02G1312800/gene:MD07G1178800/gen…	MD10G1063600/MD11G1038900/MD01G1212800/MD08G1143000/MD06G1202600/MD00G1040000/MD07G1092700/MD17G1180800/MD15G1119900/MD10G1210500/MD07G1010400/MD13G1139600/MD08G1194100/MD10G1043200/MD02G1222900/MD05G1354600/MD16G1033600/MD13G1031500/MD15G1315500/MD02G1068900/MD02G1312800/MD07G1178800/MD01G1037400/MD02G1073700/MD07G1282700/MD15G1126100/MD13G1000500/MD14G1211800/MD05G1352800/MD01G1177300/MD14G1094…	57	39	gene:MD01G1212800/gene:MD08G1143000/gene:MD06G1202600/gene:MD07G1092700/gene:MD15G1119900/gene:MD07G1010400/gene:MD08G1194100/gene:MD02G1222900/gene:MD16G1033600/gene:MD13G1031500/gene:MD15G1315500/gene:MD02G1068900/gene:MD02G1312800/gene:MD07G1178800/gene:MD01G1037400/gene:MD02G1073700/gene:MD07G1282700/gene:MD14G1211800/gene:MD05G1352800/gene:MD01G1177300/gene:MD14G1094200/gene:MD16G1202700/gen…	18	gene:MD10G1063600/gene:MD11G1038900/gene:MD00G1040000/gene:MD17G1180800/gene:MD10G1210500/gene:MD13G1139600/gene:MD10G1043200/gene:MD05G1354600/gene:MD15G1126100/gene:MD13G1000500/gene:MD05G1234000/gene:MD06G1029300/gene:MD11G1158300/gene:MD15G1031400/gene:MD04G1094300/gene:MD05G1347300/gene:MD03G1291500/gene:MD09G1112800
BP	GO:0009259	ribonucleotide metabolic process	57/3533	115/10950	8.05013e-05	0.00129276	gene:MD10G1063600/gene:MD11G1038900/gene:MD01G1212800/gene:MD08G1143000/gene:MD06G1202600/gene:MD00G1040000/gene:MD07G1092700/gene:MD17G1180800/gene:MD15G1119900/gene:MD10G1210500/gene:MD07G1010400/gene:MD13G1139600/gene:MD08G1194100/gene:MD10G1043200/gene:MD02G1222900/gene:MD05G1354600/gene:MD16G1033600/gene:MD13G1031500/gene:MD15G1315500/gene:MD02G1068900/gene:MD02G1312800/gene:MD07G1178800/gen…	MD10G1063600/MD11G1038900/MD01G1212800/MD08G1143000/MD06G1202600/MD00G1040000/MD07G1092700/MD17G1180800/MD15G1119900/MD10G1210500/MD07G1010400/MD13G1139600/MD08G1194100/MD10G1043200/MD02G1222900/MD05G1354600/MD16G1033600/MD13G1031500/MD15G1315500/MD02G1068900/MD02G1312800/MD07G1178800/MD01G1037400/MD02G1073700/MD07G1282700/MD15G1126100/MD13G1000500/MD14G1211800/MD05G1352800/MD01G1177300/MD14G1094…	57	39	gene:MD01G1212800/gene:MD08G1143000/gene:MD06G1202600/gene:MD07G1092700/gene:MD15G1119900/gene:MD07G1010400/gene:MD08G1194100/gene:MD02G1222900/gene:MD16G1033600/gene:MD13G1031500/gene:MD15G1315500/gene:MD02G1068900/gene:MD02G1312800/gene:MD07G1178800/gene:MD01G1037400/gene:MD02G1073700/gene:MD07G1282700/gene:MD14G1211800/gene:MD05G1352800/gene:MD01G1177300/gene:MD14G1094200/gene:MD16G1202700/gen…	18	gene:MD10G1063600/gene:MD11G1038900/gene:MD00G1040000/gene:MD17G1180800/gene:MD10G1210500/gene:MD13G1139600/gene:MD10G1043200/gene:MD05G1354600/gene:MD15G1126100/gene:MD13G1000500/gene:MD05G1234000/gene:MD06G1029300/gene:MD11G1158300/gene:MD15G1031400/gene:MD04G1094300/gene:MD05G1347300/gene:MD03G1291500/gene:MD09G1112800
BP	GO:0009117	nucleotide metabolic process	73/3533	156/10950	9.84334e-05	0.00153556	gene:MD10G1063600/gene:MD11G1038900/gene:MD01G1212800/gene:MD09G1078700/gene:MD17G1068900/gene:MD08G1143000/gene:MD06G1202600/gene:MD00G1040000/gene:MD07G1092700/gene:MD17G1180800/gene:MD15G1119900/gene:MD10G1240700/gene:MD10G1210500/gene:MD07G1010400/gene:MD13G1139600/gene:MD08G1194100/gene:MD10G1043200/gene:MD02G1222900/gene:MD05G1354600/gene:MD16G1033600/gene:MD13G1031500/gene:MD15G1315500/gen…	MD10G1063600/MD11G1038900/MD01G1212800/MD09G1078700/MD17G1068900/MD08G1143000/MD06G1202600/MD00G1040000/MD07G1092700/MD17G1180800/MD15G1119900/MD10G1240700/MD10G1210500/MD07G1010400/MD13G1139600/MD08G1194100/MD10G1043200/MD02G1222900/MD05G1354600/MD16G1033600/MD13G1031500/MD15G1315500/MD02G1068900/MD02G1312800/MD04G1222500/MD07G1178800/MD02G1174500/MD01G1037400/MD02G1073700/MD07G1282700/MD15G1126…	73	54	gene:MD01G1212800/gene:MD09G1078700/gene:MD17G1068900/gene:MD08G1143000/gene:MD06G1202600/gene:MD07G1092700/gene:MD15G1119900/gene:MD07G1010400/gene:MD08G1194100/gene:MD02G1222900/gene:MD16G1033600/gene:MD13G1031500/gene:MD15G1315500/gene:MD02G1068900/gene:MD02G1312800/gene:MD04G1222500/gene:MD07G1178800/gene:MD02G1174500/gene:MD01G1037400/gene:MD02G1073700/gene:MD07G1282700/gene:MD10G1221000/gen…	19	gene:MD10G1063600/gene:MD11G1038900/gene:MD00G1040000/gene:MD17G1180800/gene:MD10G1240700/gene:MD10G1210500/gene:MD13G1139600/gene:MD10G1043200/gene:MD05G1354600/gene:MD15G1126100/gene:MD13G1000500/gene:MD05G1234000/gene:MD06G1029300/gene:MD11G1158300/gene:MD15G1031400/gene:MD04G1094300/gene:MD05G1347300/gene:MD03G1291500/gene:MD09G1112800
BP	GO:0006082	organic acid metabolic process	152/3533	367/10950	0.000112169	0.00170123	gene:MD02G1075800/gene:MD10G1063600/gene:MD11G1038900/gene:MD12G1003600/gene:MD10G1004700/gene:MD13G1277900/gene:MD04G1119400/gene:MD03G1198000/gene:MD12G1136700/gene:MD07G1175200/gene:MD03G1292300/gene:MD15G1181900/gene:MD01G1026400/gene:MD01G1212800/gene:MD08G1186700/gene:MD10G1075000/gene:MD08G1061500/gene:MD12G1246700/gene:MD09G1270600/gene:MD05G1003800/gene:MD00G1040000/gene:MD04G1198600/gen…	MD02G1075800/MD10G1063600/MD11G1038900/MD12G1003600/MD10G1004700/MD13G1277900/MD04G1119400/MD03G1198000/MD12G1136700/MD07G1175200/MD03G1292300/MD15G1181900/MD01G1026400/MD01G1212800/MD08G1186700/MD10G1075000/MD08G1061500/MD12G1246700/MD09G1270600/MD05G1003800/MD00G1040000/MD04G1198600/MD10G1331100/MD09G1065200/MD17G1180800/MD05G1206300/MD12G1205900/MD00G1140200/MD02G1020800/MD10G1210500/MD07G1214…	152	111	gene:MD10G1004700/gene:MD13G1277900/gene:MD04G1119400/gene:MD03G1198000/gene:MD12G1136700/gene:MD07G1175200/gene:MD03G1292300/gene:MD15G1181900/gene:MD01G1026400/gene:MD01G1212800/gene:MD08G1186700/gene:MD08G1061500/gene:MD12G1246700/gene:MD05G1003800/gene:MD04G1198600/gene:MD10G1331100/gene:MD09G1065200/gene:MD05G1206300/gene:MD00G1140200/gene:MD02G1020800/gene:MD07G1214500/gene:MD05G1348000/gen…	41	gene:MD02G1075800/gene:MD10G1063600/gene:MD11G1038900/gene:MD12G1003600/gene:MD10G1075000/gene:MD09G1270600/gene:MD00G1040000/gene:MD17G1180800/gene:MD12G1205900/gene:MD10G1210500/gene:MD14G1242700/gene:MD15G1137600/gene:MD10G1256900/gene:MD16G1118100/gene:MD05G1354600/gene:MD13G1127300/gene:MD16G1181300/gene:MD13G1000500/gene:MD05G1065300/gene:MD15G1233400/gene:MD01G1219500/gene:MD13G1131000/gen…
BP	GO:0043436	oxoacid metabolic process	151/3533	366/10950	0.000147129	0.00217114	gene:MD02G1075800/gene:MD10G1063600/gene:MD11G1038900/gene:MD12G1003600/gene:MD10G1004700/gene:MD13G1277900/gene:MD04G1119400/gene:MD03G1198000/gene:MD12G1136700/gene:MD07G1175200/gene:MD03G1292300/gene:MD15G1181900/gene:MD01G1026400/gene:MD01G1212800/gene:MD08G1186700/gene:MD10G1075000/gene:MD08G1061500/gene:MD12G1246700/gene:MD09G1270600/gene:MD05G1003800/gene:MD00G1040000/gene:MD04G1198600/gen…	MD02G1075800/MD10G1063600/MD11G1038900/MD12G1003600/MD10G1004700/MD13G1277900/MD04G1119400/MD03G1198000/MD12G1136700/MD07G1175200/MD03G1292300/MD15G1181900/MD01G1026400/MD01G1212800/MD08G1186700/MD10G1075000/MD08G1061500/MD12G1246700/MD09G1270600/MD05G1003800/MD00G1040000/MD04G1198600/MD10G1331100/MD09G1065200/MD17G1180800/MD05G1206300/MD12G1205900/MD00G1140200/MD02G1020800/MD10G1210500/MD07G1214…	151	110	gene:MD10G1004700/gene:MD13G1277900/gene:MD04G1119400/gene:MD03G1198000/gene:MD12G1136700/gene:MD07G1175200/gene:MD03G1292300/gene:MD15G1181900/gene:MD01G1026400/gene:MD01G1212800/gene:MD08G1186700/gene:MD08G1061500/gene:MD12G1246700/gene:MD05G1003800/gene:MD04G1198600/gene:MD10G1331100/gene:MD09G1065200/gene:MD05G1206300/gene:MD00G1140200/gene:MD02G1020800/gene:MD07G1214500/gene:MD05G1348000/gen…	41	gene:MD02G1075800/gene:MD10G1063600/gene:MD11G1038900/gene:MD12G1003600/gene:MD10G1075000/gene:MD09G1270600/gene:MD00G1040000/gene:MD17G1180800/gene:MD12G1205900/gene:MD10G1210500/gene:MD14G1242700/gene:MD15G1137600/gene:MD10G1256900/gene:MD16G1118100/gene:MD05G1354600/gene:MD13G1127300/gene:MD16G1181300/gene:MD13G1000500/gene:MD05G1065300/gene:MD15G1233400/gene:MD01G1219500/gene:MD13G1131000/gen…
BP	GO:0006163	purine nucleotide metabolic process	58/3533	121/10950	0.000223722	0.00321453	gene:MD10G1063600/gene:MD11G1038900/gene:MD01G1212800/gene:MD08G1143000/gene:MD06G1202600/gene:MD00G1040000/gene:MD07G1092700/gene:MD17G1180800/gene:MD15G1119900/gene:MD10G1210500/gene:MD07G1010400/gene:MD13G1139600/gene:MD08G1194100/gene:MD10G1043200/gene:MD02G1222900/gene:MD05G1354600/gene:MD16G1033600/gene:MD13G1031500/gene:MD15G1315500/gene:MD02G1068900/gene:MD02G1312800/gene:MD07G1178800/gen…	MD10G1063600/MD11G1038900/MD01G1212800/MD08G1143000/MD06G1202600/MD00G1040000/MD07G1092700/MD17G1180800/MD15G1119900/MD10G1210500/MD07G1010400/MD13G1139600/MD08G1194100/MD10G1043200/MD02G1222900/MD05G1354600/MD16G1033600/MD13G1031500/MD15G1315500/MD02G1068900/MD02G1312800/MD07G1178800/MD01G1037400/MD02G1073700/MD07G1282700/MD15G1126100/MD13G1000500/MD14G1211800/MD05G1352800/MD01G1177300/MD14G1094…	58	40	gene:MD01G1212800/gene:MD08G1143000/gene:MD06G1202600/gene:MD07G1092700/gene:MD15G1119900/gene:MD07G1010400/gene:MD08G1194100/gene:MD02G1222900/gene:MD16G1033600/gene:MD13G1031500/gene:MD15G1315500/gene:MD02G1068900/gene:MD02G1312800/gene:MD07G1178800/gene:MD01G1037400/gene:MD02G1073700/gene:MD07G1282700/gene:MD14G1211800/gene:MD05G1352800/gene:MD01G1177300/gene:MD14G1094200/gene:MD16G1202700/gen…	18	gene:MD10G1063600/gene:MD11G1038900/gene:MD00G1040000/gene:MD17G1180800/gene:MD10G1210500/gene:MD13G1139600/gene:MD10G1043200/gene:MD05G1354600/gene:MD15G1126100/gene:MD13G1000500/gene:MD05G1234000/gene:MD06G1029300/gene:MD11G1158300/gene:MD15G1031400/gene:MD04G1094300/gene:MD05G1347300/gene:MD03G1291500/gene:MD09G1112800
BP	GO:0019752	carboxylic acid metabolic process	147/3533	361/10950	0.000362662	0.00507727	gene:MD02G1075800/gene:MD10G1063600/gene:MD11G1038900/gene:MD12G1003600/gene:MD10G1004700/gene:MD13G1277900/gene:MD04G1119400/gene:MD03G1198000/gene:MD12G1136700/gene:MD07G1175200/gene:MD03G1292300/gene:MD15G1181900/gene:MD01G1026400/gene:MD01G1212800/gene:MD08G1186700/gene:MD10G1075000/gene:MD08G1061500/gene:MD12G1246700/gene:MD09G1270600/gene:MD05G1003800/gene:MD00G1040000/gene:MD04G1198600/gen…	MD02G1075800/MD10G1063600/MD11G1038900/MD12G1003600/MD10G1004700/MD13G1277900/MD04G1119400/MD03G1198000/MD12G1136700/MD07G1175200/MD03G1292300/MD15G1181900/MD01G1026400/MD01G1212800/MD08G1186700/MD10G1075000/MD08G1061500/MD12G1246700/MD09G1270600/MD05G1003800/MD00G1040000/MD04G1198600/MD10G1331100/MD09G1065200/MD17G1180800/MD05G1206300/MD12G1205900/MD00G1140200/MD02G1020800/MD10G1210500/MD07G1214…	147	110	gene:MD10G1004700/gene:MD13G1277900/gene:MD04G1119400/gene:MD03G1198000/gene:MD12G1136700/gene:MD07G1175200/gene:MD03G1292300/gene:MD15G1181900/gene:MD01G1026400/gene:MD01G1212800/gene:MD08G1186700/gene:MD08G1061500/gene:MD12G1246700/gene:MD05G1003800/gene:MD04G1198600/gene:MD10G1331100/gene:MD09G1065200/gene:MD05G1206300/gene:MD00G1140200/gene:MD02G1020800/gene:MD07G1214500/gene:MD05G1348000/gen…	37	gene:MD02G1075800/gene:MD10G1063600/gene:MD11G1038900/gene:MD12G1003600/gene:MD10G1075000/gene:MD09G1270600/gene:MD00G1040000/gene:MD17G1180800/gene:MD12G1205900/gene:MD10G1210500/gene:MD14G1242700/gene:MD10G1256900/gene:MD05G1354600/gene:MD13G1127300/gene:MD16G1181300/gene:MD13G1000500/gene:MD05G1065300/gene:MD15G1233400/gene:MD01G1219500/gene:MD13G1131000/gene:MD13G1180400/gene:MD05G1234000/gen…
BP	GO:1901565	organonitrogen compound catabolic process	21/3533	34/10950	0.000379644	0.0051069	gene:MD02G1069100/gene:MD12G1028800/gene:MD08G1061500/gene:MD13G1198800/gene:MD13G1278500/gene:MD02G1120300/gene:MD15G1234400/gene:MD04G1030300/gene:MD02G1120200/gene:MD13G1115100/gene:MD16G1158100/gene:MD04G1047700/gene:MD15G1205500/gene:MD15G1200700/gene:MD15G1135000/gene:MD02G1031400/gene:MD04G1029400/gene:MD03G1237300/gene:MD03G1259100/gene:MD03G1237500/gene:MD15G1060200	MD02G1069100/MD12G1028800/MD08G1061500/MD13G1198800/MD13G1278500/MD02G1120300/MD15G1234400/MD04G1030300/MD02G1120200/MD13G1115100/MD16G1158100/MD04G1047700/MD15G1205500/MD15G1200700/MD15G1135000/MD02G1031400/MD04G1029400/MD03G1237300/MD03G1259100/MD03G1237500/MD15G1060200	21	13	gene:MD02G1069100/gene:MD12G1028800/gene:MD08G1061500/gene:MD02G1120300/gene:MD15G1234400/gene:MD02G1120200/gene:MD13G1115100/gene:MD04G1047700/gene:MD15G1205500/gene:MD15G1135000/gene:MD02G1031400/gene:MD03G1237300/gene:MD03G1237500	8	gene:MD13G1198800/gene:MD13G1278500/gene:MD04G1030300/gene:MD16G1158100/gene:MD15G1200700/gene:MD04G1029400/gene:MD03G1259100/gene:MD15G1060200
BP	GO:0072521	purine-containing compound metabolic process	58/3533	123/10950	0.000383485	0.0051069	gene:MD10G1063600/gene:MD11G1038900/gene:MD01G1212800/gene:MD08G1143000/gene:MD06G1202600/gene:MD00G1040000/gene:MD07G1092700/gene:MD17G1180800/gene:MD15G1119900/gene:MD10G1210500/gene:MD07G1010400/gene:MD13G1139600/gene:MD08G1194100/gene:MD10G1043200/gene:MD02G1222900/gene:MD05G1354600/gene:MD16G1033600/gene:MD13G1031500/gene:MD15G1315500/gene:MD02G1068900/gene:MD02G1312800/gene:MD07G1178800/gen…	MD10G1063600/MD11G1038900/MD01G1212800/MD08G1143000/MD06G1202600/MD00G1040000/MD07G1092700/MD17G1180800/MD15G1119900/MD10G1210500/MD07G1010400/MD13G1139600/MD08G1194100/MD10G1043200/MD02G1222900/MD05G1354600/MD16G1033600/MD13G1031500/MD15G1315500/MD02G1068900/MD02G1312800/MD07G1178800/MD01G1037400/MD02G1073700/MD07G1282700/MD15G1126100/MD13G1000500/MD14G1211800/MD05G1352800/MD01G1177300/MD14G1094…	58	40	gene:MD01G1212800/gene:MD08G1143000/gene:MD06G1202600/gene:MD07G1092700/gene:MD15G1119900/gene:MD07G1010400/gene:MD08G1194100/gene:MD02G1222900/gene:MD16G1033600/gene:MD13G1031500/gene:MD15G1315500/gene:MD02G1068900/gene:MD02G1312800/gene:MD07G1178800/gene:MD01G1037400/gene:MD02G1073700/gene:MD07G1282700/gene:MD14G1211800/gene:MD05G1352800/gene:MD01G1177300/gene:MD14G1094200/gene:MD16G1202700/gen…	18	gene:MD10G1063600/gene:MD11G1038900/gene:MD00G1040000/gene:MD17G1180800/gene:MD10G1210500/gene:MD13G1139600/gene:MD10G1043200/gene:MD05G1354600/gene:MD15G1126100/gene:MD13G1000500/gene:MD05G1234000/gene:MD06G1029300/gene:MD11G1158300/gene:MD15G1031400/gene:MD04G1094300/gene:MD05G1347300/gene:MD03G1291500/gene:MD09G1112800
BP	GO:0016052	carbohydrate catabolic process	44/3533	90/10950	0.000730052	0.00949068	gene:MD13G1174000/gene:MD10G1063600/gene:MD11G1038900/gene:MD01G1212800/gene:MD15G1201000/gene:MD00G1040000/gene:MD17G1180800/gene:MD10G1210500/gene:MD04G1056200/gene:MD09G1103800/gene:MD08G1194100/gene:MD04G1180100/gene:MD05G1354600/gene:MD15G1315500/gene:MD02G1068900/gene:MD06G1043900/gene:MD01G1037400/gene:MD17G1091600/gene:MD07G1282700/gene:MD13G1000500/gene:MD05G1352800/gene:MD01G1177300/gen…	MD13G1174000/MD10G1063600/MD11G1038900/MD01G1212800/MD15G1201000/MD00G1040000/MD17G1180800/MD10G1210500/MD04G1056200/MD09G1103800/MD08G1194100/MD04G1180100/MD05G1354600/MD15G1315500/MD02G1068900/MD06G1043900/MD01G1037400/MD17G1091600/MD07G1282700/MD13G1000500/MD05G1352800/MD01G1177300/MD14G1094200/MD16G1202700/MD00G1031300/MD11G1001600/MD12G1018800/MD16G1202600/MD05G1234000/MD12G1195300/MD11G1001…	44	27	gene:MD01G1212800/gene:MD15G1201000/gene:MD08G1194100/gene:MD04G1180100/gene:MD15G1315500/gene:MD02G1068900/gene:MD01G1037400/gene:MD17G1091600/gene:MD07G1282700/gene:MD05G1352800/gene:MD01G1177300/gene:MD14G1094200/gene:MD16G1202700/gene:MD00G1031300/gene:MD11G1001600/gene:MD12G1018800/gene:MD16G1202600/gene:MD12G1195300/gene:MD11G1001500/gene:MD12G1096900/gene:MD16G1035200/gene:MD03G1001700/gen…	17	gene:MD13G1174000/gene:MD10G1063600/gene:MD11G1038900/gene:MD00G1040000/gene:MD17G1180800/gene:MD10G1210500/gene:MD04G1056200/gene:MD09G1103800/gene:MD05G1354600/gene:MD06G1043900/gene:MD13G1000500/gene:MD05G1234000/gene:MD06G1029300/gene:MD11G1158300/gene:MD15G1031400/gene:MD04G1094300/gene:MD09G1112800
BP	GO:0016054	organic acid catabolic process	9/3533	11/10950	0.00104545	0.0129731	gene:MD01G1026400/gene:MD08G1061500/gene:MD17G1234100/gene:MD15G1327100/gene:MD13G1127300/gene:MD15G1135000/gene:MD03G1237300/gene:MD03G1237500/gene:MD15G1060200	MD01G1026400/MD08G1061500/MD17G1234100/MD15G1327100/MD13G1127300/MD15G1135000/MD03G1237300/MD03G1237500/MD15G1060200	9	7	gene:MD01G1026400/gene:MD08G1061500/gene:MD17G1234100/gene:MD15G1327100/gene:MD15G1135000/gene:MD03G1237300/gene:MD03G1237500	2	gene:MD13G1127300/gene:MD15G1060200
BP	GO:0046395	carboxylic acid catabolic process	9/3533	11/10950	0.00104545	0.0129731	gene:MD01G1026400/gene:MD08G1061500/gene:MD17G1234100/gene:MD15G1327100/gene:MD13G1127300/gene:MD15G1135000/gene:MD03G1237300/gene:MD03G1237500/gene:MD15G1060200	MD01G1026400/MD08G1061500/MD17G1234100/MD15G1327100/MD13G1127300/MD15G1135000/MD03G1237300/MD03G1237500/MD15G1060200	9	7	gene:MD01G1026400/gene:MD08G1061500/gene:MD17G1234100/gene:MD15G1327100/gene:MD15G1135000/gene:MD03G1237300/gene:MD03G1237500	2	gene:MD13G1127300/gene:MD15G1060200
BP	GO:0044282	small molecule catabolic process	13/3533	19/10950	0.00132295	0.0160518	gene:MD01G1026400/gene:MD08G1061500/gene:MD15G1201000/gene:MD17G1234100/gene:MD15G1327100/gene:MD04G1180100/gene:MD13G1127300/gene:MD13G1115100/gene:MD12G1195300/gene:MD15G1135000/gene:MD03G1237300/gene:MD03G1237500/gene:MD15G1060200	MD01G1026400/MD08G1061500/MD15G1201000/MD17G1234100/MD15G1327100/MD04G1180100/MD13G1127300/MD13G1115100/MD12G1195300/MD15G1135000/MD03G1237300/MD03G1237500/MD15G1060200	13	11	gene:MD01G1026400/gene:MD08G1061500/gene:MD15G1201000/gene:MD17G1234100/gene:MD15G1327100/gene:MD04G1180100/gene:MD13G1115100/gene:MD12G1195300/gene:MD15G1135000/gene:MD03G1237300/gene:MD03G1237500	2	gene:MD13G1127300/gene:MD15G1060200
BP	GO:0019725	cellular homeostasis	66/3533	153/10950	0.00293821	0.0348752	gene:MD08G1007500/gene:MD10G1011900/gene:MD09G1007400/gene:MD15G1361400/gene:MD04G1004900/gene:MD05G1011900/gene:MD06G1110300/gene:MD12G1207400/gene:MD13G1147400/gene:MD06G1195500/gene:MD15G1251000/gene:MD15G1006700/gene:MD03G1278400/gene:MD02G1136700/gene:MD09G1116100/gene:MD12G1263900/gene:MD16G1007300/gene:MD01G1157700/gene:MD08G1181000/gene:MD14G1001400/gene:MD15G1021000/gene:MD09G1045800/gen…	MD08G1007500/MD10G1011900/MD09G1007400/MD15G1361400/MD04G1004900/MD05G1011900/MD06G1110300/MD12G1207400/MD13G1147400/MD06G1195500/MD15G1251000/MD15G1006700/MD03G1278400/MD02G1136700/MD09G1116100/MD12G1263900/MD16G1007300/MD01G1157700/MD08G1181000/MD14G1001400/MD15G1021000/MD09G1045800/MD13G1080800/MD14G1054800/MD00G1095700/MD12G1178500/MD05G1348200/MD16G1157500/MD11G1300400/MD07G1226500/MD10G1323…	66	34	gene:MD09G1007400/gene:MD15G1361400/gene:MD04G1004900/gene:MD12G1207400/gene:MD13G1147400/gene:MD06G1195500/gene:MD02G1136700/gene:MD09G1116100/gene:MD16G1007300/gene:MD08G1181000/gene:MD12G1178500/gene:MD05G1348200/gene:MD16G1157500/gene:MD10G1323000/gene:MD02G1158600/gene:MD03G1209500/gene:MD14G1176900/gene:MD16G1145800/gene:MD13G1028500/gene:MD17G1204000/gene:MD16G1241300/gene:MD11G1135800/gen…	32	gene:MD08G1007500/gene:MD10G1011900/gene:MD05G1011900/gene:MD06G1110300/gene:MD15G1251000/gene:MD15G1006700/gene:MD03G1278400/gene:MD12G1263900/gene:MD01G1157700/gene:MD14G1001400/gene:MD15G1021000/gene:MD09G1045800/gene:MD13G1080800/gene:MD14G1054800/gene:MD00G1095700/gene:MD11G1300400/gene:MD07G1226500/gene:MD10G1288100/gene:MD04G1246200/gene:MD13G1081200/gene:MD13G1238500/gene:MD03G1278300/gen…
BP	GO:0006486	protein glycosylation	34/3533	70/10950	0.00320997	0.0350529	gene:MD03G1289400/gene:MD00G1104200/gene:MD01G1107800/gene:MD05G1347600/gene:MD15G1169200/gene:MD10G1187800/gene:MD15G1358800/gene:MD08G1235900/gene:MD15G1411300/gene:MD15G1128400/gene:MD05G1138700/gene:MD05G1081600/gene:MD15G1269000/gene:MD10G1081300/gene:MD10G1094900/gene:MD10G1181500/gene:MD10G1141600/gene:MD14G1119400/gene:MD02G1060500/gene:MD13G1256400/gene:MD03G1241400/gene:MD10G1001400/gen…	MD03G1289400/MD00G1104200/MD01G1107800/MD05G1347600/MD15G1169200/MD10G1187800/MD15G1358800/MD08G1235900/MD15G1411300/MD15G1128400/MD05G1138700/MD05G1081600/MD15G1269000/MD10G1081300/MD10G1094900/MD10G1181500/MD10G1141600/MD14G1119400/MD02G1060500/MD13G1256400/MD03G1241400/MD10G1001400/MD03G1289600/MD11G1163000/MD08G1220600/MD13G1147200/MD14G1245500/MD06G1184800/MD10G1257700/MD15G1427500/MD05G1070…	34	27	gene:MD03G1289400/gene:MD00G1104200/gene:MD01G1107800/gene:MD15G1169200/gene:MD15G1358800/gene:MD15G1411300/gene:MD15G1128400/gene:MD05G1138700/gene:MD05G1081600/gene:MD15G1269000/gene:MD10G1081300/gene:MD10G1094900/gene:MD10G1181500/gene:MD10G1141600/gene:MD14G1119400/gene:MD02G1060500/gene:MD13G1256400/gene:MD03G1241400/gene:MD10G1001400/gene:MD03G1289600/gene:MD08G1220600/gene:MD14G1245500/gen…	7	gene:MD05G1347600/gene:MD10G1187800/gene:MD08G1235900/gene:MD11G1163000/gene:MD13G1147200/gene:MD06G1184800/gene:MD13G1100100
BP	GO:0009100	glycoprotein metabolic process	34/3533	70/10950	0.00320997	0.0350529	gene:MD03G1289400/gene:MD00G1104200/gene:MD01G1107800/gene:MD05G1347600/gene:MD15G1169200/gene:MD10G1187800/gene:MD15G1358800/gene:MD08G1235900/gene:MD15G1411300/gene:MD15G1128400/gene:MD05G1138700/gene:MD05G1081600/gene:MD15G1269000/gene:MD10G1081300/gene:MD10G1094900/gene:MD10G1181500/gene:MD10G1141600/gene:MD14G1119400/gene:MD02G1060500/gene:MD13G1256400/gene:MD03G1241400/gene:MD10G1001400/gen…	MD03G1289400/MD00G1104200/MD01G1107800/MD05G1347600/MD15G1169200/MD10G1187800/MD15G1358800/MD08G1235900/MD15G1411300/MD15G1128400/MD05G1138700/MD05G1081600/MD15G1269000/MD10G1081300/MD10G1094900/MD10G1181500/MD10G1141600/MD14G1119400/MD02G1060500/MD13G1256400/MD03G1241400/MD10G1001400/MD03G1289600/MD11G1163000/MD08G1220600/MD13G1147200/MD14G1245500/MD06G1184800/MD10G1257700/MD15G1427500/MD05G1070…	34	27	gene:MD03G1289400/gene:MD00G1104200/gene:MD01G1107800/gene:MD15G1169200/gene:MD15G1358800/gene:MD15G1411300/gene:MD15G1128400/gene:MD05G1138700/gene:MD05G1081600/gene:MD15G1269000/gene:MD10G1081300/gene:MD10G1094900/gene:MD10G1181500/gene:MD10G1141600/gene:MD14G1119400/gene:MD02G1060500/gene:MD13G1256400/gene:MD03G1241400/gene:MD10G1001400/gene:MD03G1289600/gene:MD08G1220600/gene:MD14G1245500/gen…	7	gene:MD05G1347600/gene:MD10G1187800/gene:MD08G1235900/gene:MD11G1163000/gene:MD13G1147200/gene:MD06G1184800/gene:MD13G1100100
BP	GO:0009101	glycoprotein biosynthetic process	34/3533	70/10950	0.00320997	0.0350529	gene:MD03G1289400/gene:MD00G1104200/gene:MD01G1107800/gene:MD05G1347600/gene:MD15G1169200/gene:MD10G1187800/gene:MD15G1358800/gene:MD08G1235900/gene:MD15G1411300/gene:MD15G1128400/gene:MD05G1138700/gene:MD05G1081600/gene:MD15G1269000/gene:MD10G1081300/gene:MD10G1094900/gene:MD10G1181500/gene:MD10G1141600/gene:MD14G1119400/gene:MD02G1060500/gene:MD13G1256400/gene:MD03G1241400/gene:MD10G1001400/gen…	MD03G1289400/MD00G1104200/MD01G1107800/MD05G1347600/MD15G1169200/MD10G1187800/MD15G1358800/MD08G1235900/MD15G1411300/MD15G1128400/MD05G1138700/MD05G1081600/MD15G1269000/MD10G1081300/MD10G1094900/MD10G1181500/MD10G1141600/MD14G1119400/MD02G1060500/MD13G1256400/MD03G1241400/MD10G1001400/MD03G1289600/MD11G1163000/MD08G1220600/MD13G1147200/MD14G1245500/MD06G1184800/MD10G1257700/MD15G1427500/MD05G1070…	34	27	gene:MD03G1289400/gene:MD00G1104200/gene:MD01G1107800/gene:MD15G1169200/gene:MD15G1358800/gene:MD15G1411300/gene:MD15G1128400/gene:MD05G1138700/gene:MD05G1081600/gene:MD15G1269000/gene:MD10G1081300/gene:MD10G1094900/gene:MD10G1181500/gene:MD10G1141600/gene:MD14G1119400/gene:MD02G1060500/gene:MD13G1256400/gene:MD03G1241400/gene:MD10G1001400/gene:MD03G1289600/gene:MD08G1220600/gene:MD14G1245500/gen…	7	gene:MD05G1347600/gene:MD10G1187800/gene:MD08G1235900/gene:MD11G1163000/gene:MD13G1147200/gene:MD06G1184800/gene:MD13G1100100
BP	GO:0043413	macromolecule glycosylation	34/3533	70/10950	0.00320997	0.0350529	gene:MD03G1289400/gene:MD00G1104200/gene:MD01G1107800/gene:MD05G1347600/gene:MD15G1169200/gene:MD10G1187800/gene:MD15G1358800/gene:MD08G1235900/gene:MD15G1411300/gene:MD15G1128400/gene:MD05G1138700/gene:MD05G1081600/gene:MD15G1269000/gene:MD10G1081300/gene:MD10G1094900/gene:MD10G1181500/gene:MD10G1141600/gene:MD14G1119400/gene:MD02G1060500/gene:MD13G1256400/gene:MD03G1241400/gene:MD10G1001400/gen…	MD03G1289400/MD00G1104200/MD01G1107800/MD05G1347600/MD15G1169200/MD10G1187800/MD15G1358800/MD08G1235900/MD15G1411300/MD15G1128400/MD05G1138700/MD05G1081600/MD15G1269000/MD10G1081300/MD10G1094900/MD10G1181500/MD10G1141600/MD14G1119400/MD02G1060500/MD13G1256400/MD03G1241400/MD10G1001400/MD03G1289600/MD11G1163000/MD08G1220600/MD13G1147200/MD14G1245500/MD06G1184800/MD10G1257700/MD15G1427500/MD05G1070…	34	27	gene:MD03G1289400/gene:MD00G1104200/gene:MD01G1107800/gene:MD15G1169200/gene:MD15G1358800/gene:MD15G1411300/gene:MD15G1128400/gene:MD05G1138700/gene:MD05G1081600/gene:MD15G1269000/gene:MD10G1081300/gene:MD10G1094900/gene:MD10G1181500/gene:MD10G1141600/gene:MD14G1119400/gene:MD02G1060500/gene:MD13G1256400/gene:MD03G1241400/gene:MD10G1001400/gene:MD03G1289600/gene:MD08G1220600/gene:MD14G1245500/gen…	7	gene:MD05G1347600/gene:MD10G1187800/gene:MD08G1235900/gene:MD11G1163000/gene:MD13G1147200/gene:MD06G1184800/gene:MD13G1100100
BP	GO:0006732	coenzyme metabolic process	54/3533	122/10950	0.00351904	0.0376744	gene:MD10G1063600/gene:MD11G1038900/gene:MD01G1212800/gene:MD09G1078700/gene:MD13G1141700/gene:MD17G1068900/gene:MD00G1040000/gene:MD17G1180800/gene:MD10G1240700/gene:MD10G1210500/gene:MD07G1131200/gene:MD08G1194100/gene:MD05G1354600/gene:MD04G1091900/gene:MD15G1315500/gene:MD03G1113000/gene:MD02G1068900/gene:MD04G1222500/gene:MD02G1174500/gene:MD01G1037400/gene:MD07G1282700/gene:MD13G1000500/gen…	MD10G1063600/MD11G1038900/MD01G1212800/MD09G1078700/MD13G1141700/MD17G1068900/MD00G1040000/MD17G1180800/MD10G1240700/MD10G1210500/MD07G1131200/MD08G1194100/MD05G1354600/MD04G1091900/MD15G1315500/MD03G1113000/MD02G1068900/MD04G1222500/MD02G1174500/MD01G1037400/MD07G1282700/MD13G1000500/MD05G1352800/MD01G1177300/MD14G1094200/MD14G1117900/MD16G1202700/MD00G1031300/MD11G1181200/MD11G1001600/MD12G1018…	54	40	gene:MD01G1212800/gene:MD09G1078700/gene:MD13G1141700/gene:MD17G1068900/gene:MD07G1131200/gene:MD08G1194100/gene:MD04G1091900/gene:MD15G1315500/gene:MD03G1113000/gene:MD02G1068900/gene:MD04G1222500/gene:MD02G1174500/gene:MD01G1037400/gene:MD07G1282700/gene:MD05G1352800/gene:MD01G1177300/gene:MD14G1094200/gene:MD14G1117900/gene:MD16G1202700/gene:MD00G1031300/gene:MD11G1181200/gene:MD11G1001600/gen…	14	gene:MD10G1063600/gene:MD11G1038900/gene:MD00G1040000/gene:MD17G1180800/gene:MD10G1240700/gene:MD10G1210500/gene:MD05G1354600/gene:MD13G1000500/gene:MD05G1234000/gene:MD06G1029300/gene:MD11G1158300/gene:MD15G1031400/gene:MD04G1094300/gene:MD09G1112800
BP	GO:0071705	nitrogen compound transport	104/3533	259/10950	0.00412596	0.0422737	gene:MD05G1274700/gene:MD12G1174700/gene:MD02G1169200/gene:MD13G1230500/gene:MD16G1061500/gene:MD17G1213700/gene:MD13G1040800/gene:MD04G1023700/gene:MD07G1307000/gene:MD04G1162200/gene:MD11G1155000/gene:MD14G1124000/gene:MD11G1070100/gene:MD16G1230500/gene:MD13G1262000/gene:MD10G1296900/gene:MD14G1108600/gene:MD04G1224600/gene:MD05G1196400/gene:MD17G1145600/gene:MD06G1028800/gene:MD05G1067500/gen…	MD05G1274700/MD12G1174700/MD02G1169200/MD13G1230500/MD16G1061500/MD17G1213700/MD13G1040800/MD04G1023700/MD07G1307000/MD04G1162200/MD11G1155000/MD14G1124000/MD11G1070100/MD16G1230500/MD13G1262000/MD10G1296900/MD14G1108600/MD04G1224600/MD05G1196400/MD17G1145600/MD06G1028800/MD05G1067500/MD15G1186300/MD03G1006600/MD13G1089300/MD04G1028800/MD09G1214300/MD13G1110100/MD16G1036200/MD11G1009700/MD14G1170…	104	83	gene:MD05G1274700/gene:MD12G1174700/gene:MD02G1169200/gene:MD13G1230500/gene:MD16G1061500/gene:MD17G1213700/gene:MD13G1040800/gene:MD04G1023700/gene:MD07G1307000/gene:MD04G1162200/gene:MD11G1155000/gene:MD14G1124000/gene:MD11G1070100/gene:MD16G1230500/gene:MD10G1296900/gene:MD14G1108600/gene:MD04G1224600/gene:MD17G1145600/gene:MD06G1028800/gene:MD05G1067500/gene:MD15G1186300/gene:MD13G1089300/gen…	21	gene:MD13G1262000/gene:MD05G1196400/gene:MD03G1006600/gene:MD11G1009700/gene:MD14G1170300/gene:MD05G1274900/gene:MD12G1010300/gene:MD12G1010500/gene:MD03G1129800/gene:MD15G1235100/gene:MD17G1285000/gene:MD09G1110800/gene:MD00G1139400/gene:MD14G1007600/gene:MD05G1206900/gene:MD15G1138500/gene:MD13G1104500/gene:MD15G1281700/gene:MD12G1204400/gene:MD15G1425400/gene:MD05G1172500
BP	GO:0006754	ATP biosynthetic process	14/3533	23/10950	0.00441319	0.0422737	gene:MD06G1202600/gene:MD07G1092700/gene:MD07G1010400/gene:MD10G1043200/gene:MD02G1222900/gene:MD16G1033600/gene:MD13G1031500/gene:MD02G1312800/gene:MD07G1178800/gene:MD02G1073700/gene:MD15G1126100/gene:MD14G1211800/gene:MD15G1203200/gene:MD05G1347300	MD06G1202600/MD07G1092700/MD07G1010400/MD10G1043200/MD02G1222900/MD16G1033600/MD13G1031500/MD02G1312800/MD07G1178800/MD02G1073700/MD15G1126100/MD14G1211800/MD15G1203200/MD05G1347300	14	11	gene:MD06G1202600/gene:MD07G1092700/gene:MD07G1010400/gene:MD02G1222900/gene:MD16G1033600/gene:MD13G1031500/gene:MD02G1312800/gene:MD07G1178800/gene:MD02G1073700/gene:MD14G1211800/gene:MD15G1203200	3	gene:MD10G1043200/gene:MD15G1126100/gene:MD05G1347300
BP	GO:0009142	nucleoside triphosphate biosynthetic process	14/3533	23/10950	0.00441319	0.0422737	gene:MD06G1202600/gene:MD07G1092700/gene:MD07G1010400/gene:MD10G1043200/gene:MD02G1222900/gene:MD16G1033600/gene:MD13G1031500/gene:MD02G1312800/gene:MD07G1178800/gene:MD02G1073700/gene:MD15G1126100/gene:MD14G1211800/gene:MD15G1203200/gene:MD05G1347300	MD06G1202600/MD07G1092700/MD07G1010400/MD10G1043200/MD02G1222900/MD16G1033600/MD13G1031500/MD02G1312800/MD07G1178800/MD02G1073700/MD15G1126100/MD14G1211800/MD15G1203200/MD05G1347300	14	11	gene:MD06G1202600/gene:MD07G1092700/gene:MD07G1010400/gene:MD02G1222900/gene:MD16G1033600/gene:MD13G1031500/gene:MD02G1312800/gene:MD07G1178800/gene:MD02G1073700/gene:MD14G1211800/gene:MD15G1203200	3	gene:MD10G1043200/gene:MD15G1126100/gene:MD05G1347300
BP	GO:0009145	purine nucleoside triphosphate biosynthetic process	14/3533	23/10950	0.00441319	0.0422737	gene:MD06G1202600/gene:MD07G1092700/gene:MD07G1010400/gene:MD10G1043200/gene:MD02G1222900/gene:MD16G1033600/gene:MD13G1031500/gene:MD02G1312800/gene:MD07G1178800/gene:MD02G1073700/gene:MD15G1126100/gene:MD14G1211800/gene:MD15G1203200/gene:MD05G1347300	MD06G1202600/MD07G1092700/MD07G1010400/MD10G1043200/MD02G1222900/MD16G1033600/MD13G1031500/MD02G1312800/MD07G1178800/MD02G1073700/MD15G1126100/MD14G1211800/MD15G1203200/MD05G1347300	14	11	gene:MD06G1202600/gene:MD07G1092700/gene:MD07G1010400/gene:MD02G1222900/gene:MD16G1033600/gene:MD13G1031500/gene:MD02G1312800/gene:MD07G1178800/gene:MD02G1073700/gene:MD14G1211800/gene:MD15G1203200	3	gene:MD10G1043200/gene:MD15G1126100/gene:MD05G1347300
BP	GO:0009201	ribonucleoside triphosphate biosynthetic process	14/3533	23/10950	0.00441319	0.0422737	gene:MD06G1202600/gene:MD07G1092700/gene:MD07G1010400/gene:MD10G1043200/gene:MD02G1222900/gene:MD16G1033600/gene:MD13G1031500/gene:MD02G1312800/gene:MD07G1178800/gene:MD02G1073700/gene:MD15G1126100/gene:MD14G1211800/gene:MD15G1203200/gene:MD05G1347300	MD06G1202600/MD07G1092700/MD07G1010400/MD10G1043200/MD02G1222900/MD16G1033600/MD13G1031500/MD02G1312800/MD07G1178800/MD02G1073700/MD15G1126100/MD14G1211800/MD15G1203200/MD05G1347300	14	11	gene:MD06G1202600/gene:MD07G1092700/gene:MD07G1010400/gene:MD02G1222900/gene:MD16G1033600/gene:MD13G1031500/gene:MD02G1312800/gene:MD07G1178800/gene:MD02G1073700/gene:MD14G1211800/gene:MD15G1203200	3	gene:MD10G1043200/gene:MD15G1126100/gene:MD05G1347300
BP	GO:0009206	purine ribonucleoside triphosphate biosynthetic process	14/3533	23/10950	0.00441319	0.0422737	gene:MD06G1202600/gene:MD07G1092700/gene:MD07G1010400/gene:MD10G1043200/gene:MD02G1222900/gene:MD16G1033600/gene:MD13G1031500/gene:MD02G1312800/gene:MD07G1178800/gene:MD02G1073700/gene:MD15G1126100/gene:MD14G1211800/gene:MD15G1203200/gene:MD05G1347300	MD06G1202600/MD07G1092700/MD07G1010400/MD10G1043200/MD02G1222900/MD16G1033600/MD13G1031500/MD02G1312800/MD07G1178800/MD02G1073700/MD15G1126100/MD14G1211800/MD15G1203200/MD05G1347300	14	11	gene:MD06G1202600/gene:MD07G1092700/gene:MD07G1010400/gene:MD02G1222900/gene:MD16G1033600/gene:MD13G1031500/gene:MD02G1312800/gene:MD07G1178800/gene:MD02G1073700/gene:MD14G1211800/gene:MD15G1203200	3	gene:MD10G1043200/gene:MD15G1126100/gene:MD05G1347300
BP	GO:0042221	response to chemical	66/3533	156/10950	0.00509917	0.0471889	gene:MD10G1287900/gene:MD15G1253900/gene:MD01G1032800/gene:MD02G1096700/gene:MD02G1140100/gene:MD10G1320300/gene:MD08G1015500/gene:MD02G1139900/gene:MD15G1382000/gene:MD11G1132400/gene:MD14G1148500/gene:MD06G1222800/gene:MD15G1378200/gene:MD10G1138300/gene:MD04G1165300/gene:MD08G1190900/gene:MD02G1100200/gene:MD02G1133900/gene:MD15G1221400/gene:MD05G1052400/gene:MD04G1096900/gene:MD06G1111100/gen…	MD10G1287900/MD15G1253900/MD01G1032800/MD02G1096700/MD02G1140100/MD10G1320300/MD08G1015500/MD02G1139900/MD15G1382000/MD11G1132400/MD14G1148500/MD06G1222800/MD15G1378200/MD10G1138300/MD04G1165300/MD08G1190900/MD02G1100200/MD02G1133900/MD15G1221400/MD05G1052400/MD04G1096900/MD06G1111100/MD14G1131900/MD14G1012300/MD03G1116000/MD08G1004500/MD08G1193500/MD15G1393900/MD08G1037600/MD16G1033800/MD01G1083…	66	30	gene:MD01G1032800/gene:MD10G1320300/gene:MD08G1015500/gene:MD02G1139900/gene:MD06G1222800/gene:MD15G1378200/gene:MD10G1138300/gene:MD08G1190900/gene:MD02G1100200/gene:MD02G1133900/gene:MD04G1096900/gene:MD14G1012300/gene:MD08G1037600/gene:MD16G1033800/gene:MD05G1223400/gene:MD05G1193300/gene:MD10G1045100/gene:MD09G1282200/gene:MD11G1148000/gene:MD15G1014300/gene:MD02G1066700/gene:MD17G1131800/gen…	36	gene:MD10G1287900/gene:MD15G1253900/gene:MD02G1096700/gene:MD02G1140100/gene:MD15G1382000/gene:MD11G1132400/gene:MD14G1148500/gene:MD04G1165300/gene:MD15G1221400/gene:MD05G1052400/gene:MD06G1111100/gene:MD14G1131900/gene:MD03G1116000/gene:MD08G1004500/gene:MD08G1193500/gene:MD15G1393900/gene:MD01G1083400/gene:MD06G1132100/gene:MD05G1279200/gene:MD17G1137500/gene:MD05G1039600/gene:MD05G1344300/gen…
BP	GO:0042592	homeostatic process	66/3533	156/10950	0.00509917	0.0471889	gene:MD08G1007500/gene:MD10G1011900/gene:MD09G1007400/gene:MD15G1361400/gene:MD04G1004900/gene:MD05G1011900/gene:MD06G1110300/gene:MD12G1207400/gene:MD13G1147400/gene:MD06G1195500/gene:MD15G1251000/gene:MD15G1006700/gene:MD03G1278400/gene:MD02G1136700/gene:MD09G1116100/gene:MD12G1263900/gene:MD16G1007300/gene:MD01G1157700/gene:MD08G1181000/gene:MD14G1001400/gene:MD15G1021000/gene:MD09G1045800/gen…	MD08G1007500/MD10G1011900/MD09G1007400/MD15G1361400/MD04G1004900/MD05G1011900/MD06G1110300/MD12G1207400/MD13G1147400/MD06G1195500/MD15G1251000/MD15G1006700/MD03G1278400/MD02G1136700/MD09G1116100/MD12G1263900/MD16G1007300/MD01G1157700/MD08G1181000/MD14G1001400/MD15G1021000/MD09G1045800/MD13G1080800/MD14G1054800/MD00G1095700/MD12G1178500/MD05G1348200/MD16G1157500/MD11G1300400/MD07G1226500/MD10G1323…	66	34	gene:MD09G1007400/gene:MD15G1361400/gene:MD04G1004900/gene:MD12G1207400/gene:MD13G1147400/gene:MD06G1195500/gene:MD02G1136700/gene:MD09G1116100/gene:MD16G1007300/gene:MD08G1181000/gene:MD12G1178500/gene:MD05G1348200/gene:MD16G1157500/gene:MD10G1323000/gene:MD02G1158600/gene:MD03G1209500/gene:MD14G1176900/gene:MD16G1145800/gene:MD13G1028500/gene:MD17G1204000/gene:MD16G1241300/gene:MD11G1135800/gen…	32	gene:MD08G1007500/gene:MD10G1011900/gene:MD05G1011900/gene:MD06G1110300/gene:MD15G1251000/gene:MD15G1006700/gene:MD03G1278400/gene:MD12G1263900/gene:MD01G1157700/gene:MD14G1001400/gene:MD15G1021000/gene:MD09G1045800/gene:MD13G1080800/gene:MD14G1054800/gene:MD00G1095700/gene:MD11G1300400/gene:MD07G1226500/gene:MD10G1288100/gene:MD04G1246200/gene:MD13G1081200/gene:MD13G1238500/gene:MD03G1278300/gen…
BP	GO:0044723	single-organism carbohydrate metabolic process	83/3533	203/10950	0.0056085	0.0499767	gene:MD10G1063600/gene:MD11G1038900/gene:MD00G1146900/gene:MD01G1212800/gene:MD13G1122800/gene:MD08G1147200/gene:MD15G1201000/gene:MD15G1391200/gene:MD15G1164900/gene:MD00G1040000/gene:MD17G1180800/gene:MD06G1113500/gene:MD10G1210500/gene:MD09G1126500/gene:MD17G1099500/gene:MD17G1099600/gene:MD08G1194100/gene:MD15G1127900/gene:MD04G1180100/gene:MD05G1354600/gene:MD02G1211500/gene:MD03G1250300/gen…	MD10G1063600/MD11G1038900/MD00G1146900/MD01G1212800/MD13G1122800/MD08G1147200/MD15G1201000/MD15G1391200/MD15G1164900/MD00G1040000/MD17G1180800/MD06G1113500/MD10G1210500/MD09G1126500/MD17G1099500/MD17G1099600/MD08G1194100/MD15G1127900/MD04G1180100/MD05G1354600/MD02G1211500/MD03G1250300/MD15G1315500/MD02G1068900/MD02G1260700/MD14G1183700/MD00G1171800/MD10G1275100/MD01G1037400/MD07G1282700/MD13G1000…	83	53	gene:MD00G1146900/gene:MD01G1212800/gene:MD13G1122800/gene:MD08G1147200/gene:MD15G1201000/gene:MD15G1164900/gene:MD06G1113500/gene:MD09G1126500/gene:MD17G1099500/gene:MD17G1099600/gene:MD08G1194100/gene:MD15G1127900/gene:MD04G1180100/gene:MD03G1250300/gene:MD15G1315500/gene:MD02G1068900/gene:MD02G1260700/gene:MD14G1183700/gene:MD00G1171800/gene:MD10G1275100/gene:MD01G1037400/gene:MD07G1282700/gen…	30	gene:MD10G1063600/gene:MD11G1038900/gene:MD15G1391200/gene:MD00G1040000/gene:MD17G1180800/gene:MD10G1210500/gene:MD05G1354600/gene:MD02G1211500/gene:MD13G1000500/gene:MD07G1011100/gene:MD06G1037500/gene:MD12G1003100/gene:MD04G1189800/gene:MD13G1020300/gene:MD05G1234000/gene:MD05G1029400/gene:MD03G1064800/gene:MD05G1189700/gene:MD05G1006400/gene:MD02G1100500/gene:MD06G1029300/gene:MD06G1131600/gen…
BP	GO:0051186	cofactor metabolic process	68/3533	162/10950	0.00564063	0.0499767	gene:MD10G1063600/gene:MD11G1038900/gene:MD01G1212800/gene:MD09G1078700/gene:MD13G1141700/gene:MD17G1068900/gene:MD06G1131500/gene:MD03G1169100/gene:MD00G1040000/gene:MD17G1180800/gene:MD04G1239600/gene:MD13G1198800/gene:MD10G1240700/gene:MD06G1173200/gene:MD10G1210500/gene:MD07G1131200/gene:MD08G1194100/gene:MD05G1354600/gene:MD04G1091900/gene:MD15G1315500/gene:MD03G1113000/gene:MD02G1068900/gen…	MD10G1063600/MD11G1038900/MD01G1212800/MD09G1078700/MD13G1141700/MD17G1068900/MD06G1131500/MD03G1169100/MD00G1040000/MD17G1180800/MD04G1239600/MD13G1198800/MD10G1240700/MD06G1173200/MD10G1210500/MD07G1131200/MD08G1194100/MD05G1354600/MD04G1091900/MD15G1315500/MD03G1113000/MD02G1068900/MD04G1222500/MD02G1174500/MD01G1037400/MD07G1282700/MD13G1000500/MD05G1352800/MD01G1177300/MD14G1094200/MD14G1117…	68	45	gene:MD01G1212800/gene:MD09G1078700/gene:MD13G1141700/gene:MD17G1068900/gene:MD07G1131200/gene:MD08G1194100/gene:MD04G1091900/gene:MD15G1315500/gene:MD03G1113000/gene:MD02G1068900/gene:MD04G1222500/gene:MD02G1174500/gene:MD01G1037400/gene:MD07G1282700/gene:MD05G1352800/gene:MD01G1177300/gene:MD14G1094200/gene:MD14G1117900/gene:MD16G1202700/gene:MD00G1031300/gene:MD11G1181200/gene:MD11G1001600/gen…	23	gene:MD10G1063600/gene:MD11G1038900/gene:MD06G1131500/gene:MD03G1169100/gene:MD00G1040000/gene:MD17G1180800/gene:MD04G1239600/gene:MD13G1198800/gene:MD10G1240700/gene:MD06G1173200/gene:MD10G1210500/gene:MD05G1354600/gene:MD13G1000500/gene:MD05G1234000/gene:MD16G1254000/gene:MD06G1029300/gene:MD11G1158300/gene:MD14G1147900/gene:MD10G1320000/gene:MD15G1031400/gene:MD04G1094300/gene:MD03G1259100/gen…
BP	GO:0006818	hydrogen transport	30/3533	62/10950	0.0058476	0.0499767	gene:MD08G1021400/gene:MD02G1020700/gene:MD06G1202600/gene:MD09G1167000/gene:MD07G1092700/gene:MD07G1010400/gene:MD10G1043200/gene:MD02G1222900/gene:MD16G1033600/gene:MD13G1031500/gene:MD02G1312800/gene:MD17G1161300/gene:MD07G1178800/gene:MD02G1073700/gene:MD15G1126100/gene:MD14G1119200/gene:MD14G1211800/gene:MD08G1017400/gene:MD15G1347200/gene:MD07G1310400/gene:MD00G1085500/gene:MD08G1161900/gen…	MD08G1021400/MD02G1020700/MD06G1202600/MD09G1167000/MD07G1092700/MD07G1010400/MD10G1043200/MD02G1222900/MD16G1033600/MD13G1031500/MD02G1312800/MD17G1161300/MD07G1178800/MD02G1073700/MD15G1126100/MD14G1119200/MD14G1211800/MD08G1017400/MD15G1347200/MD07G1310400/MD00G1085500/MD08G1161900/MD15G1163900/MD15G1203200/MD05G1347300/MD03G1109800/MD12G1119300/MD06G1099600/MD08G1141700/MD05G1055000	30	23	gene:MD08G1021400/gene:MD02G1020700/gene:MD06G1202600/gene:MD09G1167000/gene:MD07G1092700/gene:MD07G1010400/gene:MD02G1222900/gene:MD16G1033600/gene:MD13G1031500/gene:MD02G1312800/gene:MD17G1161300/gene:MD07G1178800/gene:MD02G1073700/gene:MD14G1211800/gene:MD08G1017400/gene:MD15G1347200/gene:MD07G1310400/gene:MD08G1161900/gene:MD15G1203200/gene:MD03G1109800/gene:MD12G1119300/gene:MD06G1099600/gen…	7	gene:MD10G1043200/gene:MD15G1126100/gene:MD14G1119200/gene:MD00G1085500/gene:MD15G1163900/gene:MD05G1347300/gene:MD05G1055000
BP	GO:0015992	proton transport	30/3533	62/10950	0.0058476	0.0499767	gene:MD08G1021400/gene:MD02G1020700/gene:MD06G1202600/gene:MD09G1167000/gene:MD07G1092700/gene:MD07G1010400/gene:MD10G1043200/gene:MD02G1222900/gene:MD16G1033600/gene:MD13G1031500/gene:MD02G1312800/gene:MD17G1161300/gene:MD07G1178800/gene:MD02G1073700/gene:MD15G1126100/gene:MD14G1119200/gene:MD14G1211800/gene:MD08G1017400/gene:MD15G1347200/gene:MD07G1310400/gene:MD00G1085500/gene:MD08G1161900/gen…	MD08G1021400/MD02G1020700/MD06G1202600/MD09G1167000/MD07G1092700/MD07G1010400/MD10G1043200/MD02G1222900/MD16G1033600/MD13G1031500/MD02G1312800/MD17G1161300/MD07G1178800/MD02G1073700/MD15G1126100/MD14G1119200/MD14G1211800/MD08G1017400/MD15G1347200/MD07G1310400/MD00G1085500/MD08G1161900/MD15G1163900/MD15G1203200/MD05G1347300/MD03G1109800/MD12G1119300/MD06G1099600/MD08G1141700/MD05G1055000	30	23	gene:MD08G1021400/gene:MD02G1020700/gene:MD06G1202600/gene:MD09G1167000/gene:MD07G1092700/gene:MD07G1010400/gene:MD02G1222900/gene:MD16G1033600/gene:MD13G1031500/gene:MD02G1312800/gene:MD17G1161300/gene:MD07G1178800/gene:MD02G1073700/gene:MD14G1211800/gene:MD08G1017400/gene:MD15G1347200/gene:MD07G1310400/gene:MD08G1161900/gene:MD15G1203200/gene:MD03G1109800/gene:MD12G1119300/gene:MD06G1099600/gen…	7	gene:MD10G1043200/gene:MD15G1126100/gene:MD14G1119200/gene:MD00G1085500/gene:MD15G1163900/gene:MD05G1347300/gene:MD05G1055000
BP	GO:0032787	monocarboxylic acid metabolic process	56/3533	130/10950	0.00603816	0.0499767	gene:MD10G1063600/gene:MD11G1038900/gene:MD15G1181900/gene:MD01G1026400/gene:MD01G1212800/gene:MD10G1075000/gene:MD00G1040000/gene:MD17G1180800/gene:MD10G1210500/gene:MD07G1131200/gene:MD08G1194100/gene:MD17G1234100/gene:MD15G1327100/gene:MD05G1354600/gene:MD15G1315500/gene:MD02G1068900/gene:MD08G1031000/gene:MD13G1127300/gene:MD01G1037400/gene:MD07G1282700/gene:MD13G1000500/gene:MD05G1172000/gen…	MD10G1063600/MD11G1038900/MD15G1181900/MD01G1026400/MD01G1212800/MD10G1075000/MD00G1040000/MD17G1180800/MD10G1210500/MD07G1131200/MD08G1194100/MD17G1234100/MD15G1327100/MD05G1354600/MD15G1315500/MD02G1068900/MD08G1031000/MD13G1127300/MD01G1037400/MD07G1282700/MD13G1000500/MD05G1172000/MD05G1065300/MD09G1022600/MD05G1352800/MD01G1177300/MD14G1094200/MD16G1202700/MD00G1031300/MD11G1001600/MD12G1018…	56	39	gene:MD15G1181900/gene:MD01G1026400/gene:MD01G1212800/gene:MD07G1131200/gene:MD08G1194100/gene:MD17G1234100/gene:MD15G1327100/gene:MD15G1315500/gene:MD02G1068900/gene:MD08G1031000/gene:MD01G1037400/gene:MD07G1282700/gene:MD05G1172000/gene:MD09G1022600/gene:MD05G1352800/gene:MD01G1177300/gene:MD14G1094200/gene:MD16G1202700/gene:MD00G1031300/gene:MD11G1001600/gene:MD12G1018800/gene:MD16G1202600/gen…	17	gene:MD10G1063600/gene:MD11G1038900/gene:MD10G1075000/gene:MD00G1040000/gene:MD17G1180800/gene:MD10G1210500/gene:MD05G1354600/gene:MD13G1127300/gene:MD13G1000500/gene:MD05G1065300/gene:MD05G1234000/gene:MD06G1029300/gene:MD11G1158300/gene:MD15G1365400/gene:MD15G1031400/gene:MD04G1094300/gene:MD09G1112800
BP	GO:0010035	response to inorganic substance	10/3533	15/10950	0.0065365	0.0499767	gene:MD15G1253900/gene:MD02G1140100/gene:MD02G1139900/gene:MD15G1382000/gene:MD08G1004500/gene:MD08G1193500/gene:MD05G1193300/gene:MD02G1140000/gene:MD14G1170300/gene:MD15G1003900	MD15G1253900/MD02G1140100/MD02G1139900/MD15G1382000/MD08G1004500/MD08G1193500/MD05G1193300/MD02G1140000/MD14G1170300/MD15G1003900	10	2	gene:MD02G1139900/gene:MD05G1193300	8	gene:MD15G1253900/gene:MD02G1140100/gene:MD15G1382000/gene:MD08G1004500/gene:MD08G1193500/gene:MD02G1140000/gene:MD14G1170300/gene:MD15G1003900
BP	GO:1902600	hydrogen ion transmembrane transport	23/3533	45/10950	0.00658695	0.0499767	gene:MD08G1021400/gene:MD06G1202600/gene:MD07G1092700/gene:MD07G1010400/gene:MD10G1043200/gene:MD02G1222900/gene:MD02G1312800/gene:MD07G1178800/gene:MD02G1073700/gene:MD15G1126100/gene:MD14G1119200/gene:MD14G1211800/gene:MD08G1017400/gene:MD15G1347200/gene:MD07G1310400/gene:MD00G1085500/gene:MD08G1161900/gene:MD15G1203200/gene:MD05G1347300/gene:MD03G1109800/gene:MD06G1099600/gene:MD08G1141700/gen…	MD08G1021400/MD06G1202600/MD07G1092700/MD07G1010400/MD10G1043200/MD02G1222900/MD02G1312800/MD07G1178800/MD02G1073700/MD15G1126100/MD14G1119200/MD14G1211800/MD08G1017400/MD15G1347200/MD07G1310400/MD00G1085500/MD08G1161900/MD15G1203200/MD05G1347300/MD03G1109800/MD06G1099600/MD08G1141700/MD05G1055000	23	17	gene:MD08G1021400/gene:MD06G1202600/gene:MD07G1092700/gene:MD07G1010400/gene:MD02G1222900/gene:MD02G1312800/gene:MD07G1178800/gene:MD02G1073700/gene:MD14G1211800/gene:MD08G1017400/gene:MD15G1347200/gene:MD07G1310400/gene:MD08G1161900/gene:MD15G1203200/gene:MD03G1109800/gene:MD06G1099600/gene:MD08G1141700	6	gene:MD10G1043200/gene:MD15G1126100/gene:MD14G1119200/gene:MD00G1085500/gene:MD05G1347300/gene:MD05G1055000
BP	GO:0006022	aminoglycan metabolic process	8/3533	11/10950	0.00704785	0.0499767	gene:MD13G1278500/gene:MD02G1120300/gene:MD15G1234400/gene:MD04G1030300/gene:MD02G1120200/gene:MD16G1158100/gene:MD04G1047700/gene:MD04G1029400	MD13G1278500/MD02G1120300/MD15G1234400/MD04G1030300/MD02G1120200/MD16G1158100/MD04G1047700/MD04G1029400	8	4	gene:MD02G1120300/gene:MD15G1234400/gene:MD02G1120200/gene:MD04G1047700	4	gene:MD13G1278500/gene:MD04G1030300/gene:MD16G1158100/gene:MD04G1029400
BP	GO:0006026	aminoglycan catabolic process	8/3533	11/10950	0.00704785	0.0499767	gene:MD13G1278500/gene:MD02G1120300/gene:MD15G1234400/gene:MD04G1030300/gene:MD02G1120200/gene:MD16G1158100/gene:MD04G1047700/gene:MD04G1029400	MD13G1278500/MD02G1120300/MD15G1234400/MD04G1030300/MD02G1120200/MD16G1158100/MD04G1047700/MD04G1029400	8	4	gene:MD02G1120300/gene:MD15G1234400/gene:MD02G1120200/gene:MD04G1047700	4	gene:MD13G1278500/gene:MD04G1030300/gene:MD16G1158100/gene:MD04G1029400
BP	GO:0006030	chitin metabolic process	8/3533	11/10950	0.00704785	0.0499767	gene:MD13G1278500/gene:MD02G1120300/gene:MD15G1234400/gene:MD04G1030300/gene:MD02G1120200/gene:MD16G1158100/gene:MD04G1047700/gene:MD04G1029400	MD13G1278500/MD02G1120300/MD15G1234400/MD04G1030300/MD02G1120200/MD16G1158100/MD04G1047700/MD04G1029400	8	4	gene:MD02G1120300/gene:MD15G1234400/gene:MD02G1120200/gene:MD04G1047700	4	gene:MD13G1278500/gene:MD04G1030300/gene:MD16G1158100/gene:MD04G1029400
BP	GO:0006032	chitin catabolic process	8/3533	11/10950	0.00704785	0.0499767	gene:MD13G1278500/gene:MD02G1120300/gene:MD15G1234400/gene:MD04G1030300/gene:MD02G1120200/gene:MD16G1158100/gene:MD04G1047700/gene:MD04G1029400	MD13G1278500/MD02G1120300/MD15G1234400/MD04G1030300/MD02G1120200/MD16G1158100/MD04G1047700/MD04G1029400	8	4	gene:MD02G1120300/gene:MD15G1234400/gene:MD02G1120200/gene:MD04G1047700	4	gene:MD13G1278500/gene:MD04G1030300/gene:MD16G1158100/gene:MD04G1029400
BP	GO:0006040	amino sugar metabolic process	8/3533	11/10950	0.00704785	0.0499767	gene:MD13G1278500/gene:MD02G1120300/gene:MD15G1234400/gene:MD04G1030300/gene:MD02G1120200/gene:MD16G1158100/gene:MD04G1047700/gene:MD04G1029400	MD13G1278500/MD02G1120300/MD15G1234400/MD04G1030300/MD02G1120200/MD16G1158100/MD04G1047700/MD04G1029400	8	4	gene:MD02G1120300/gene:MD15G1234400/gene:MD02G1120200/gene:MD04G1047700	4	gene:MD13G1278500/gene:MD04G1030300/gene:MD16G1158100/gene:MD04G1029400
BP	GO:0016998	cell wall macromolecule catabolic process	8/3533	11/10950	0.00704785	0.0499767	gene:MD13G1278500/gene:MD02G1120300/gene:MD15G1234400/gene:MD04G1030300/gene:MD02G1120200/gene:MD16G1158100/gene:MD04G1047700/gene:MD04G1029400	MD13G1278500/MD02G1120300/MD15G1234400/MD04G1030300/MD02G1120200/MD16G1158100/MD04G1047700/MD04G1029400	8	4	gene:MD02G1120300/gene:MD15G1234400/gene:MD02G1120200/gene:MD04G1047700	4	gene:MD13G1278500/gene:MD04G1030300/gene:MD16G1158100/gene:MD04G1029400
BP	GO:0044036	cell wall macromolecule metabolic process	8/3533	11/10950	0.00704785	0.0499767	gene:MD13G1278500/gene:MD02G1120300/gene:MD15G1234400/gene:MD04G1030300/gene:MD02G1120200/gene:MD16G1158100/gene:MD04G1047700/gene:MD04G1029400	MD13G1278500/MD02G1120300/MD15G1234400/MD04G1030300/MD02G1120200/MD16G1158100/MD04G1047700/MD04G1029400	8	4	gene:MD02G1120300/gene:MD15G1234400/gene:MD02G1120200/gene:MD04G1047700	4	gene:MD13G1278500/gene:MD04G1030300/gene:MD16G1158100/gene:MD04G1029400
BP	GO:0046348	amino sugar catabolic process	8/3533	11/10950	0.00704785	0.0499767	gene:MD13G1278500/gene:MD02G1120300/gene:MD15G1234400/gene:MD04G1030300/gene:MD02G1120200/gene:MD16G1158100/gene:MD04G1047700/gene:MD04G1029400	MD13G1278500/MD02G1120300/MD15G1234400/MD04G1030300/MD02G1120200/MD16G1158100/MD04G1047700/MD04G1029400	8	4	gene:MD02G1120300/gene:MD15G1234400/gene:MD02G1120200/gene:MD04G1047700	4	gene:MD13G1278500/gene:MD04G1030300/gene:MD16G1158100/gene:MD04G1029400
BP	GO:1901071	glucosamine-containing compound metabolic process	8/3533	11/10950	0.00704785	0.0499767	gene:MD13G1278500/gene:MD02G1120300/gene:MD15G1234400/gene:MD04G1030300/gene:MD02G1120200/gene:MD16G1158100/gene:MD04G1047700/gene:MD04G1029400	MD13G1278500/MD02G1120300/MD15G1234400/MD04G1030300/MD02G1120200/MD16G1158100/MD04G1047700/MD04G1029400	8	4	gene:MD02G1120300/gene:MD15G1234400/gene:MD02G1120200/gene:MD04G1047700	4	gene:MD13G1278500/gene:MD04G1030300/gene:MD16G1158100/gene:MD04G1029400
BP	GO:1901072	glucosamine-containing compound catabolic process	8/3533	11/10950	0.00704785	0.0499767	gene:MD13G1278500/gene:MD02G1120300/gene:MD15G1234400/gene:MD04G1030300/gene:MD02G1120200/gene:MD16G1158100/gene:MD04G1047700/gene:MD04G1029400	MD13G1278500/MD02G1120300/MD15G1234400/MD04G1030300/MD02G1120200/MD16G1158100/MD04G1047700/MD04G1029400	8	4	gene:MD02G1120300/gene:MD15G1234400/gene:MD02G1120200/gene:MD04G1047700	4	gene:MD13G1278500/gene:MD04G1030300/gene:MD16G1158100/gene:MD04G1029400
BP	GO:0070085	glycosylation	36/3533	78/10950	0.00704799	0.0499767	gene:MD03G1289400/gene:MD00G1104200/gene:MD01G1107800/gene:MD05G1347600/gene:MD15G1169200/gene:MD10G1187800/gene:MD15G1358800/gene:MD06G1220900/gene:MD08G1235900/gene:MD15G1411300/gene:MD15G1128400/gene:MD05G1138700/gene:MD05G1081600/gene:MD15G1269000/gene:MD10G1081300/gene:MD10G1094900/gene:MD10G1181500/gene:MD10G1141600/gene:MD14G1119400/gene:MD02G1060500/gene:MD13G1256400/gene:MD03G1241400/gen…	MD03G1289400/MD00G1104200/MD01G1107800/MD05G1347600/MD15G1169200/MD10G1187800/MD15G1358800/MD06G1220900/MD08G1235900/MD15G1411300/MD15G1128400/MD05G1138700/MD05G1081600/MD15G1269000/MD10G1081300/MD10G1094900/MD10G1181500/MD10G1141600/MD14G1119400/MD02G1060500/MD13G1256400/MD03G1241400/MD10G1001400/MD03G1289600/MD11G1163000/MD08G1220600/MD13G1147200/MD14G1245500/MD12G1256800/MD06G1184800/MD10G1257…	36	28	gene:MD03G1289400/gene:MD00G1104200/gene:MD01G1107800/gene:MD15G1169200/gene:MD15G1358800/gene:MD06G1220900/gene:MD15G1411300/gene:MD15G1128400/gene:MD05G1138700/gene:MD05G1081600/gene:MD15G1269000/gene:MD10G1081300/gene:MD10G1094900/gene:MD10G1181500/gene:MD10G1141600/gene:MD14G1119400/gene:MD02G1060500/gene:MD13G1256400/gene:MD03G1241400/gene:MD10G1001400/gene:MD03G1289600/gene:MD08G1220600/gen…	8	gene:MD05G1347600/gene:MD10G1187800/gene:MD08G1235900/gene:MD11G1163000/gene:MD13G1147200/gene:MD12G1256800/gene:MD06G1184800/gene:MD13G1100100
BP	GO:0015979	photosynthesis	32/3533	68/10950	0.0075719	0.0524452	gene:MD01G1004300/gene:MD09G1209500/gene:MD17G1191200/gene:MD02G1157800/gene:MD05G1205000/gene:MD13G1000200/gene:MD10G1012400/gene:MD01G1121500/gene:MD02G1087100/gene:MD04G1244400/gene:MD05G1336200/gene:MD12G1203800/gene:MD05G1188500/gene:MD03G1042800/gene:MD16G1283100/gene:MD08G1136300/gene:MD15G1441800/gene:MD05G1215200/gene:MD17G1132900/gene:MD16G1191400/gene:MD17G1085500/gene:MD03G1200900/gen…	MD01G1004300/MD09G1209500/MD17G1191200/MD02G1157800/MD05G1205000/MD13G1000200/MD10G1012400/MD01G1121500/MD02G1087100/MD04G1244400/MD05G1336200/MD12G1203800/MD05G1188500/MD03G1042800/MD16G1283100/MD08G1136300/MD15G1441800/MD05G1215200/MD17G1132900/MD16G1191400/MD17G1085500/MD03G1200900/MD16G1069900/MD04G1191200/MD17G1079700/MD00G1109700/MD03G1212800/MD05G1183900/MD16G1005600/MD01G1121300/MD10G1171…	32	1	gene:MD17G1085500	31	gene:MD01G1004300/gene:MD09G1209500/gene:MD17G1191200/gene:MD02G1157800/gene:MD05G1205000/gene:MD13G1000200/gene:MD10G1012400/gene:MD01G1121500/gene:MD02G1087100/gene:MD04G1244400/gene:MD05G1336200/gene:MD12G1203800/gene:MD05G1188500/gene:MD03G1042800/gene:MD16G1283100/gene:MD08G1136300/gene:MD15G1441800/gene:MD05G1215200/gene:MD17G1132900/gene:MD16G1191400/gene:MD03G1200900/gene:MD16G1069900/gen…
BP	GO:0044248	cellular catabolic process	79/3533	194/10950	0.00761072	0.0524452	gene:MD15G1344700/gene:MD06G1198900/gene:MD01G1026400/gene:MD02G1069100/gene:MD12G1028800/gene:MD08G1061500/gene:MD15G1201000/gene:MD17G1165500/gene:MD17G1076200/gene:MD05G1251300/gene:MD10G1030600/gene:MD07G1303800/gene:MD13G1198800/gene:MD13G1278500/gene:MD02G1120300/gene:MD15G1008400/gene:MD10G1231800/gene:MD14G1206300/gene:MD15G1234400/gene:MD17G1234100/gene:MD15G1327100/gene:MD04G1030300/gen…	MD15G1344700/MD06G1198900/MD01G1026400/MD02G1069100/MD12G1028800/MD08G1061500/MD15G1201000/MD17G1165500/MD17G1076200/MD05G1251300/MD10G1030600/MD07G1303800/MD13G1198800/MD13G1278500/MD02G1120300/MD15G1008400/MD10G1231800/MD14G1206300/MD15G1234400/MD17G1234100/MD15G1327100/MD04G1030300/MD13G1234400/MD10G1036500/MD02G1120200/MD05G1246200/MD10G1062700/MD14G1092100/MD08G1124600/MD17G1228500/MD13G1127…	79	58	gene:MD15G1344700/gene:MD01G1026400/gene:MD02G1069100/gene:MD12G1028800/gene:MD08G1061500/gene:MD15G1201000/gene:MD17G1165500/gene:MD17G1076200/gene:MD05G1251300/gene:MD10G1030600/gene:MD07G1303800/gene:MD02G1120300/gene:MD10G1231800/gene:MD15G1234400/gene:MD17G1234100/gene:MD15G1327100/gene:MD13G1234400/gene:MD02G1120200/gene:MD05G1246200/gene:MD10G1062700/gene:MD14G1092100/gene:MD08G1124600/gen…	21	gene:MD06G1198900/gene:MD13G1198800/gene:MD13G1278500/gene:MD15G1008400/gene:MD14G1206300/gene:MD04G1030300/gene:MD10G1036500/gene:MD13G1127300/gene:MD16G1041300/gene:MD16G1158100/gene:MD05G1323700/gene:MD15G1200700/gene:MD13G1040300/gene:MD04G1029400/gene:MD10G1234600/gene:MD03G1259100/gene:MD15G1060200/gene:MD01G1218700/gene:MD07G1288600/gene:MD11G1097700/gene:MD15G1251900
BP	GO:0019318	hexose metabolic process	17/3533	31/10950	0.00768428	0.0524452	gene:MD13G1122800/gene:MD15G1391200/gene:MD08G1194100/gene:MD04G1180100/gene:MD08G1207000/gene:MD12G1003100/gene:MD16G1123600/gene:MD04G1189800/gene:MD09G1017200/gene:MD12G1195300/gene:MD03G1064800/gene:MD09G1040900/gene:MD17G1042200/gene:MD06G1131600/gene:MD15G1031400/gene:MD11G1068800/gene:MD08G1034600	MD13G1122800/MD15G1391200/MD08G1194100/MD04G1180100/MD08G1207000/MD12G1003100/MD16G1123600/MD04G1189800/MD09G1017200/MD12G1195300/MD03G1064800/MD09G1040900/MD17G1042200/MD06G1131600/MD15G1031400/MD11G1068800/MD08G1034600	17	11	gene:MD13G1122800/gene:MD08G1194100/gene:MD04G1180100/gene:MD08G1207000/gene:MD16G1123600/gene:MD09G1017200/gene:MD12G1195300/gene:MD09G1040900/gene:MD17G1042200/gene:MD11G1068800/gene:MD08G1034600	6	gene:MD15G1391200/gene:MD12G1003100/gene:MD04G1189800/gene:MD03G1064800/gene:MD06G1131600/gene:MD15G1031400
BP	GO:0034613	cellular protein localization	76/3533	186/10950	0.00792974	0.0528005	gene:MD02G1169200/gene:MD13G1230500/gene:MD17G1213700/gene:MD04G1023700/gene:MD07G1307000/gene:MD11G1155000/gene:MD14G1124000/gene:MD11G1070100/gene:MD10G1296900/gene:MD14G1108600/gene:MD05G1196400/gene:MD17G1145600/gene:MD06G1028800/gene:MD05G1067500/gene:MD13G1089300/gene:MD04G1028800/gene:MD09G1214300/gene:MD13G1110100/gene:MD11G1111800/gene:MD07G1082300/gene:MD00G1008400/gene:MD13G1280100/gen…	MD02G1169200/MD13G1230500/MD17G1213700/MD04G1023700/MD07G1307000/MD11G1155000/MD14G1124000/MD11G1070100/MD10G1296900/MD14G1108600/MD05G1196400/MD17G1145600/MD06G1028800/MD05G1067500/MD13G1089300/MD04G1028800/MD09G1214300/MD13G1110100/MD11G1111800/MD07G1082300/MD00G1008400/MD13G1280100/MD14G1228200/MD16G1110000/MD15G1224400/MD05G1115100/MD16G1106700/MD02G1116800/MD04G1000200/MD02G1119300/MD01G1234…	76	65	gene:MD02G1169200/gene:MD13G1230500/gene:MD17G1213700/gene:MD04G1023700/gene:MD07G1307000/gene:MD11G1155000/gene:MD14G1124000/gene:MD11G1070100/gene:MD10G1296900/gene:MD14G1108600/gene:MD17G1145600/gene:MD06G1028800/gene:MD05G1067500/gene:MD13G1089300/gene:MD04G1028800/gene:MD09G1214300/gene:MD13G1110100/gene:MD07G1082300/gene:MD00G1008400/gene:MD13G1280100/gene:MD14G1228200/gene:MD16G1110000/gen…	11	gene:MD05G1196400/gene:MD11G1111800/gene:MD03G1129800/gene:MD09G1110800/gene:MD00G1139400/gene:MD15G1138500/gene:MD13G1104500/gene:MD15G1281700/gene:MD12G1204400/gene:MD15G1425400/gene:MD05G1172500
BP	GO:0070727	cellular macromolecule localization	76/3533	186/10950	0.00792974	0.0528005	gene:MD02G1169200/gene:MD13G1230500/gene:MD17G1213700/gene:MD04G1023700/gene:MD07G1307000/gene:MD11G1155000/gene:MD14G1124000/gene:MD11G1070100/gene:MD10G1296900/gene:MD14G1108600/gene:MD05G1196400/gene:MD17G1145600/gene:MD06G1028800/gene:MD05G1067500/gene:MD13G1089300/gene:MD04G1028800/gene:MD09G1214300/gene:MD13G1110100/gene:MD11G1111800/gene:MD07G1082300/gene:MD00G1008400/gene:MD13G1280100/gen…	MD02G1169200/MD13G1230500/MD17G1213700/MD04G1023700/MD07G1307000/MD11G1155000/MD14G1124000/MD11G1070100/MD10G1296900/MD14G1108600/MD05G1196400/MD17G1145600/MD06G1028800/MD05G1067500/MD13G1089300/MD04G1028800/MD09G1214300/MD13G1110100/MD11G1111800/MD07G1082300/MD00G1008400/MD13G1280100/MD14G1228200/MD16G1110000/MD15G1224400/MD05G1115100/MD16G1106700/MD02G1116800/MD04G1000200/MD02G1119300/MD01G1234…	76	65	gene:MD02G1169200/gene:MD13G1230500/gene:MD17G1213700/gene:MD04G1023700/gene:MD07G1307000/gene:MD11G1155000/gene:MD14G1124000/gene:MD11G1070100/gene:MD10G1296900/gene:MD14G1108600/gene:MD17G1145600/gene:MD06G1028800/gene:MD05G1067500/gene:MD13G1089300/gene:MD04G1028800/gene:MD09G1214300/gene:MD13G1110100/gene:MD07G1082300/gene:MD00G1008400/gene:MD13G1280100/gene:MD14G1228200/gene:MD16G1110000/gen…	11	gene:MD05G1196400/gene:MD11G1111800/gene:MD03G1129800/gene:MD09G1110800/gene:MD00G1139400/gene:MD15G1138500/gene:MD13G1104500/gene:MD15G1281700/gene:MD12G1204400/gene:MD15G1425400/gene:MD05G1172500
BP	GO:0071702	organic substance transport	116/3533	298/10950	0.00817281	0.0537633	gene:MD10G1017400/gene:MD09G1116900/gene:MD05G1274700/gene:MD00G1200100/gene:MD16G1045300/gene:MD05G1193600/gene:MD02G1169200/gene:MD13G1230500/gene:MD16G1045200/gene:MD17G1213700/gene:MD13G1040800/gene:MD04G1023700/gene:MD07G1307000/gene:MD11G1155000/gene:MD14G1124000/gene:MD14G1116200/gene:MD11G1070100/gene:MD13G1262000/gene:MD10G1296900/gene:MD14G1108600/gene:MD04G1224600/gene:MD05G1196400/gen…	MD10G1017400/MD09G1116900/MD05G1274700/MD00G1200100/MD16G1045300/MD05G1193600/MD02G1169200/MD13G1230500/MD16G1045200/MD17G1213700/MD13G1040800/MD04G1023700/MD07G1307000/MD11G1155000/MD14G1124000/MD14G1116200/MD11G1070100/MD13G1262000/MD10G1296900/MD14G1108600/MD04G1224600/MD05G1196400/MD17G1145600/MD06G1147100/MD06G1028800/MD05G1067500/MD05G1141000/MD15G1186300/MD03G1006600/MD13G1089300/MD04G1028…	116	91	gene:MD09G1116900/gene:MD05G1274700/gene:MD00G1200100/gene:MD16G1045300/gene:MD05G1193600/gene:MD02G1169200/gene:MD13G1230500/gene:MD16G1045200/gene:MD17G1213700/gene:MD13G1040800/gene:MD04G1023700/gene:MD07G1307000/gene:MD11G1155000/gene:MD14G1124000/gene:MD11G1070100/gene:MD10G1296900/gene:MD14G1108600/gene:MD04G1224600/gene:MD17G1145600/gene:MD06G1147100/gene:MD06G1028800/gene:MD05G1067500/gen…	25	gene:MD10G1017400/gene:MD14G1116200/gene:MD13G1262000/gene:MD05G1196400/gene:MD03G1006600/gene:MD11G1009700/gene:MD03G1193700/gene:MD05G1274900/gene:MD12G1010300/gene:MD11G1020300/gene:MD12G1010500/gene:MD03G1129800/gene:MD15G1235100/gene:MD17G1285000/gene:MD09G1110800/gene:MD00G1139400/gene:MD14G1007600/gene:MD05G1206900/gene:MD15G1138500/gene:MD06G1114500/gene:MD13G1104500/gene:MD15G1281700/gen…
BP	GO:0045454	cell redox homeostasis	62/3533	148/10950	0.0083636	0.0543634	gene:MD08G1007500/gene:MD10G1011900/gene:MD09G1007400/gene:MD15G1361400/gene:MD04G1004900/gene:MD05G1011900/gene:MD06G1110300/gene:MD12G1207400/gene:MD13G1147400/gene:MD06G1195500/gene:MD15G1251000/gene:MD15G1006700/gene:MD03G1278400/gene:MD02G1136700/gene:MD09G1116100/gene:MD12G1263900/gene:MD16G1007300/gene:MD08G1181000/gene:MD14G1001400/gene:MD15G1021000/gene:MD09G1045800/gene:MD13G1080800/gen…	MD08G1007500/MD10G1011900/MD09G1007400/MD15G1361400/MD04G1004900/MD05G1011900/MD06G1110300/MD12G1207400/MD13G1147400/MD06G1195500/MD15G1251000/MD15G1006700/MD03G1278400/MD02G1136700/MD09G1116100/MD12G1263900/MD16G1007300/MD08G1181000/MD14G1001400/MD15G1021000/MD09G1045800/MD13G1080800/MD14G1054800/MD00G1095700/MD05G1348200/MD16G1157500/MD11G1300400/MD10G1323000/MD10G1288100/MD04G1246200/MD02G1158…	62	33	gene:MD09G1007400/gene:MD15G1361400/gene:MD04G1004900/gene:MD12G1207400/gene:MD13G1147400/gene:MD06G1195500/gene:MD02G1136700/gene:MD09G1116100/gene:MD16G1007300/gene:MD08G1181000/gene:MD05G1348200/gene:MD16G1157500/gene:MD10G1323000/gene:MD02G1158600/gene:MD03G1209500/gene:MD14G1176900/gene:MD16G1145800/gene:MD13G1028500/gene:MD17G1204000/gene:MD16G1241300/gene:MD11G1135800/gene:MD05G1205200/gen…	29	gene:MD08G1007500/gene:MD10G1011900/gene:MD05G1011900/gene:MD06G1110300/gene:MD15G1251000/gene:MD15G1006700/gene:MD03G1278400/gene:MD12G1263900/gene:MD14G1001400/gene:MD15G1021000/gene:MD09G1045800/gene:MD13G1080800/gene:MD14G1054800/gene:MD00G1095700/gene:MD11G1300400/gene:MD10G1288100/gene:MD04G1246200/gene:MD13G1081200/gene:MD13G1238500/gene:MD03G1278300/gene:MD05G1309500/gene:MD11G1299800/gen…
BP	GO:0045184	establishment of protein localization	89/3533	223/10950	0.00909046	0.0583928	gene:MD02G1169200/gene:MD13G1230500/gene:MD17G1213700/gene:MD13G1040800/gene:MD04G1023700/gene:MD07G1307000/gene:MD11G1155000/gene:MD14G1124000/gene:MD11G1070100/gene:MD13G1262000/gene:MD10G1296900/gene:MD14G1108600/gene:MD04G1224600/gene:MD05G1196400/gene:MD17G1145600/gene:MD06G1028800/gene:MD05G1067500/gene:MD15G1186300/gene:MD13G1089300/gene:MD04G1028800/gene:MD09G1214300/gene:MD13G1110100/gen…	MD02G1169200/MD13G1230500/MD17G1213700/MD13G1040800/MD04G1023700/MD07G1307000/MD11G1155000/MD14G1124000/MD11G1070100/MD13G1262000/MD10G1296900/MD14G1108600/MD04G1224600/MD05G1196400/MD17G1145600/MD06G1028800/MD05G1067500/MD15G1186300/MD13G1089300/MD04G1028800/MD09G1214300/MD13G1110100/MD11G1111800/MD07G1082300/MD01G1103100/MD13G1280100/MD11G1192300/MD14G1228200/MD16G1110000/MD15G1224400/MD16G1106…	89	75	gene:MD02G1169200/gene:MD13G1230500/gene:MD17G1213700/gene:MD13G1040800/gene:MD04G1023700/gene:MD07G1307000/gene:MD11G1155000/gene:MD14G1124000/gene:MD11G1070100/gene:MD10G1296900/gene:MD14G1108600/gene:MD04G1224600/gene:MD17G1145600/gene:MD06G1028800/gene:MD05G1067500/gene:MD15G1186300/gene:MD13G1089300/gene:MD04G1028800/gene:MD09G1214300/gene:MD13G1110100/gene:MD07G1082300/gene:MD01G1103100/gen…	14	gene:MD13G1262000/gene:MD05G1196400/gene:MD11G1111800/gene:MD03G1129800/gene:MD15G1235100/gene:MD17G1285000/gene:MD09G1110800/gene:MD00G1139400/gene:MD15G1138500/gene:MD13G1104500/gene:MD15G1281700/gene:MD12G1204400/gene:MD15G1425400/gene:MD05G1172500
BP	GO:0008104	protein localization	92/3533	232/10950	0.0098708	0.0626681	gene:MD02G1169200/gene:MD13G1230500/gene:MD17G1213700/gene:MD13G1040800/gene:MD04G1023700/gene:MD07G1307000/gene:MD11G1155000/gene:MD14G1124000/gene:MD11G1070100/gene:MD13G1262000/gene:MD10G1296900/gene:MD14G1108600/gene:MD04G1224600/gene:MD05G1196400/gene:MD17G1145600/gene:MD06G1028800/gene:MD05G1067500/gene:MD15G1186300/gene:MD13G1089300/gene:MD04G1028800/gene:MD09G1214300/gene:MD13G1110100/gen…	MD02G1169200/MD13G1230500/MD17G1213700/MD13G1040800/MD04G1023700/MD07G1307000/MD11G1155000/MD14G1124000/MD11G1070100/MD13G1262000/MD10G1296900/MD14G1108600/MD04G1224600/MD05G1196400/MD17G1145600/MD06G1028800/MD05G1067500/MD15G1186300/MD13G1089300/MD04G1028800/MD09G1214300/MD13G1110100/MD11G1111800/MD07G1082300/MD00G1008400/MD01G1103100/MD13G1280100/MD11G1192300/MD14G1228200/MD16G1110000/MD15G1224…	92	78	gene:MD02G1169200/gene:MD13G1230500/gene:MD17G1213700/gene:MD13G1040800/gene:MD04G1023700/gene:MD07G1307000/gene:MD11G1155000/gene:MD14G1124000/gene:MD11G1070100/gene:MD10G1296900/gene:MD14G1108600/gene:MD04G1224600/gene:MD17G1145600/gene:MD06G1028800/gene:MD05G1067500/gene:MD15G1186300/gene:MD13G1089300/gene:MD04G1028800/gene:MD09G1214300/gene:MD13G1110100/gene:MD07G1082300/gene:MD00G1008400/gen…	14	gene:MD13G1262000/gene:MD05G1196400/gene:MD11G1111800/gene:MD03G1129800/gene:MD15G1235100/gene:MD17G1285000/gene:MD09G1110800/gene:MD00G1139400/gene:MD15G1138500/gene:MD13G1104500/gene:MD15G1281700/gene:MD12G1204400/gene:MD15G1425400/gene:MD05G1172500
BP	GO:0019637	organophosphate metabolic process	107/3533	275/10950	0.0109041	0.0684329	gene:MD05G1323300/gene:MD10G1063600/gene:MD11G1038900/gene:MD13G1026200/gene:MD06G1198900/gene:MD01G1212800/gene:MD09G1078700/gene:MD17G1068900/gene:MD16G1029100/gene:MD08G1143000/gene:MD06G1202600/gene:MD00G1040000/gene:MD07G1092700/gene:MD17G1180800/gene:MD15G1119900/gene:MD10G1240700/gene:MD10G1210500/gene:MD10G1304500/gene:MD07G1010400/gene:MD13G1139600/gene:MD14G1206300/gene:MD08G1194100/gen…	MD05G1323300/MD10G1063600/MD11G1038900/MD13G1026200/MD06G1198900/MD01G1212800/MD09G1078700/MD17G1068900/MD16G1029100/MD08G1143000/MD06G1202600/MD00G1040000/MD07G1092700/MD17G1180800/MD15G1119900/MD10G1240700/MD10G1210500/MD10G1304500/MD07G1010400/MD13G1139600/MD14G1206300/MD08G1194100/MD10G1043200/MD02G1222900/MD05G1354600/MD16G1033600/MD13G1031500/MD15G1315500/MD03G1113000/MD02G1068900/MD02G1312…	107	77	gene:MD13G1026200/gene:MD01G1212800/gene:MD09G1078700/gene:MD17G1068900/gene:MD16G1029100/gene:MD08G1143000/gene:MD06G1202600/gene:MD07G1092700/gene:MD15G1119900/gene:MD07G1010400/gene:MD08G1194100/gene:MD02G1222900/gene:MD16G1033600/gene:MD13G1031500/gene:MD15G1315500/gene:MD03G1113000/gene:MD02G1068900/gene:MD02G1312800/gene:MD06G1038100/gene:MD10G1334900/gene:MD04G1222500/gene:MD07G1178800/gen…	30	gene:MD05G1323300/gene:MD10G1063600/gene:MD11G1038900/gene:MD06G1198900/gene:MD00G1040000/gene:MD17G1180800/gene:MD10G1240700/gene:MD10G1210500/gene:MD10G1304500/gene:MD13G1139600/gene:MD14G1206300/gene:MD10G1043200/gene:MD05G1354600/gene:MD15G1126100/gene:MD13G1000500/gene:MD13G1020300/gene:MD05G1234000/gene:MD10G1301100/gene:MD07G1309900/gene:MD06G1029300/gene:MD11G1158300/gene:MD15G1031400/gen…
BP	GO:0009628	response to abiotic stimulus	10/3533	16/10950	0.012424	0.0762191	gene:MD15G1253900/gene:MD02G1140100/gene:MD02G1139900/gene:MD04G1183900/gene:MD16G1153800/gene:MD08G1004500/gene:MD02G1140000/gene:MD15G1003900/gene:MD13G1153400/gene:MD05G1291600	MD15G1253900/MD02G1140100/MD02G1139900/MD04G1183900/MD16G1153800/MD08G1004500/MD02G1140000/MD15G1003900/MD13G1153400/MD05G1291600	10	1	gene:MD02G1139900	9	gene:MD15G1253900/gene:MD02G1140100/gene:MD04G1183900/gene:MD16G1153800/gene:MD08G1004500/gene:MD02G1140000/gene:MD15G1003900/gene:MD13G1153400/gene:MD05G1291600
BP	GO:0072527	pyrimidine-containing compound metabolic process	10/3533	16/10950	0.012424	0.0762191	gene:MD03G1074000/gene:MD09G1262400/gene:MD10G1221000/gene:MD08G1054800/gene:MD15G1205500/gene:MD03G1285900/gene:MD11G1305700/gene:MD10G1220500/gene:MD11G1080300/gene:MD13G1229700	MD03G1074000/MD09G1262400/MD10G1221000/MD08G1054800/MD15G1205500/MD03G1285900/MD11G1305700/MD10G1220500/MD11G1080300/MD13G1229700	10	7	gene:MD10G1221000/gene:MD08G1054800/gene:MD15G1205500/gene:MD03G1285900/gene:MD11G1305700/gene:MD10G1220500/gene:MD13G1229700	3	gene:MD03G1074000/gene:MD09G1262400/gene:MD11G1080300
BP	GO:0033036	macromolecule localization	99/3533	254/10950	0.0132025	0.080095	gene:MD10G1017400/gene:MD00G1200100/gene:MD05G1193600/gene:MD02G1169200/gene:MD13G1230500/gene:MD17G1213700/gene:MD13G1040800/gene:MD04G1023700/gene:MD07G1307000/gene:MD11G1155000/gene:MD14G1124000/gene:MD11G1070100/gene:MD13G1262000/gene:MD10G1296900/gene:MD14G1108600/gene:MD04G1224600/gene:MD05G1196400/gene:MD17G1145600/gene:MD06G1028800/gene:MD05G1067500/gene:MD15G1186300/gene:MD13G1089300/gen…	MD10G1017400/MD00G1200100/MD05G1193600/MD02G1169200/MD13G1230500/MD17G1213700/MD13G1040800/MD04G1023700/MD07G1307000/MD11G1155000/MD14G1124000/MD11G1070100/MD13G1262000/MD10G1296900/MD14G1108600/MD04G1224600/MD05G1196400/MD17G1145600/MD06G1028800/MD05G1067500/MD15G1186300/MD13G1089300/MD04G1028800/MD09G1214300/MD13G1110100/MD11G1111800/MD07G1082300/MD00G1008400/MD01G1103100/MD13G1280100/MD11G1192…	99	83	gene:MD00G1200100/gene:MD05G1193600/gene:MD02G1169200/gene:MD13G1230500/gene:MD17G1213700/gene:MD13G1040800/gene:MD04G1023700/gene:MD07G1307000/gene:MD11G1155000/gene:MD14G1124000/gene:MD11G1070100/gene:MD10G1296900/gene:MD14G1108600/gene:MD04G1224600/gene:MD17G1145600/gene:MD06G1028800/gene:MD05G1067500/gene:MD15G1186300/gene:MD13G1089300/gene:MD04G1028800/gene:MD09G1214300/gene:MD13G1110100/gen…	16	gene:MD10G1017400/gene:MD13G1262000/gene:MD05G1196400/gene:MD11G1111800/gene:MD11G1020300/gene:MD03G1129800/gene:MD15G1235100/gene:MD17G1285000/gene:MD09G1110800/gene:MD00G1139400/gene:MD15G1138500/gene:MD13G1104500/gene:MD15G1281700/gene:MD12G1204400/gene:MD15G1425400/gene:MD05G1172500
BP	GO:0072528	pyrimidine-containing compound biosynthetic process	9/3533	14/10950	0.0138441	0.0830645	gene:MD03G1074000/gene:MD09G1262400/gene:MD10G1221000/gene:MD08G1054800/gene:MD03G1285900/gene:MD11G1305700/gene:MD10G1220500/gene:MD11G1080300/gene:MD13G1229700	MD03G1074000/MD09G1262400/MD10G1221000/MD08G1054800/MD03G1285900/MD11G1305700/MD10G1220500/MD11G1080300/MD13G1229700	9	6	gene:MD10G1221000/gene:MD08G1054800/gene:MD03G1285900/gene:MD11G1305700/gene:MD10G1220500/gene:MD13G1229700	3	gene:MD03G1074000/gene:MD09G1262400/gene:MD11G1080300
BP	GO:0065008	regulation of biological quality	76/3533	190/10950	0.0141711	0.0837432	gene:MD08G1007500/gene:MD10G1011900/gene:MD09G1007400/gene:MD15G1361400/gene:MD04G1004900/gene:MD05G1011900/gene:MD06G1110300/gene:MD12G1207400/gene:MD13G1147400/gene:MD06G1195500/gene:MD15G1251000/gene:MD15G1006700/gene:MD10G1221300/gene:MD03G1278400/gene:MD02G1136700/gene:MD09G1116100/gene:MD12G1263900/gene:MD16G1007300/gene:MD01G1157700/gene:MD08G1181000/gene:MD14G1001400/gene:MD15G1021000/gen…	MD08G1007500/MD10G1011900/MD09G1007400/MD15G1361400/MD04G1004900/MD05G1011900/MD06G1110300/MD12G1207400/MD13G1147400/MD06G1195500/MD15G1251000/MD15G1006700/MD10G1221300/MD03G1278400/MD02G1136700/MD09G1116100/MD12G1263900/MD16G1007300/MD01G1157700/MD08G1181000/MD14G1001400/MD15G1021000/MD09G1045800/MD13G1080800/MD14G1054800/MD00G1095700/MD12G1178500/MD05G1348200/MD15G1050100/MD16G1157500/MD11G1300…	76	44	gene:MD09G1007400/gene:MD15G1361400/gene:MD04G1004900/gene:MD12G1207400/gene:MD13G1147400/gene:MD06G1195500/gene:MD10G1221300/gene:MD02G1136700/gene:MD09G1116100/gene:MD16G1007300/gene:MD08G1181000/gene:MD12G1178500/gene:MD05G1348200/gene:MD15G1050100/gene:MD16G1157500/gene:MD07G1026600/gene:MD10G1323000/gene:MD02G1158600/gene:MD02G1020300/gene:MD03G1209500/gene:MD00G1008400/gene:MD14G1176900/gen…	32	gene:MD08G1007500/gene:MD10G1011900/gene:MD05G1011900/gene:MD06G1110300/gene:MD15G1251000/gene:MD15G1006700/gene:MD03G1278400/gene:MD12G1263900/gene:MD01G1157700/gene:MD14G1001400/gene:MD15G1021000/gene:MD09G1045800/gene:MD13G1080800/gene:MD14G1054800/gene:MD00G1095700/gene:MD11G1300400/gene:MD07G1226500/gene:MD10G1288100/gene:MD04G1246200/gene:MD13G1081200/gene:MD13G1238500/gene:MD03G1278300/gen…
BP	GO:0006886	intracellular protein transport	68/3533	168/10950	0.0146333	0.0837432	gene:MD02G1169200/gene:MD13G1230500/gene:MD17G1213700/gene:MD04G1023700/gene:MD07G1307000/gene:MD11G1155000/gene:MD14G1124000/gene:MD11G1070100/gene:MD10G1296900/gene:MD14G1108600/gene:MD05G1196400/gene:MD17G1145600/gene:MD06G1028800/gene:MD05G1067500/gene:MD13G1089300/gene:MD04G1028800/gene:MD09G1214300/gene:MD13G1110100/gene:MD07G1082300/gene:MD13G1280100/gene:MD14G1228200/gene:MD16G1110000/gen…	MD02G1169200/MD13G1230500/MD17G1213700/MD04G1023700/MD07G1307000/MD11G1155000/MD14G1124000/MD11G1070100/MD10G1296900/MD14G1108600/MD05G1196400/MD17G1145600/MD06G1028800/MD05G1067500/MD13G1089300/MD04G1028800/MD09G1214300/MD13G1110100/MD07G1082300/MD13G1280100/MD14G1228200/MD16G1110000/MD15G1224400/MD04G1000200/MD02G1119300/MD01G1234500/MD06G1214600/MD16G1009900/MD09G1290300/MD15G1151700/MD14G1225…	68	58	gene:MD02G1169200/gene:MD13G1230500/gene:MD17G1213700/gene:MD04G1023700/gene:MD07G1307000/gene:MD11G1155000/gene:MD14G1124000/gene:MD11G1070100/gene:MD10G1296900/gene:MD14G1108600/gene:MD17G1145600/gene:MD06G1028800/gene:MD05G1067500/gene:MD13G1089300/gene:MD04G1028800/gene:MD09G1214300/gene:MD13G1110100/gene:MD07G1082300/gene:MD13G1280100/gene:MD14G1228200/gene:MD16G1110000/gene:MD15G1224400/gen…	10	gene:MD05G1196400/gene:MD03G1129800/gene:MD09G1110800/gene:MD00G1139400/gene:MD15G1138500/gene:MD13G1104500/gene:MD15G1281700/gene:MD12G1204400/gene:MD15G1425400/gene:MD05G1172500
BP	GO:0007265	Ras protein signal transduction	8/3533	12/10950	0.0151842	0.0837432	gene:MD15G1225500/gene:MD10G1143300/gene:MD01G1138600/gene:MD02G1105600/gene:MD05G1143400/gene:MD02G1202100/gene:MD07G1123200/gene:MD07G1202800	MD15G1225500/MD10G1143300/MD01G1138600/MD02G1105600/MD05G1143400/MD02G1202100/MD07G1123200/MD07G1202800	8	8	gene:MD15G1225500/gene:MD10G1143300/gene:MD01G1138600/gene:MD02G1105600/gene:MD05G1143400/gene:MD02G1202100/gene:MD07G1123200/gene:MD07G1202800	0
BP	GO:0032011	ARF protein signal transduction	8/3533	12/10950	0.0151842	0.0837432	gene:MD15G1225500/gene:MD10G1143300/gene:MD01G1138600/gene:MD02G1105600/gene:MD05G1143400/gene:MD02G1202100/gene:MD07G1123200/gene:MD07G1202800	MD15G1225500/MD10G1143300/MD01G1138600/MD02G1105600/MD05G1143400/MD02G1202100/MD07G1123200/MD07G1202800	8	8	gene:MD15G1225500/gene:MD10G1143300/gene:MD01G1138600/gene:MD02G1105600/gene:MD05G1143400/gene:MD02G1202100/gene:MD07G1123200/gene:MD07G1202800	0
BP	GO:0032012	regulation of ARF protein signal transduction	8/3533	12/10950	0.0151842	0.0837432	gene:MD15G1225500/gene:MD10G1143300/gene:MD01G1138600/gene:MD02G1105600/gene:MD05G1143400/gene:MD02G1202100/gene:MD07G1123200/gene:MD07G1202800	MD15G1225500/MD10G1143300/MD01G1138600/MD02G1105600/MD05G1143400/MD02G1202100/MD07G1123200/MD07G1202800	8	8	gene:MD15G1225500/gene:MD10G1143300/gene:MD01G1138600/gene:MD02G1105600/gene:MD05G1143400/gene:MD02G1202100/gene:MD07G1123200/gene:MD07G1202800	0
BP	GO:0046578	regulation of Ras protein signal transduction	8/3533	12/10950	0.0151842	0.0837432	gene:MD15G1225500/gene:MD10G1143300/gene:MD01G1138600/gene:MD02G1105600/gene:MD05G1143400/gene:MD02G1202100/gene:MD07G1123200/gene:MD07G1202800	MD15G1225500/MD10G1143300/MD01G1138600/MD02G1105600/MD05G1143400/MD02G1202100/MD07G1123200/MD07G1202800	8	8	gene:MD15G1225500/gene:MD10G1143300/gene:MD01G1138600/gene:MD02G1105600/gene:MD05G1143400/gene:MD02G1202100/gene:MD07G1123200/gene:MD07G1202800	0
BP	GO:0051056	regulation of small GTPase mediated signal transduction	8/3533	12/10950	0.0151842	0.0837432	gene:MD15G1225500/gene:MD10G1143300/gene:MD01G1138600/gene:MD02G1105600/gene:MD05G1143400/gene:MD02G1202100/gene:MD07G1123200/gene:MD07G1202800	MD15G1225500/MD10G1143300/MD01G1138600/MD02G1105600/MD05G1143400/MD02G1202100/MD07G1123200/MD07G1202800	8	8	gene:MD15G1225500/gene:MD10G1143300/gene:MD01G1138600/gene:MD02G1105600/gene:MD05G1143400/gene:MD02G1202100/gene:MD07G1123200/gene:MD07G1202800	0
BP	GO:1902531	regulation of intracellular signal transduction	8/3533	12/10950	0.0151842	0.0837432	gene:MD15G1225500/gene:MD10G1143300/gene:MD01G1138600/gene:MD02G1105600/gene:MD05G1143400/gene:MD02G1202100/gene:MD07G1123200/gene:MD07G1202800	MD15G1225500/MD10G1143300/MD01G1138600/MD02G1105600/MD05G1143400/MD02G1202100/MD07G1123200/MD07G1202800	8	8	gene:MD15G1225500/gene:MD10G1143300/gene:MD01G1138600/gene:MD02G1105600/gene:MD05G1143400/gene:MD02G1202100/gene:MD07G1123200/gene:MD07G1202800	0
BP	GO:0051641	cellular localization	80/3533	202/10950	0.0158403	0.0851906	gene:MD02G1169200/gene:MD13G1230500/gene:MD17G1213700/gene:MD04G1023700/gene:MD07G1307000/gene:MD11G1155000/gene:MD14G1124000/gene:MD11G1070100/gene:MD10G1296900/gene:MD14G1108600/gene:MD05G1196400/gene:MD17G1145600/gene:MD06G1028800/gene:MD05G1067500/gene:MD13G1089300/gene:MD04G1028800/gene:MD04G1237800/gene:MD09G1214300/gene:MD13G1110100/gene:MD11G1111800/gene:MD07G1082300/gene:MD00G1008400/gen…	MD02G1169200/MD13G1230500/MD17G1213700/MD04G1023700/MD07G1307000/MD11G1155000/MD14G1124000/MD11G1070100/MD10G1296900/MD14G1108600/MD05G1196400/MD17G1145600/MD06G1028800/MD05G1067500/MD13G1089300/MD04G1028800/MD04G1237800/MD09G1214300/MD13G1110100/MD11G1111800/MD07G1082300/MD00G1008400/MD13G1280100/MD14G1228200/MD16G1110000/MD15G1224400/MD05G1115100/MD16G1106700/MD02G1116800/MD04G1000200/MD02G1119…	80	69	gene:MD02G1169200/gene:MD13G1230500/gene:MD17G1213700/gene:MD04G1023700/gene:MD07G1307000/gene:MD11G1155000/gene:MD14G1124000/gene:MD11G1070100/gene:MD10G1296900/gene:MD14G1108600/gene:MD17G1145600/gene:MD06G1028800/gene:MD05G1067500/gene:MD13G1089300/gene:MD04G1028800/gene:MD04G1237800/gene:MD09G1214300/gene:MD13G1110100/gene:MD07G1082300/gene:MD00G1008400/gene:MD13G1280100/gene:MD14G1228200/gen…	11	gene:MD05G1196400/gene:MD11G1111800/gene:MD03G1129800/gene:MD09G1110800/gene:MD00G1139400/gene:MD15G1138500/gene:MD13G1104500/gene:MD15G1281700/gene:MD12G1204400/gene:MD15G1425400/gene:MD05G1172500
BP	GO:0015985	energy coupled proton transport, down electrochemical gradient	12/3533	21/10950	0.016123	0.0851906	gene:MD06G1202600/gene:MD07G1092700/gene:MD07G1010400/gene:MD10G1043200/gene:MD02G1222900/gene:MD02G1312800/gene:MD07G1178800/gene:MD02G1073700/gene:MD15G1126100/gene:MD14G1211800/gene:MD15G1203200/gene:MD05G1347300	MD06G1202600/MD07G1092700/MD07G1010400/MD10G1043200/MD02G1222900/MD02G1312800/MD07G1178800/MD02G1073700/MD15G1126100/MD14G1211800/MD15G1203200/MD05G1347300	12	9	gene:MD06G1202600/gene:MD07G1092700/gene:MD07G1010400/gene:MD02G1222900/gene:MD02G1312800/gene:MD07G1178800/gene:MD02G1073700/gene:MD14G1211800/gene:MD15G1203200	3	gene:MD10G1043200/gene:MD15G1126100/gene:MD05G1347300
BP	GO:0015986	ATP synthesis coupled proton transport	12/3533	21/10950	0.016123	0.0851906	gene:MD06G1202600/gene:MD07G1092700/gene:MD07G1010400/gene:MD10G1043200/gene:MD02G1222900/gene:MD02G1312800/gene:MD07G1178800/gene:MD02G1073700/gene:MD15G1126100/gene:MD14G1211800/gene:MD15G1203200/gene:MD05G1347300	MD06G1202600/MD07G1092700/MD07G1010400/MD10G1043200/MD02G1222900/MD02G1312800/MD07G1178800/MD02G1073700/MD15G1126100/MD14G1211800/MD15G1203200/MD05G1347300	12	9	gene:MD06G1202600/gene:MD07G1092700/gene:MD07G1010400/gene:MD02G1222900/gene:MD02G1312800/gene:MD07G1178800/gene:MD02G1073700/gene:MD14G1211800/gene:MD15G1203200	3	gene:MD10G1043200/gene:MD15G1126100/gene:MD05G1347300
BP	GO:0001101	response to acid chemical	7/3533	10/10950	0.0162268	0.0851906	gene:MD15G1253900/gene:MD02G1140100/gene:MD02G1139900/gene:MD08G1004500/gene:MD02G1140000/gene:MD14G1170300/gene:MD15G1003900	MD15G1253900/MD02G1140100/MD02G1139900/MD08G1004500/MD02G1140000/MD14G1170300/MD15G1003900	7	1	gene:MD02G1139900	6	gene:MD15G1253900/gene:MD02G1140100/gene:MD08G1004500/gene:MD02G1140000/gene:MD14G1170300/gene:MD15G1003900
BP	GO:1901700	response to oxygen-containing compound	7/3533	10/10950	0.0162268	0.0851906	gene:MD15G1253900/gene:MD02G1140100/gene:MD02G1139900/gene:MD08G1004500/gene:MD02G1140000/gene:MD14G1170300/gene:MD15G1003900	MD15G1253900/MD02G1140100/MD02G1139900/MD08G1004500/MD02G1140000/MD14G1170300/MD15G1003900	7	1	gene:MD02G1139900	6	gene:MD15G1253900/gene:MD02G1140100/gene:MD08G1004500/gene:MD02G1140000/gene:MD14G1170300/gene:MD15G1003900
BP	GO:0009116	nucleoside metabolic process	17/3533	33/10950	0.0167515	0.0862859	gene:MD08G1086300/gene:MD08G1086400/gene:MD13G1139600/gene:MD10G1061900/gene:MD16G1099000/gene:MD09G1151500/gene:MD09G1262400/gene:MD15G1126400/gene:MD15G1205500/gene:MD11G1181200/gene:MD15G1095100/gene:MD15G1071300/gene:MD03G1291500/gene:MD06G1062600/gene:MD08G1155300/gene:MD05G1035600/gene:MD09G1181600	MD08G1086300/MD08G1086400/MD13G1139600/MD10G1061900/MD16G1099000/MD09G1151500/MD09G1262400/MD15G1126400/MD15G1205500/MD11G1181200/MD15G1095100/MD15G1071300/MD03G1291500/MD06G1062600/MD08G1155300/MD05G1035600/MD09G1181600	17	11	gene:MD08G1086300/gene:MD08G1086400/gene:MD10G1061900/gene:MD16G1099000/gene:MD09G1151500/gene:MD15G1205500/gene:MD11G1181200/gene:MD15G1071300/gene:MD08G1155300/gene:MD05G1035600/gene:MD09G1181600	6	gene:MD13G1139600/gene:MD09G1262400/gene:MD15G1126400/gene:MD15G1095100/gene:MD03G1291500/gene:MD06G1062600
BP	GO:1901657	glycosyl compound metabolic process	17/3533	33/10950	0.0167515	0.0862859	gene:MD08G1086300/gene:MD08G1086400/gene:MD13G1139600/gene:MD10G1061900/gene:MD16G1099000/gene:MD09G1151500/gene:MD09G1262400/gene:MD15G1126400/gene:MD15G1205500/gene:MD11G1181200/gene:MD15G1095100/gene:MD15G1071300/gene:MD03G1291500/gene:MD06G1062600/gene:MD08G1155300/gene:MD05G1035600/gene:MD09G1181600	MD08G1086300/MD08G1086400/MD13G1139600/MD10G1061900/MD16G1099000/MD09G1151500/MD09G1262400/MD15G1126400/MD15G1205500/MD11G1181200/MD15G1095100/MD15G1071300/MD03G1291500/MD06G1062600/MD08G1155300/MD05G1035600/MD09G1181600	17	11	gene:MD08G1086300/gene:MD08G1086400/gene:MD10G1061900/gene:MD16G1099000/gene:MD09G1151500/gene:MD15G1205500/gene:MD11G1181200/gene:MD15G1071300/gene:MD08G1155300/gene:MD05G1035600/gene:MD09G1181600	6	gene:MD13G1139600/gene:MD09G1262400/gene:MD15G1126400/gene:MD15G1095100/gene:MD03G1291500/gene:MD06G1062600
BP	GO:1901605	alpha-amino acid metabolic process	33/3533	74/10950	0.0174044	0.0868122	gene:MD02G1075800/gene:MD13G1277900/gene:MD04G1119400/gene:MD03G1198000/gene:MD12G1136700/gene:MD08G1061500/gene:MD09G1270600/gene:MD05G1206300/gene:MD02G1020800/gene:MD05G1348000/gene:MD10G1009700/gene:MD15G1141700/gene:MD07G1290500/gene:MD16G1181300/gene:MD15G1233400/gene:MD17G1215800/gene:MD01G1219500/gene:MD13G1180400/gene:MD12G1036500/gene:MD05G1010900/gene:MD12G1008100/gene:MD11G1123300/gen…	MD02G1075800/MD13G1277900/MD04G1119400/MD03G1198000/MD12G1136700/MD08G1061500/MD09G1270600/MD05G1206300/MD02G1020800/MD05G1348000/MD10G1009700/MD15G1141700/MD07G1290500/MD16G1181300/MD15G1233400/MD17G1215800/MD01G1219500/MD13G1180400/MD12G1036500/MD05G1010900/MD12G1008100/MD11G1123300/MD16G1193500/MD04G1121900/MD03G1237300/MD01G1019700/MD14G1023300/MD03G1237500/MD10G1322400/MD17G1268700/MD15G1060…	33	25	gene:MD13G1277900/gene:MD04G1119400/gene:MD03G1198000/gene:MD12G1136700/gene:MD08G1061500/gene:MD05G1206300/gene:MD02G1020800/gene:MD05G1348000/gene:MD10G1009700/gene:MD15G1141700/gene:MD07G1290500/gene:MD17G1215800/gene:MD12G1036500/gene:MD05G1010900/gene:MD12G1008100/gene:MD16G1193500/gene:MD04G1121900/gene:MD03G1237300/gene:MD01G1019700/gene:MD14G1023300/gene:MD03G1237500/gene:MD10G1322400/gen…	8	gene:MD02G1075800/gene:MD09G1270600/gene:MD16G1181300/gene:MD15G1233400/gene:MD01G1219500/gene:MD13G1180400/gene:MD11G1123300/gene:MD15G1060200
BP	GO:0015031	protein transport	84/3533	214/10950	0.0174896	0.0868122	gene:MD02G1169200/gene:MD13G1230500/gene:MD17G1213700/gene:MD13G1040800/gene:MD04G1023700/gene:MD07G1307000/gene:MD11G1155000/gene:MD14G1124000/gene:MD11G1070100/gene:MD13G1262000/gene:MD10G1296900/gene:MD14G1108600/gene:MD04G1224600/gene:MD05G1196400/gene:MD17G1145600/gene:MD06G1028800/gene:MD05G1067500/gene:MD15G1186300/gene:MD13G1089300/gene:MD04G1028800/gene:MD09G1214300/gene:MD13G1110100/gen…	MD02G1169200/MD13G1230500/MD17G1213700/MD13G1040800/MD04G1023700/MD07G1307000/MD11G1155000/MD14G1124000/MD11G1070100/MD13G1262000/MD10G1296900/MD14G1108600/MD04G1224600/MD05G1196400/MD17G1145600/MD06G1028800/MD05G1067500/MD15G1186300/MD13G1089300/MD04G1028800/MD09G1214300/MD13G1110100/MD07G1082300/MD01G1103100/MD13G1280100/MD11G1192300/MD14G1228200/MD16G1110000/MD15G1224400/MD04G1000200/MD02G1119…	84	71	gene:MD02G1169200/gene:MD13G1230500/gene:MD17G1213700/gene:MD13G1040800/gene:MD04G1023700/gene:MD07G1307000/gene:MD11G1155000/gene:MD14G1124000/gene:MD11G1070100/gene:MD10G1296900/gene:MD14G1108600/gene:MD04G1224600/gene:MD17G1145600/gene:MD06G1028800/gene:MD05G1067500/gene:MD15G1186300/gene:MD13G1089300/gene:MD04G1028800/gene:MD09G1214300/gene:MD13G1110100/gene:MD07G1082300/gene:MD01G1103100/gen…	13	gene:MD13G1262000/gene:MD05G1196400/gene:MD03G1129800/gene:MD15G1235100/gene:MD17G1285000/gene:MD09G1110800/gene:MD00G1139400/gene:MD15G1138500/gene:MD13G1104500/gene:MD15G1281700/gene:MD12G1204400/gene:MD15G1425400/gene:MD05G1172500
BP	GO:0015833	peptide transport	84/3533	214/10950	0.0174896	0.0868122	gene:MD02G1169200/gene:MD13G1230500/gene:MD17G1213700/gene:MD13G1040800/gene:MD04G1023700/gene:MD07G1307000/gene:MD11G1155000/gene:MD14G1124000/gene:MD11G1070100/gene:MD13G1262000/gene:MD10G1296900/gene:MD14G1108600/gene:MD04G1224600/gene:MD05G1196400/gene:MD17G1145600/gene:MD06G1028800/gene:MD05G1067500/gene:MD15G1186300/gene:MD13G1089300/gene:MD04G1028800/gene:MD09G1214300/gene:MD13G1110100/gen…	MD02G1169200/MD13G1230500/MD17G1213700/MD13G1040800/MD04G1023700/MD07G1307000/MD11G1155000/MD14G1124000/MD11G1070100/MD13G1262000/MD10G1296900/MD14G1108600/MD04G1224600/MD05G1196400/MD17G1145600/MD06G1028800/MD05G1067500/MD15G1186300/MD13G1089300/MD04G1028800/MD09G1214300/MD13G1110100/MD07G1082300/MD01G1103100/MD13G1280100/MD11G1192300/MD14G1228200/MD16G1110000/MD15G1224400/MD04G1000200/MD02G1119…	84	71	gene:MD02G1169200/gene:MD13G1230500/gene:MD17G1213700/gene:MD13G1040800/gene:MD04G1023700/gene:MD07G1307000/gene:MD11G1155000/gene:MD14G1124000/gene:MD11G1070100/gene:MD10G1296900/gene:MD14G1108600/gene:MD04G1224600/gene:MD17G1145600/gene:MD06G1028800/gene:MD05G1067500/gene:MD15G1186300/gene:MD13G1089300/gene:MD04G1028800/gene:MD09G1214300/gene:MD13G1110100/gene:MD07G1082300/gene:MD01G1103100/gen…	13	gene:MD13G1262000/gene:MD05G1196400/gene:MD03G1129800/gene:MD15G1235100/gene:MD17G1285000/gene:MD09G1110800/gene:MD00G1139400/gene:MD15G1138500/gene:MD13G1104500/gene:MD15G1281700/gene:MD12G1204400/gene:MD15G1425400/gene:MD05G1172500
BP	GO:0042886	amide transport	84/3533	214/10950	0.0174896	0.0868122	gene:MD02G1169200/gene:MD13G1230500/gene:MD17G1213700/gene:MD13G1040800/gene:MD04G1023700/gene:MD07G1307000/gene:MD11G1155000/gene:MD14G1124000/gene:MD11G1070100/gene:MD13G1262000/gene:MD10G1296900/gene:MD14G1108600/gene:MD04G1224600/gene:MD05G1196400/gene:MD17G1145600/gene:MD06G1028800/gene:MD05G1067500/gene:MD15G1186300/gene:MD13G1089300/gene:MD04G1028800/gene:MD09G1214300/gene:MD13G1110100/gen…	MD02G1169200/MD13G1230500/MD17G1213700/MD13G1040800/MD04G1023700/MD07G1307000/MD11G1155000/MD14G1124000/MD11G1070100/MD13G1262000/MD10G1296900/MD14G1108600/MD04G1224600/MD05G1196400/MD17G1145600/MD06G1028800/MD05G1067500/MD15G1186300/MD13G1089300/MD04G1028800/MD09G1214300/MD13G1110100/MD07G1082300/MD01G1103100/MD13G1280100/MD11G1192300/MD14G1228200/MD16G1110000/MD15G1224400/MD04G1000200/MD02G1119…	84	71	gene:MD02G1169200/gene:MD13G1230500/gene:MD17G1213700/gene:MD13G1040800/gene:MD04G1023700/gene:MD07G1307000/gene:MD11G1155000/gene:MD14G1124000/gene:MD11G1070100/gene:MD10G1296900/gene:MD14G1108600/gene:MD04G1224600/gene:MD17G1145600/gene:MD06G1028800/gene:MD05G1067500/gene:MD15G1186300/gene:MD13G1089300/gene:MD04G1028800/gene:MD09G1214300/gene:MD13G1110100/gene:MD07G1082300/gene:MD01G1103100/gen…	13	gene:MD13G1262000/gene:MD05G1196400/gene:MD03G1129800/gene:MD15G1235100/gene:MD17G1285000/gene:MD09G1110800/gene:MD00G1139400/gene:MD15G1138500/gene:MD13G1104500/gene:MD15G1281700/gene:MD12G1204400/gene:MD15G1425400/gene:MD05G1172500
BP	GO:0035556	intracellular signal transduction	41/3533	96/10950	0.019977	0.0982652	gene:MD12G1226800/gene:MD15G1361400/gene:MD01G1153000/gene:MD03G1272900/gene:MD15G1225500/gene:MD16G1017900/gene:MD16G1178100/gene:MD07G1221900/gene:MD09G1121900/gene:MD16G1212600/gene:MD10G1143300/gene:MD16G1007300/gene:MD07G1299100/gene:MD16G1084400/gene:MD16G1108400/gene:MD01G1168100/gene:MD13G1108300/gene:MD01G1114400/gene:MD13G1085200/gene:MD16G1014900/gene:MD12G1128600/gene:MD00G1165700/gen…	MD12G1226800/MD15G1361400/MD01G1153000/MD03G1272900/MD15G1225500/MD16G1017900/MD16G1178100/MD07G1221900/MD09G1121900/MD16G1212600/MD10G1143300/MD16G1007300/MD07G1299100/MD16G1084400/MD16G1108400/MD01G1168100/MD13G1108300/MD01G1114400/MD13G1085200/MD16G1014900/MD12G1128600/MD00G1165700/MD01G1138600/MD01G1088900/MD02G1105600/MD15G1046500/MD01G1228200/MD15G1232400/MD07G1182300/MD02G1128300/MD04G1113…	41	16	gene:MD15G1361400/gene:MD03G1272900/gene:MD15G1225500/gene:MD16G1212600/gene:MD10G1143300/gene:MD16G1007300/gene:MD01G1168100/gene:MD01G1138600/gene:MD02G1105600/gene:MD15G1232400/gene:MD16G1120900/gene:MD08G1174700/gene:MD05G1143400/gene:MD02G1202100/gene:MD07G1123200/gene:MD07G1202800	25	gene:MD12G1226800/gene:MD01G1153000/gene:MD16G1017900/gene:MD16G1178100/gene:MD07G1221900/gene:MD09G1121900/gene:MD07G1299100/gene:MD16G1084400/gene:MD16G1108400/gene:MD13G1108300/gene:MD01G1114400/gene:MD13G1085200/gene:MD16G1014900/gene:MD12G1128600/gene:MD00G1165700/gene:MD01G1088900/gene:MD15G1046500/gene:MD01G1228200/gene:MD07G1182300/gene:MD02G1128300/gene:MD04G1113200/gene:MD16G1159400/gen…
BP	GO:0044765	single-organism transport	118/3533	313/10950	0.0223975	0.109188	gene:MD01G1032800/gene:MD10G1017400/gene:MD10G1320300/gene:MD13G1024300/gene:MD17G1196100/gene:MD08G1021400/gene:MD09G1116900/gene:MD05G1274700/gene:MD02G1020700/gene:MD06G1202600/gene:MD00G1200100/gene:MD06G1222800/gene:MD15G1378200/gene:MD10G1138300/gene:MD01G1071200/gene:MD04G1165300/gene:MD16G1045300/gene:MD09G1167000/gene:MD05G1193600/gene:MD07G1092700/gene:MD08G1190900/gene:MD16G1045200/gen…	MD01G1032800/MD10G1017400/MD10G1320300/MD13G1024300/MD17G1196100/MD08G1021400/MD09G1116900/MD05G1274700/MD02G1020700/MD06G1202600/MD00G1200100/MD06G1222800/MD15G1378200/MD10G1138300/MD01G1071200/MD04G1165300/MD16G1045300/MD09G1167000/MD05G1193600/MD07G1092700/MD08G1190900/MD16G1045200/MD11G1280200/MD04G1079000/MD07G1189900/MD13G1069100/MD07G1010400/MD14G1012300/MD16G1069400/MD10G1043200/MD02G1222…	118	78	gene:MD01G1032800/gene:MD10G1320300/gene:MD08G1021400/gene:MD09G1116900/gene:MD05G1274700/gene:MD02G1020700/gene:MD06G1202600/gene:MD00G1200100/gene:MD06G1222800/gene:MD15G1378200/gene:MD10G1138300/gene:MD01G1071200/gene:MD16G1045300/gene:MD09G1167000/gene:MD05G1193600/gene:MD07G1092700/gene:MD08G1190900/gene:MD16G1045200/gene:MD11G1280200/gene:MD04G1079000/gene:MD07G1189900/gene:MD13G1069100/gen…	40	gene:MD10G1017400/gene:MD13G1024300/gene:MD17G1196100/gene:MD04G1165300/gene:MD10G1043200/gene:MD15G1393900/gene:MD14G1116200/gene:MD17G1137500/gene:MD15G1126100/gene:MD05G1039600/gene:MD05G1344300/gene:MD14G1119200/gene:MD03G1006600/gene:MD11G1009700/gene:MD03G1193700/gene:MD15G1379100/gene:MD05G1274900/gene:MD16G1090100/gene:MD12G1010300/gene:MD11G1020300/gene:MD12G1010500/gene:MD17G1285000/gen…
BP	GO:0008299	isoprenoid biosynthetic process	15/3533	29/10950	0.0230374	0.111261	gene:MD16G1177200/gene:MD03G1252200/gene:MD02G1154400/gene:MD01G1041300/gene:MD11G1036800/gene:MD03G1117300/gene:MD06G1070000/gene:MD05G1280200/gene:MD04G1069200/gene:MD15G1309900/gene:MD11G1273800/gene:MD03G1034900/gene:MD10G1258500/gene:MD15G1119100/gene:MD13G1175400	MD16G1177200/MD03G1252200/MD02G1154400/MD01G1041300/MD11G1036800/MD03G1117300/MD06G1070000/MD05G1280200/MD04G1069200/MD15G1309900/MD11G1273800/MD03G1034900/MD10G1258500/MD15G1119100/MD13G1175400	15	9	gene:MD02G1154400/gene:MD01G1041300/gene:MD11G1036800/gene:MD03G1117300/gene:MD06G1070000/gene:MD04G1069200/gene:MD15G1309900/gene:MD03G1034900/gene:MD10G1258500	6	gene:MD16G1177200/gene:MD03G1252200/gene:MD05G1280200/gene:MD11G1273800/gene:MD15G1119100/gene:MD13G1175400
BP	GO:1902578	single-organism localization	121/3533	322/10950	0.0232304	0.111261	gene:MD01G1032800/gene:MD10G1017400/gene:MD10G1320300/gene:MD13G1024300/gene:MD17G1196100/gene:MD08G1021400/gene:MD09G1116900/gene:MD05G1274700/gene:MD02G1020700/gene:MD06G1202600/gene:MD00G1200100/gene:MD06G1222800/gene:MD15G1378200/gene:MD10G1138300/gene:MD01G1071200/gene:MD04G1165300/gene:MD16G1045300/gene:MD09G1167000/gene:MD05G1193600/gene:MD07G1092700/gene:MD08G1190900/gene:MD16G1045200/gen…	MD01G1032800/MD10G1017400/MD10G1320300/MD13G1024300/MD17G1196100/MD08G1021400/MD09G1116900/MD05G1274700/MD02G1020700/MD06G1202600/MD00G1200100/MD06G1222800/MD15G1378200/MD10G1138300/MD01G1071200/MD04G1165300/MD16G1045300/MD09G1167000/MD05G1193600/MD07G1092700/MD08G1190900/MD16G1045200/MD11G1280200/MD04G1079000/MD07G1189900/MD13G1069100/MD07G1010400/MD14G1012300/MD16G1069400/MD10G1043200/MD02G1222…	121	81	gene:MD01G1032800/gene:MD10G1320300/gene:MD08G1021400/gene:MD09G1116900/gene:MD05G1274700/gene:MD02G1020700/gene:MD06G1202600/gene:MD00G1200100/gene:MD06G1222800/gene:MD15G1378200/gene:MD10G1138300/gene:MD01G1071200/gene:MD16G1045300/gene:MD09G1167000/gene:MD05G1193600/gene:MD07G1092700/gene:MD08G1190900/gene:MD16G1045200/gene:MD11G1280200/gene:MD04G1079000/gene:MD07G1189900/gene:MD13G1069100/gen…	40	gene:MD10G1017400/gene:MD13G1024300/gene:MD17G1196100/gene:MD04G1165300/gene:MD10G1043200/gene:MD15G1393900/gene:MD14G1116200/gene:MD17G1137500/gene:MD15G1126100/gene:MD05G1039600/gene:MD05G1344300/gene:MD14G1119200/gene:MD03G1006600/gene:MD11G1009700/gene:MD03G1193700/gene:MD15G1379100/gene:MD05G1274900/gene:MD16G1090100/gene:MD12G1010300/gene:MD11G1020300/gene:MD12G1010500/gene:MD17G1285000/gen…
BP	GO:0046907	intracellular transport	72/3533	183/10950	0.0248206	0.116828	gene:MD02G1169200/gene:MD13G1230500/gene:MD17G1213700/gene:MD04G1023700/gene:MD07G1307000/gene:MD11G1155000/gene:MD14G1124000/gene:MD11G1070100/gene:MD10G1296900/gene:MD14G1108600/gene:MD05G1196400/gene:MD17G1145600/gene:MD06G1028800/gene:MD05G1067500/gene:MD13G1089300/gene:MD04G1028800/gene:MD04G1237800/gene:MD09G1214300/gene:MD13G1110100/gene:MD07G1082300/gene:MD13G1280100/gene:MD14G1228200/gen…	MD02G1169200/MD13G1230500/MD17G1213700/MD04G1023700/MD07G1307000/MD11G1155000/MD14G1124000/MD11G1070100/MD10G1296900/MD14G1108600/MD05G1196400/MD17G1145600/MD06G1028800/MD05G1067500/MD13G1089300/MD04G1028800/MD04G1237800/MD09G1214300/MD13G1110100/MD07G1082300/MD13G1280100/MD14G1228200/MD16G1110000/MD15G1224400/MD04G1000200/MD02G1119300/MD01G1234500/MD06G1214600/MD16G1009900/MD09G1290300/MD15G1010…	72	62	gene:MD02G1169200/gene:MD13G1230500/gene:MD17G1213700/gene:MD04G1023700/gene:MD07G1307000/gene:MD11G1155000/gene:MD14G1124000/gene:MD11G1070100/gene:MD10G1296900/gene:MD14G1108600/gene:MD17G1145600/gene:MD06G1028800/gene:MD05G1067500/gene:MD13G1089300/gene:MD04G1028800/gene:MD04G1237800/gene:MD09G1214300/gene:MD13G1110100/gene:MD07G1082300/gene:MD13G1280100/gene:MD14G1228200/gene:MD16G1110000/gen…	10	gene:MD05G1196400/gene:MD03G1129800/gene:MD09G1110800/gene:MD00G1139400/gene:MD15G1138500/gene:MD13G1104500/gene:MD15G1281700/gene:MD12G1204400/gene:MD15G1425400/gene:MD05G1172500
BP	GO:0051649	establishment of localization in cell	72/3533	183/10950	0.0248206	0.116828	gene:MD02G1169200/gene:MD13G1230500/gene:MD17G1213700/gene:MD04G1023700/gene:MD07G1307000/gene:MD11G1155000/gene:MD14G1124000/gene:MD11G1070100/gene:MD10G1296900/gene:MD14G1108600/gene:MD05G1196400/gene:MD17G1145600/gene:MD06G1028800/gene:MD05G1067500/gene:MD13G1089300/gene:MD04G1028800/gene:MD04G1237800/gene:MD09G1214300/gene:MD13G1110100/gene:MD07G1082300/gene:MD13G1280100/gene:MD14G1228200/gen…	MD02G1169200/MD13G1230500/MD17G1213700/MD04G1023700/MD07G1307000/MD11G1155000/MD14G1124000/MD11G1070100/MD10G1296900/MD14G1108600/MD05G1196400/MD17G1145600/MD06G1028800/MD05G1067500/MD13G1089300/MD04G1028800/MD04G1237800/MD09G1214300/MD13G1110100/MD07G1082300/MD13G1280100/MD14G1228200/MD16G1110000/MD15G1224400/MD04G1000200/MD02G1119300/MD01G1234500/MD06G1214600/MD16G1009900/MD09G1290300/MD15G1010…	72	62	gene:MD02G1169200/gene:MD13G1230500/gene:MD17G1213700/gene:MD04G1023700/gene:MD07G1307000/gene:MD11G1155000/gene:MD14G1124000/gene:MD11G1070100/gene:MD10G1296900/gene:MD14G1108600/gene:MD17G1145600/gene:MD06G1028800/gene:MD05G1067500/gene:MD13G1089300/gene:MD04G1028800/gene:MD04G1237800/gene:MD09G1214300/gene:MD13G1110100/gene:MD07G1082300/gene:MD13G1280100/gene:MD14G1228200/gene:MD16G1110000/gen…	10	gene:MD05G1196400/gene:MD03G1129800/gene:MD09G1110800/gene:MD00G1139400/gene:MD15G1138500/gene:MD13G1104500/gene:MD15G1281700/gene:MD12G1204400/gene:MD15G1425400/gene:MD05G1172500
BP	GO:1901137	carbohydrate derivative biosynthetic process	58/3533	144/10950	0.0252783	0.117965	gene:MD03G1289400/gene:MD06G1202600/gene:MD00G1104200/gene:MD01G1107800/gene:MD07G1092700/gene:MD05G1347600/gene:MD07G1010400/gene:MD15G1169200/gene:MD10G1187800/gene:MD01G1053400/gene:MD15G1358800/gene:MD10G1043200/gene:MD02G1222900/gene:MD15G1163200/gene:MD16G1033600/gene:MD13G1031500/gene:MD02G1312800/gene:MD06G1038100/gene:MD07G1178800/gene:MD02G1073700/gene:MD15G1126100/gene:MD08G1235900/gen…	MD03G1289400/MD06G1202600/MD00G1104200/MD01G1107800/MD07G1092700/MD05G1347600/MD07G1010400/MD15G1169200/MD10G1187800/MD01G1053400/MD15G1358800/MD10G1043200/MD02G1222900/MD15G1163200/MD16G1033600/MD13G1031500/MD02G1312800/MD06G1038100/MD07G1178800/MD02G1073700/MD15G1126100/MD08G1235900/MD12G1140900/MD14G1211800/MD15G1411300/MD15G1128400/MD05G1138700/MD05G1081600/MD15G1269000/MD10G1081300/MD10G1094…	58	46	gene:MD03G1289400/gene:MD06G1202600/gene:MD00G1104200/gene:MD01G1107800/gene:MD07G1092700/gene:MD07G1010400/gene:MD15G1169200/gene:MD01G1053400/gene:MD15G1358800/gene:MD02G1222900/gene:MD15G1163200/gene:MD16G1033600/gene:MD13G1031500/gene:MD02G1312800/gene:MD06G1038100/gene:MD07G1178800/gene:MD02G1073700/gene:MD12G1140900/gene:MD14G1211800/gene:MD15G1411300/gene:MD15G1128400/gene:MD05G1138700/gen…	12	gene:MD05G1347600/gene:MD10G1187800/gene:MD10G1043200/gene:MD15G1126100/gene:MD08G1235900/gene:MD13G1020300/gene:MD11G1163000/gene:MD13G1147200/gene:MD06G1184800/gene:MD05G1347300/gene:MD08G1052400/gene:MD13G1100100
BP	GO:0030163	protein catabolic process	46/3533	111/10950	0.0256955	0.118896	gene:MD14G1223300/gene:MD15G1344700/gene:MD17G1165500/gene:MD17G1076200/gene:MD05G1251300/gene:MD10G1030600/gene:MD15G1008400/gene:MD10G1231800/gene:MD13G1234400/gene:MD10G1036500/gene:MD05G1246200/gene:MD10G1062700/gene:MD14G1092100/gene:MD08G1124600/gene:MD17G1228500/gene:MD09G1179900/gene:MD07G1122000/gene:MD10G1126400/gene:MD17G1021000/gene:MD10G1231900/gene:MD08G1028900/gene:MD15G1024400/gen…	MD14G1223300/MD15G1344700/MD17G1165500/MD17G1076200/MD05G1251300/MD10G1030600/MD15G1008400/MD10G1231800/MD13G1234400/MD10G1036500/MD05G1246200/MD10G1062700/MD14G1092100/MD08G1124600/MD17G1228500/MD09G1179900/MD07G1122000/MD10G1126400/MD17G1021000/MD10G1231900/MD08G1028900/MD15G1024400/MD09G1060800/MD02G1128200/MD16G1116800/MD02G1126100/MD00G1028400/MD01G1082000/MD16G1197000/MD05G1251400/MD09G1071…	46	38	gene:MD15G1344700/gene:MD17G1165500/gene:MD17G1076200/gene:MD05G1251300/gene:MD10G1030600/gene:MD10G1231800/gene:MD13G1234400/gene:MD05G1246200/gene:MD10G1062700/gene:MD14G1092100/gene:MD08G1124600/gene:MD17G1228500/gene:MD09G1179900/gene:MD07G1122000/gene:MD10G1126400/gene:MD17G1021000/gene:MD10G1231900/gene:MD08G1028900/gene:MD15G1024400/gene:MD09G1060800/gene:MD02G1128200/gene:MD16G1116800/gen…	8	gene:MD14G1223300/gene:MD15G1008400/gene:MD10G1036500/gene:MD13G1045100/gene:MD01G1218700/gene:MD07G1288600/gene:MD11G1097700/gene:MD15G1251900
BP	GO:0022900	electron transport chain	7/3533	11/10950	0.0322899	0.145938	gene:MD08G1143000/gene:MD15G1119900/gene:MD15G1298100/gene:MD01G1210300/gene:MD14G1022700/gene:MD07G1280400/gene:MD02G1187000	MD08G1143000/MD15G1119900/MD15G1298100/MD01G1210300/MD14G1022700/MD07G1280400/MD02G1187000	7	7	gene:MD08G1143000/gene:MD15G1119900/gene:MD15G1298100/gene:MD01G1210300/gene:MD14G1022700/gene:MD07G1280400/gene:MD02G1187000	0
BP	GO:0005996	monosaccharide metabolic process	17/3533	35/10950	0.0324128	0.145938	gene:MD13G1122800/gene:MD15G1391200/gene:MD08G1194100/gene:MD04G1180100/gene:MD08G1207000/gene:MD12G1003100/gene:MD16G1123600/gene:MD04G1189800/gene:MD09G1017200/gene:MD12G1195300/gene:MD03G1064800/gene:MD09G1040900/gene:MD17G1042200/gene:MD06G1131600/gene:MD15G1031400/gene:MD11G1068800/gene:MD08G1034600	MD13G1122800/MD15G1391200/MD08G1194100/MD04G1180100/MD08G1207000/MD12G1003100/MD16G1123600/MD04G1189800/MD09G1017200/MD12G1195300/MD03G1064800/MD09G1040900/MD17G1042200/MD06G1131600/MD15G1031400/MD11G1068800/MD08G1034600	17	11	gene:MD13G1122800/gene:MD08G1194100/gene:MD04G1180100/gene:MD08G1207000/gene:MD16G1123600/gene:MD09G1017200/gene:MD12G1195300/gene:MD09G1040900/gene:MD17G1042200/gene:MD11G1068800/gene:MD08G1034600	6	gene:MD15G1391200/gene:MD12G1003100/gene:MD04G1189800/gene:MD03G1064800/gene:MD06G1131600/gene:MD15G1031400
BP	GO:0006520	cellular amino acid metabolic process	79/3533	205/10950	0.0325115	0.145938	gene:MD02G1075800/gene:MD12G1003600/gene:MD10G1004700/gene:MD13G1277900/gene:MD04G1119400/gene:MD03G1198000/gene:MD12G1136700/gene:MD07G1175200/gene:MD08G1186700/gene:MD08G1061500/gene:MD12G1246700/gene:MD09G1270600/gene:MD05G1003800/gene:MD04G1198600/gene:MD10G1331100/gene:MD09G1065200/gene:MD05G1206300/gene:MD02G1020800/gene:MD07G1214500/gene:MD05G1348000/gene:MD13G1169000/gene:MD10G1009700/gen…	MD02G1075800/MD12G1003600/MD10G1004700/MD13G1277900/MD04G1119400/MD03G1198000/MD12G1136700/MD07G1175200/MD08G1186700/MD08G1061500/MD12G1246700/MD09G1270600/MD05G1003800/MD04G1198600/MD10G1331100/MD09G1065200/MD05G1206300/MD02G1020800/MD07G1214500/MD05G1348000/MD13G1169000/MD10G1009700/MD04G1013400/MD15G1141700/MD17G1232500/MD08G1187900/MD12G1197300/MD07G1290500/MD16G1181300/MD15G1233400/MD08G1134…	79	64	gene:MD10G1004700/gene:MD13G1277900/gene:MD04G1119400/gene:MD03G1198000/gene:MD12G1136700/gene:MD07G1175200/gene:MD08G1186700/gene:MD08G1061500/gene:MD12G1246700/gene:MD05G1003800/gene:MD04G1198600/gene:MD10G1331100/gene:MD09G1065200/gene:MD05G1206300/gene:MD02G1020800/gene:MD07G1214500/gene:MD05G1348000/gene:MD13G1169000/gene:MD10G1009700/gene:MD04G1013400/gene:MD15G1141700/gene:MD17G1232500/gen…	15	gene:MD02G1075800/gene:MD12G1003600/gene:MD09G1270600/gene:MD16G1181300/gene:MD15G1233400/gene:MD01G1219500/gene:MD13G1131000/gene:MD13G1180400/gene:MD05G1172700/gene:MD09G1196200/gene:MD13G1248200/gene:MD15G1433500/gene:MD11G1123300/gene:MD05G1333900/gene:MD15G1060200
BP	GO:0006720	isoprenoid metabolic process	15/3533	30/10950	0.0326088	0.145938	gene:MD16G1177200/gene:MD03G1252200/gene:MD02G1154400/gene:MD01G1041300/gene:MD11G1036800/gene:MD03G1117300/gene:MD06G1070000/gene:MD05G1280200/gene:MD04G1069200/gene:MD15G1309900/gene:MD11G1273800/gene:MD03G1034900/gene:MD10G1258500/gene:MD15G1119100/gene:MD13G1175400	MD16G1177200/MD03G1252200/MD02G1154400/MD01G1041300/MD11G1036800/MD03G1117300/MD06G1070000/MD05G1280200/MD04G1069200/MD15G1309900/MD11G1273800/MD03G1034900/MD10G1258500/MD15G1119100/MD13G1175400	15	9	gene:MD02G1154400/gene:MD01G1041300/gene:MD11G1036800/gene:MD03G1117300/gene:MD06G1070000/gene:MD04G1069200/gene:MD15G1309900/gene:MD03G1034900/gene:MD10G1258500	6	gene:MD16G1177200/gene:MD03G1252200/gene:MD05G1280200/gene:MD11G1273800/gene:MD15G1119100/gene:MD13G1175400
BP	GO:0009072	aromatic amino acid family metabolic process	14/3533	28/10950	0.0384017	0.163807	gene:MD07G1175200/gene:MD08G1186700/gene:MD04G1198600/gene:MD10G1331100/gene:MD05G1206300/gene:MD02G1020800/gene:MD07G1214500/gene:MD05G1348000/gene:MD17G1215800/gene:MD11G1123300/gene:MD03G1237300/gene:MD03G1237500/gene:MD10G1322400/gene:MD10G1193300	MD07G1175200/MD08G1186700/MD04G1198600/MD10G1331100/MD05G1206300/MD02G1020800/MD07G1214500/MD05G1348000/MD17G1215800/MD11G1123300/MD03G1237300/MD03G1237500/MD10G1322400/MD10G1193300	14	13	gene:MD07G1175200/gene:MD08G1186700/gene:MD04G1198600/gene:MD10G1331100/gene:MD05G1206300/gene:MD02G1020800/gene:MD07G1214500/gene:MD05G1348000/gene:MD17G1215800/gene:MD03G1237300/gene:MD03G1237500/gene:MD10G1322400/gene:MD10G1193300	1	gene:MD11G1123300
BP	GO:0009124	nucleoside monophosphate biosynthetic process	14/3533	28/10950	0.0384017	0.163807	gene:MD06G1202600/gene:MD07G1092700/gene:MD07G1010400/gene:MD10G1043200/gene:MD02G1222900/gene:MD16G1033600/gene:MD13G1031500/gene:MD02G1312800/gene:MD07G1178800/gene:MD02G1073700/gene:MD15G1126100/gene:MD14G1211800/gene:MD15G1203200/gene:MD05G1347300	MD06G1202600/MD07G1092700/MD07G1010400/MD10G1043200/MD02G1222900/MD16G1033600/MD13G1031500/MD02G1312800/MD07G1178800/MD02G1073700/MD15G1126100/MD14G1211800/MD15G1203200/MD05G1347300	14	11	gene:MD06G1202600/gene:MD07G1092700/gene:MD07G1010400/gene:MD02G1222900/gene:MD16G1033600/gene:MD13G1031500/gene:MD02G1312800/gene:MD07G1178800/gene:MD02G1073700/gene:MD14G1211800/gene:MD15G1203200	3	gene:MD10G1043200/gene:MD15G1126100/gene:MD05G1347300
BP	GO:0009127	purine nucleoside monophosphate biosynthetic process	14/3533	28/10950	0.0384017	0.163807	gene:MD06G1202600/gene:MD07G1092700/gene:MD07G1010400/gene:MD10G1043200/gene:MD02G1222900/gene:MD16G1033600/gene:MD13G1031500/gene:MD02G1312800/gene:MD07G1178800/gene:MD02G1073700/gene:MD15G1126100/gene:MD14G1211800/gene:MD15G1203200/gene:MD05G1347300	MD06G1202600/MD07G1092700/MD07G1010400/MD10G1043200/MD02G1222900/MD16G1033600/MD13G1031500/MD02G1312800/MD07G1178800/MD02G1073700/MD15G1126100/MD14G1211800/MD15G1203200/MD05G1347300	14	11	gene:MD06G1202600/gene:MD07G1092700/gene:MD07G1010400/gene:MD02G1222900/gene:MD16G1033600/gene:MD13G1031500/gene:MD02G1312800/gene:MD07G1178800/gene:MD02G1073700/gene:MD14G1211800/gene:MD15G1203200	3	gene:MD10G1043200/gene:MD15G1126100/gene:MD05G1347300
BP	GO:0009156	ribonucleoside monophosphate biosynthetic process	14/3533	28/10950	0.0384017	0.163807	gene:MD06G1202600/gene:MD07G1092700/gene:MD07G1010400/gene:MD10G1043200/gene:MD02G1222900/gene:MD16G1033600/gene:MD13G1031500/gene:MD02G1312800/gene:MD07G1178800/gene:MD02G1073700/gene:MD15G1126100/gene:MD14G1211800/gene:MD15G1203200/gene:MD05G1347300	MD06G1202600/MD07G1092700/MD07G1010400/MD10G1043200/MD02G1222900/MD16G1033600/MD13G1031500/MD02G1312800/MD07G1178800/MD02G1073700/MD15G1126100/MD14G1211800/MD15G1203200/MD05G1347300	14	11	gene:MD06G1202600/gene:MD07G1092700/gene:MD07G1010400/gene:MD02G1222900/gene:MD16G1033600/gene:MD13G1031500/gene:MD02G1312800/gene:MD07G1178800/gene:MD02G1073700/gene:MD14G1211800/gene:MD15G1203200	3	gene:MD10G1043200/gene:MD15G1126100/gene:MD05G1347300
BP	GO:0009168	purine ribonucleoside monophosphate biosynthetic process	14/3533	28/10950	0.0384017	0.163807	gene:MD06G1202600/gene:MD07G1092700/gene:MD07G1010400/gene:MD10G1043200/gene:MD02G1222900/gene:MD16G1033600/gene:MD13G1031500/gene:MD02G1312800/gene:MD07G1178800/gene:MD02G1073700/gene:MD15G1126100/gene:MD14G1211800/gene:MD15G1203200/gene:MD05G1347300	MD06G1202600/MD07G1092700/MD07G1010400/MD10G1043200/MD02G1222900/MD16G1033600/MD13G1031500/MD02G1312800/MD07G1178800/MD02G1073700/MD15G1126100/MD14G1211800/MD15G1203200/MD05G1347300	14	11	gene:MD06G1202600/gene:MD07G1092700/gene:MD07G1010400/gene:MD02G1222900/gene:MD16G1033600/gene:MD13G1031500/gene:MD02G1312800/gene:MD07G1178800/gene:MD02G1073700/gene:MD14G1211800/gene:MD15G1203200	3	gene:MD10G1043200/gene:MD15G1126100/gene:MD05G1347300
BP	GO:0051726	regulation of cell cycle	14/3533	28/10950	0.0384017	0.163807	gene:MD02G1170300/gene:MD00G1044500/gene:MD11G1285000/gene:MD07G1045800/gene:MD08G1248100/gene:MD02G1277700/gene:MD07G1247000/gene:MD07G1113400/gene:MD14G1172000/gene:MD17G1214300/gene:MD09G1104900/gene:MD13G1066800/gene:MD06G1182000/gene:MD03G1264800	MD02G1170300/MD00G1044500/MD11G1285000/MD07G1045800/MD08G1248100/MD02G1277700/MD07G1247000/MD07G1113400/MD14G1172000/MD17G1214300/MD09G1104900/MD13G1066800/MD06G1182000/MD03G1264800	14	2	gene:MD11G1285000/gene:MD07G1247000	12	gene:MD02G1170300/gene:MD00G1044500/gene:MD07G1045800/gene:MD08G1248100/gene:MD02G1277700/gene:MD07G1113400/gene:MD14G1172000/gene:MD17G1214300/gene:MD09G1104900/gene:MD13G1066800/gene:MD06G1182000/gene:MD03G1264800
BP	GO:0006006	glucose metabolic process	11/3533	21/10950	0.0443408	0.187675	gene:MD13G1122800/gene:MD15G1391200/gene:MD08G1194100/gene:MD04G1180100/gene:MD08G1207000/gene:MD16G1123600/gene:MD04G1189800/gene:MD09G1017200/gene:MD12G1195300/gene:MD15G1031400/gene:MD08G1034600	MD13G1122800/MD15G1391200/MD08G1194100/MD04G1180100/MD08G1207000/MD16G1123600/MD04G1189800/MD09G1017200/MD12G1195300/MD15G1031400/MD08G1034600	11	8	gene:MD13G1122800/gene:MD08G1194100/gene:MD04G1180100/gene:MD08G1207000/gene:MD16G1123600/gene:MD09G1017200/gene:MD12G1195300/gene:MD08G1034600	3	gene:MD15G1391200/gene:MD04G1189800/gene:MD15G1031400
BP	GO:0015980	energy derivation by oxidation of organic compounds	8/3533	14/10950	0.0478508	0.199439	gene:MD03G1292300/gene:MD08G1143000/gene:MD15G1119900/gene:MD00G1140200/gene:MD11G1261900/gene:MD01G1210300/gene:MD14G1022700/gene:MD07G1280400	MD03G1292300/MD08G1143000/MD15G1119900/MD00G1140200/MD11G1261900/MD01G1210300/MD14G1022700/MD07G1280400	8	8	gene:MD03G1292300/gene:MD08G1143000/gene:MD15G1119900/gene:MD00G1140200/gene:MD11G1261900/gene:MD01G1210300/gene:MD14G1022700/gene:MD07G1280400	0
BP	GO:0045333	cellular respiration	8/3533	14/10950	0.0478508	0.199439	gene:MD03G1292300/gene:MD08G1143000/gene:MD15G1119900/gene:MD00G1140200/gene:MD11G1261900/gene:MD01G1210300/gene:MD14G1022700/gene:MD07G1280400	MD03G1292300/MD08G1143000/MD15G1119900/MD00G1140200/MD11G1261900/MD01G1210300/MD14G1022700/MD07G1280400	8	8	gene:MD03G1292300/gene:MD08G1143000/gene:MD15G1119900/gene:MD00G1140200/gene:MD11G1261900/gene:MD01G1210300/gene:MD14G1022700/gene:MD07G1280400	0
BP	GO:0009966	regulation of signal transduction	10/3533	19/10950	0.0524884	0.213871	gene:MD15G1225500/gene:MD10G1143300/gene:MD01G1217800/gene:MD08G1054800/gene:MD01G1138600/gene:MD02G1105600/gene:MD05G1143400/gene:MD02G1202100/gene:MD07G1123200/gene:MD07G1202800	MD15G1225500/MD10G1143300/MD01G1217800/MD08G1054800/MD01G1138600/MD02G1105600/MD05G1143400/MD02G1202100/MD07G1123200/MD07G1202800	10	10	gene:MD15G1225500/gene:MD10G1143300/gene:MD01G1217800/gene:MD08G1054800/gene:MD01G1138600/gene:MD02G1105600/gene:MD05G1143400/gene:MD02G1202100/gene:MD07G1123200/gene:MD07G1202800	0
BP	GO:0010646	regulation of cell communication	10/3533	19/10950	0.0524884	0.213871	gene:MD15G1225500/gene:MD10G1143300/gene:MD01G1217800/gene:MD08G1054800/gene:MD01G1138600/gene:MD02G1105600/gene:MD05G1143400/gene:MD02G1202100/gene:MD07G1123200/gene:MD07G1202800	MD15G1225500/MD10G1143300/MD01G1217800/MD08G1054800/MD01G1138600/MD02G1105600/MD05G1143400/MD02G1202100/MD07G1123200/MD07G1202800	10	10	gene:MD15G1225500/gene:MD10G1143300/gene:MD01G1217800/gene:MD08G1054800/gene:MD01G1138600/gene:MD02G1105600/gene:MD05G1143400/gene:MD02G1202100/gene:MD07G1123200/gene:MD07G1202800	0
BP	GO:0023051	regulation of signaling	10/3533	19/10950	0.0524884	0.213871	gene:MD15G1225500/gene:MD10G1143300/gene:MD01G1217800/gene:MD08G1054800/gene:MD01G1138600/gene:MD02G1105600/gene:MD05G1143400/gene:MD02G1202100/gene:MD07G1123200/gene:MD07G1202800	MD15G1225500/MD10G1143300/MD01G1217800/MD08G1054800/MD01G1138600/MD02G1105600/MD05G1143400/MD02G1202100/MD07G1123200/MD07G1202800	10	10	gene:MD15G1225500/gene:MD10G1143300/gene:MD01G1217800/gene:MD08G1054800/gene:MD01G1138600/gene:MD02G1105600/gene:MD05G1143400/gene:MD02G1202100/gene:MD07G1123200/gene:MD07G1202800	0
BP	GO:0000105	histidine biosynthetic process	7/3533	12/10950	0.0562379	0.222864	gene:MD03G1198000/gene:MD10G1009700/gene:MD12G1036500/gene:MD05G1010900/gene:MD16G1193500/gene:MD14G1023300/gene:MD05G1271100	MD03G1198000/MD10G1009700/MD12G1036500/MD05G1010900/MD16G1193500/MD14G1023300/MD05G1271100	7	7	gene:MD03G1198000/gene:MD10G1009700/gene:MD12G1036500/gene:MD05G1010900/gene:MD16G1193500/gene:MD14G1023300/gene:MD05G1271100	0
BP	GO:0006547	histidine metabolic process	7/3533	12/10950	0.0562379	0.222864	gene:MD03G1198000/gene:MD10G1009700/gene:MD12G1036500/gene:MD05G1010900/gene:MD16G1193500/gene:MD14G1023300/gene:MD05G1271100	MD03G1198000/MD10G1009700/MD12G1036500/MD05G1010900/MD16G1193500/MD14G1023300/MD05G1271100	7	7	gene:MD03G1198000/gene:MD10G1009700/gene:MD12G1036500/gene:MD05G1010900/gene:MD16G1193500/gene:MD14G1023300/gene:MD05G1271100	0
BP	GO:0052803	imidazole-containing compound metabolic process	7/3533	12/10950	0.0562379	0.222864	gene:MD03G1198000/gene:MD10G1009700/gene:MD12G1036500/gene:MD05G1010900/gene:MD16G1193500/gene:MD14G1023300/gene:MD05G1271100	MD03G1198000/MD10G1009700/MD12G1036500/MD05G1010900/MD16G1193500/MD14G1023300/MD05G1271100	7	7	gene:MD03G1198000/gene:MD10G1009700/gene:MD12G1036500/gene:MD05G1010900/gene:MD16G1193500/gene:MD14G1023300/gene:MD05G1271100	0
BP	GO:0044257	cellular protein catabolic process	42/3533	105/10950	0.0567363	0.222864	gene:MD15G1344700/gene:MD17G1165500/gene:MD17G1076200/gene:MD05G1251300/gene:MD10G1030600/gene:MD15G1008400/gene:MD10G1231800/gene:MD13G1234400/gene:MD10G1036500/gene:MD05G1246200/gene:MD10G1062700/gene:MD14G1092100/gene:MD08G1124600/gene:MD17G1228500/gene:MD09G1179900/gene:MD07G1122000/gene:MD17G1021000/gene:MD10G1231900/gene:MD08G1028900/gene:MD15G1024400/gene:MD09G1060800/gene:MD02G1128200/gen…	MD15G1344700/MD17G1165500/MD17G1076200/MD05G1251300/MD10G1030600/MD15G1008400/MD10G1231800/MD13G1234400/MD10G1036500/MD05G1246200/MD10G1062700/MD14G1092100/MD08G1124600/MD17G1228500/MD09G1179900/MD07G1122000/MD17G1021000/MD10G1231900/MD08G1028900/MD15G1024400/MD09G1060800/MD02G1128200/MD16G1116800/MD02G1126100/MD00G1028400/MD01G1082000/MD16G1197000/MD05G1251400/MD09G1071000/MD16G1239000/MD02G1290…	42	36	gene:MD15G1344700/gene:MD17G1165500/gene:MD17G1076200/gene:MD05G1251300/gene:MD10G1030600/gene:MD10G1231800/gene:MD13G1234400/gene:MD05G1246200/gene:MD10G1062700/gene:MD14G1092100/gene:MD08G1124600/gene:MD17G1228500/gene:MD09G1179900/gene:MD07G1122000/gene:MD17G1021000/gene:MD10G1231900/gene:MD08G1028900/gene:MD15G1024400/gene:MD09G1060800/gene:MD02G1128200/gene:MD16G1116800/gene:MD02G1126100/gen…	6	gene:MD15G1008400/gene:MD10G1036500/gene:MD01G1218700/gene:MD07G1288600/gene:MD11G1097700/gene:MD15G1251900
BP	GO:0051603	proteolysis involved in cellular protein catabolic process	42/3533	105/10950	0.0567363	0.222864	gene:MD15G1344700/gene:MD17G1165500/gene:MD17G1076200/gene:MD05G1251300/gene:MD10G1030600/gene:MD15G1008400/gene:MD10G1231800/gene:MD13G1234400/gene:MD10G1036500/gene:MD05G1246200/gene:MD10G1062700/gene:MD14G1092100/gene:MD08G1124600/gene:MD17G1228500/gene:MD09G1179900/gene:MD07G1122000/gene:MD17G1021000/gene:MD10G1231900/gene:MD08G1028900/gene:MD15G1024400/gene:MD09G1060800/gene:MD02G1128200/gen…	MD15G1344700/MD17G1165500/MD17G1076200/MD05G1251300/MD10G1030600/MD15G1008400/MD10G1231800/MD13G1234400/MD10G1036500/MD05G1246200/MD10G1062700/MD14G1092100/MD08G1124600/MD17G1228500/MD09G1179900/MD07G1122000/MD17G1021000/MD10G1231900/MD08G1028900/MD15G1024400/MD09G1060800/MD02G1128200/MD16G1116800/MD02G1126100/MD00G1028400/MD01G1082000/MD16G1197000/MD05G1251400/MD09G1071000/MD16G1239000/MD02G1290…	42	36	gene:MD15G1344700/gene:MD17G1165500/gene:MD17G1076200/gene:MD05G1251300/gene:MD10G1030600/gene:MD10G1231800/gene:MD13G1234400/gene:MD05G1246200/gene:MD10G1062700/gene:MD14G1092100/gene:MD08G1124600/gene:MD17G1228500/gene:MD09G1179900/gene:MD07G1122000/gene:MD17G1021000/gene:MD10G1231900/gene:MD08G1028900/gene:MD15G1024400/gene:MD09G1060800/gene:MD02G1128200/gene:MD16G1116800/gene:MD02G1126100/gen…	6	gene:MD15G1008400/gene:MD10G1036500/gene:MD01G1218700/gene:MD07G1288600/gene:MD11G1097700/gene:MD15G1251900
BP	GO:0000160	phosphorelay signal transduction system	26/3533	61/10950	0.0572846	0.22341	gene:MD12G1226800/gene:MD03G1272900/gene:MD16G1017900/gene:MD16G1178100/gene:MD09G1121900/gene:MD16G1212600/gene:MD07G1299100/gene:MD16G1084400/gene:MD16G1108400/gene:MD01G1168100/gene:MD13G1108300/gene:MD01G1114400/gene:MD13G1085200/gene:MD16G1014900/gene:MD12G1128600/gene:MD00G1165700/gene:MD01G1088900/gene:MD15G1046500/gene:MD01G1228200/gene:MD07G1182300/gene:MD02G1128300/gene:MD04G1113200/gen…	MD12G1226800/MD03G1272900/MD16G1017900/MD16G1178100/MD09G1121900/MD16G1212600/MD07G1299100/MD16G1084400/MD16G1108400/MD01G1168100/MD13G1108300/MD01G1114400/MD13G1085200/MD16G1014900/MD12G1128600/MD00G1165700/MD01G1088900/MD15G1046500/MD01G1228200/MD07G1182300/MD02G1128300/MD04G1113200/MD16G1120900/MD16G1159400/MD14G1086100/MD08G1161200	26	4	gene:MD03G1272900/gene:MD16G1212600/gene:MD01G1168100/gene:MD16G1120900	22	gene:MD12G1226800/gene:MD16G1017900/gene:MD16G1178100/gene:MD09G1121900/gene:MD07G1299100/gene:MD16G1084400/gene:MD16G1108400/gene:MD13G1108300/gene:MD01G1114400/gene:MD13G1085200/gene:MD16G1014900/gene:MD12G1128600/gene:MD00G1165700/gene:MD01G1088900/gene:MD15G1046500/gene:MD01G1228200/gene:MD07G1182300/gene:MD02G1128300/gene:MD04G1113200/gene:MD16G1159400/gene:MD14G1086100/gene:MD08G1161200
BP	GO:0006888	ER to Golgi vesicle-mediated transport	11/3533	22/10950	0.063465	0.245488	gene:MD02G1169200/gene:MD13G1230500/gene:MD14G1124000/gene:MD07G1082300/gene:MD16G1009900/gene:MD09G1290300/gene:MD04G1022100/gene:MD16G1235300/gene:MD03G1145900/gene:MD15G1281700/gene:MD17G1284900	MD02G1169200/MD13G1230500/MD14G1124000/MD07G1082300/MD16G1009900/MD09G1290300/MD04G1022100/MD16G1235300/MD03G1145900/MD15G1281700/MD17G1284900	11	10	gene:MD02G1169200/gene:MD13G1230500/gene:MD14G1124000/gene:MD07G1082300/gene:MD16G1009900/gene:MD09G1290300/gene:MD04G1022100/gene:MD16G1235300/gene:MD03G1145900/gene:MD17G1284900	1	gene:MD15G1281700
BP	GO:0006812	cation transport	115/3533	316/10950	0.0638447	0.245488	gene:MD14G1154200/gene:MD08G1021400/gene:MD03G1282300/gene:MD11G1298800/gene:MD02G1020700/gene:MD15G1049400/gene:MD06G1202600/gene:MD08G1026800/gene:MD10G1191900/gene:MD10G1058200/gene:MD09G1167000/gene:MD12G1174700/gene:MD13G1015600/gene:MD07G1092700/gene:MD01G1229700/gene:MD04G1124700/gene:MD10G1337700/gene:MD12G1113000/gene:MD12G1139700/gene:MD05G1121800/gene:MD07G1010400/gene:MD00G1189000/gen…	MD14G1154200/MD08G1021400/MD03G1282300/MD11G1298800/MD02G1020700/MD15G1049400/MD06G1202600/MD08G1026800/MD10G1191900/MD10G1058200/MD09G1167000/MD12G1174700/MD13G1015600/MD07G1092700/MD01G1229700/MD04G1124700/MD10G1337700/MD12G1113000/MD12G1139700/MD05G1121800/MD07G1010400/MD00G1189000/MD13G1205200/MD11G1092300/MD04G1162200/MD17G1146400/MD10G1043200/MD02G1222900/MD01G1053700/MD12G1232400/MD16G1033…	115	69	gene:MD08G1021400/gene:MD11G1298800/gene:MD02G1020700/gene:MD15G1049400/gene:MD06G1202600/gene:MD09G1167000/gene:MD12G1174700/gene:MD07G1092700/gene:MD01G1229700/gene:MD10G1337700/gene:MD12G1113000/gene:MD07G1010400/gene:MD13G1205200/gene:MD04G1162200/gene:MD17G1146400/gene:MD02G1222900/gene:MD01G1053700/gene:MD16G1033600/gene:MD13G1031500/gene:MD01G1070300/gene:MD16G1230500/gene:MD02G1312800/gen…	46	gene:MD14G1154200/gene:MD03G1282300/gene:MD08G1026800/gene:MD10G1191900/gene:MD10G1058200/gene:MD13G1015600/gene:MD04G1124700/gene:MD12G1139700/gene:MD05G1121800/gene:MD00G1189000/gene:MD11G1092300/gene:MD10G1043200/gene:MD12G1232400/gene:MD16G1252700/gene:MD04G1208200/gene:MD15G1126100/gene:MD14G1119200/gene:MD12G1155800/gene:MD16G1090100/gene:MD11G1304000/gene:MD10G1124400/gene:MD16G1161600/gen…
BP	GO:1901607	alpha-amino acid biosynthetic process	26/3533	62/10950	0.0692726	0.264496	gene:MD02G1075800/gene:MD13G1277900/gene:MD04G1119400/gene:MD03G1198000/gene:MD12G1136700/gene:MD09G1270600/gene:MD02G1020800/gene:MD05G1348000/gene:MD10G1009700/gene:MD07G1290500/gene:MD16G1181300/gene:MD15G1233400/gene:MD17G1215800/gene:MD01G1219500/gene:MD13G1180400/gene:MD12G1036500/gene:MD05G1010900/gene:MD12G1008100/gene:MD11G1123300/gene:MD16G1193500/gene:MD04G1121900/gene:MD01G1019700/gen…	MD02G1075800/MD13G1277900/MD04G1119400/MD03G1198000/MD12G1136700/MD09G1270600/MD02G1020800/MD05G1348000/MD10G1009700/MD07G1290500/MD16G1181300/MD15G1233400/MD17G1215800/MD01G1219500/MD13G1180400/MD12G1036500/MD05G1010900/MD12G1008100/MD11G1123300/MD16G1193500/MD04G1121900/MD01G1019700/MD14G1023300/MD10G1322400/MD17G1268700/MD05G1271100	26	19	gene:MD13G1277900/gene:MD04G1119400/gene:MD03G1198000/gene:MD12G1136700/gene:MD02G1020800/gene:MD05G1348000/gene:MD10G1009700/gene:MD07G1290500/gene:MD17G1215800/gene:MD12G1036500/gene:MD05G1010900/gene:MD12G1008100/gene:MD16G1193500/gene:MD04G1121900/gene:MD01G1019700/gene:MD14G1023300/gene:MD10G1322400/gene:MD17G1268700/gene:MD05G1271100	7	gene:MD02G1075800/gene:MD09G1270600/gene:MD16G1181300/gene:MD15G1233400/gene:MD01G1219500/gene:MD13G1180400/gene:MD11G1123300
BP	GO:0009719	response to endogenous stimulus	31/3533	76/10950	0.0723867	0.270707	gene:MD10G1287900/gene:MD02G1096700/gene:MD08G1015500/gene:MD11G1132400/gene:MD14G1148500/gene:MD02G1100200/gene:MD02G1133900/gene:MD15G1221400/gene:MD05G1052400/gene:MD04G1096900/gene:MD06G1111100/gene:MD14G1131900/gene:MD03G1116000/gene:MD01G1083400/gene:MD05G1223400/gene:MD06G1132100/gene:MD05G1279200/gene:MD00G1036600/gene:MD07G1152100/gene:MD09G1282200/gene:MD05G1309400/gene:MD15G1359400/gen…	MD10G1287900/MD02G1096700/MD08G1015500/MD11G1132400/MD14G1148500/MD02G1100200/MD02G1133900/MD15G1221400/MD05G1052400/MD04G1096900/MD06G1111100/MD14G1131900/MD03G1116000/MD01G1083400/MD05G1223400/MD06G1132100/MD05G1279200/MD00G1036600/MD07G1152100/MD09G1282200/MD05G1309400/MD15G1359400/MD15G1014300/MD10G1257900/MD15G1014400/MD07G1297400/MD01G1108100/MD07G1117400/MD04G1082600/MD10G1202100/MD09G1166…	31	13	gene:MD08G1015500/gene:MD02G1100200/gene:MD02G1133900/gene:MD04G1096900/gene:MD05G1223400/gene:MD09G1282200/gene:MD15G1014300/gene:MD15G1014400/gene:MD07G1297400/gene:MD01G1108100/gene:MD07G1117400/gene:MD04G1082600/gene:MD09G1166400	18	gene:MD10G1287900/gene:MD02G1096700/gene:MD11G1132400/gene:MD14G1148500/gene:MD15G1221400/gene:MD05G1052400/gene:MD06G1111100/gene:MD14G1131900/gene:MD03G1116000/gene:MD01G1083400/gene:MD06G1132100/gene:MD05G1279200/gene:MD00G1036600/gene:MD07G1152100/gene:MD05G1309400/gene:MD15G1359400/gene:MD10G1257900/gene:MD10G1202100
BP	GO:0009725	response to hormone	31/3533	76/10950	0.0723867	0.270707	gene:MD10G1287900/gene:MD02G1096700/gene:MD08G1015500/gene:MD11G1132400/gene:MD14G1148500/gene:MD02G1100200/gene:MD02G1133900/gene:MD15G1221400/gene:MD05G1052400/gene:MD04G1096900/gene:MD06G1111100/gene:MD14G1131900/gene:MD03G1116000/gene:MD01G1083400/gene:MD05G1223400/gene:MD06G1132100/gene:MD05G1279200/gene:MD00G1036600/gene:MD07G1152100/gene:MD09G1282200/gene:MD05G1309400/gene:MD15G1359400/gen…	MD10G1287900/MD02G1096700/MD08G1015500/MD11G1132400/MD14G1148500/MD02G1100200/MD02G1133900/MD15G1221400/MD05G1052400/MD04G1096900/MD06G1111100/MD14G1131900/MD03G1116000/MD01G1083400/MD05G1223400/MD06G1132100/MD05G1279200/MD00G1036600/MD07G1152100/MD09G1282200/MD05G1309400/MD15G1359400/MD15G1014300/MD10G1257900/MD15G1014400/MD07G1297400/MD01G1108100/MD07G1117400/MD04G1082600/MD10G1202100/MD09G1166…	31	13	gene:MD08G1015500/gene:MD02G1100200/gene:MD02G1133900/gene:MD04G1096900/gene:MD05G1223400/gene:MD09G1282200/gene:MD15G1014300/gene:MD15G1014400/gene:MD07G1297400/gene:MD01G1108100/gene:MD07G1117400/gene:MD04G1082600/gene:MD09G1166400	18	gene:MD10G1287900/gene:MD02G1096700/gene:MD11G1132400/gene:MD14G1148500/gene:MD15G1221400/gene:MD05G1052400/gene:MD06G1111100/gene:MD14G1131900/gene:MD03G1116000/gene:MD01G1083400/gene:MD06G1132100/gene:MD05G1279200/gene:MD00G1036600/gene:MD07G1152100/gene:MD05G1309400/gene:MD15G1359400/gene:MD10G1257900/gene:MD10G1202100
BP	GO:0010033	response to organic substance	31/3533	76/10950	0.0723867	0.270707	gene:MD10G1287900/gene:MD02G1096700/gene:MD08G1015500/gene:MD11G1132400/gene:MD14G1148500/gene:MD02G1100200/gene:MD02G1133900/gene:MD15G1221400/gene:MD05G1052400/gene:MD04G1096900/gene:MD06G1111100/gene:MD14G1131900/gene:MD03G1116000/gene:MD01G1083400/gene:MD05G1223400/gene:MD06G1132100/gene:MD05G1279200/gene:MD00G1036600/gene:MD07G1152100/gene:MD09G1282200/gene:MD05G1309400/gene:MD15G1359400/gen…	MD10G1287900/MD02G1096700/MD08G1015500/MD11G1132400/MD14G1148500/MD02G1100200/MD02G1133900/MD15G1221400/MD05G1052400/MD04G1096900/MD06G1111100/MD14G1131900/MD03G1116000/MD01G1083400/MD05G1223400/MD06G1132100/MD05G1279200/MD00G1036600/MD07G1152100/MD09G1282200/MD05G1309400/MD15G1359400/MD15G1014300/MD10G1257900/MD15G1014400/MD07G1297400/MD01G1108100/MD07G1117400/MD04G1082600/MD10G1202100/MD09G1166…	31	13	gene:MD08G1015500/gene:MD02G1100200/gene:MD02G1133900/gene:MD04G1096900/gene:MD05G1223400/gene:MD09G1282200/gene:MD15G1014300/gene:MD15G1014400/gene:MD07G1297400/gene:MD01G1108100/gene:MD07G1117400/gene:MD04G1082600/gene:MD09G1166400	18	gene:MD10G1287900/gene:MD02G1096700/gene:MD11G1132400/gene:MD14G1148500/gene:MD15G1221400/gene:MD05G1052400/gene:MD06G1111100/gene:MD14G1131900/gene:MD03G1116000/gene:MD01G1083400/gene:MD06G1132100/gene:MD05G1279200/gene:MD00G1036600/gene:MD07G1152100/gene:MD05G1309400/gene:MD15G1359400/gene:MD10G1257900/gene:MD10G1202100
BP	GO:0015672	monovalent inorganic cation transport	41/3533	104/10950	0.0732873	0.271858	gene:MD08G1021400/gene:MD02G1020700/gene:MD06G1202600/gene:MD10G1058200/gene:MD09G1167000/gene:MD07G1092700/gene:MD07G1010400/gene:MD10G1043200/gene:MD02G1222900/gene:MD01G1053700/gene:MD16G1033600/gene:MD13G1031500/gene:MD02G1312800/gene:MD17G1161300/gene:MD07G1178800/gene:MD02G1073700/gene:MD15G1126100/gene:MD09G1035900/gene:MD14G1119200/gene:MD14G1211800/gene:MD10G1333000/gene:MD08G1017400/gen…	MD08G1021400/MD02G1020700/MD06G1202600/MD10G1058200/MD09G1167000/MD07G1092700/MD07G1010400/MD10G1043200/MD02G1222900/MD01G1053700/MD16G1033600/MD13G1031500/MD02G1312800/MD17G1161300/MD07G1178800/MD02G1073700/MD15G1126100/MD09G1035900/MD14G1119200/MD14G1211800/MD10G1333000/MD08G1017400/MD16G1090100/MD15G1347200/MD13G1089700/MD16G1090000/MD03G1175800/MD07G1310400/MD07G1141400/MD05G1045600/MD00G1085…	41	31	gene:MD08G1021400/gene:MD02G1020700/gene:MD06G1202600/gene:MD09G1167000/gene:MD07G1092700/gene:MD07G1010400/gene:MD02G1222900/gene:MD01G1053700/gene:MD16G1033600/gene:MD13G1031500/gene:MD02G1312800/gene:MD17G1161300/gene:MD07G1178800/gene:MD02G1073700/gene:MD09G1035900/gene:MD14G1211800/gene:MD10G1333000/gene:MD08G1017400/gene:MD15G1347200/gene:MD13G1089700/gene:MD16G1090000/gene:MD03G1175800/gen…	10	gene:MD10G1058200/gene:MD10G1043200/gene:MD15G1126100/gene:MD14G1119200/gene:MD16G1090100/gene:MD00G1085500/gene:MD15G1163900/gene:MD10G1230100/gene:MD05G1347300/gene:MD05G1055000
BP	GO:0009064	glutamine family amino acid metabolic process	8/3533	15/10950	0.0741883	0.271858	gene:MD13G1277900/gene:MD09G1270600/gene:MD07G1290500/gene:MD16G1181300/gene:MD01G1219500/gene:MD13G1180400/gene:MD04G1121900/gene:MD17G1268700	MD13G1277900/MD09G1270600/MD07G1290500/MD16G1181300/MD01G1219500/MD13G1180400/MD04G1121900/MD17G1268700	8	4	gene:MD13G1277900/gene:MD07G1290500/gene:MD04G1121900/gene:MD17G1268700	4	gene:MD09G1270600/gene:MD16G1181300/gene:MD01G1219500/gene:MD13G1180400
BP	GO:0009084	glutamine family amino acid biosynthetic process	8/3533	15/10950	0.0741883	0.271858	gene:MD13G1277900/gene:MD09G1270600/gene:MD07G1290500/gene:MD16G1181300/gene:MD01G1219500/gene:MD13G1180400/gene:MD04G1121900/gene:MD17G1268700	MD13G1277900/MD09G1270600/MD07G1290500/MD16G1181300/MD01G1219500/MD13G1180400/MD04G1121900/MD17G1268700	8	4	gene:MD13G1277900/gene:MD07G1290500/gene:MD04G1121900/gene:MD17G1268700	4	gene:MD09G1270600/gene:MD16G1181300/gene:MD01G1219500/gene:MD13G1180400
BP	GO:0006073	cellular glucan metabolic process	34/3533	85/10950	0.0802212	0.288144	gene:MD00G1146900/gene:MD02G1192600/gene:MD08G1147200/gene:MD17G1089900/gene:MD09G1102600/gene:MD06G1027300/gene:MD11G1146700/gene:MD17G1099500/gene:MD17G1099600/gene:MD13G1134600/gene:MD02G1211500/gene:MD16G1014000/gene:MD16G1278900/gene:MD03G1029100/gene:MD07G1011100/novel.2072/gene:MD16G1267300/gene:MD13G1237300/gene:MD04G1240800/gene:MD05G1029400/gene:MD05G1189700/gene:MD06G1203900/gene:MD04G…	MD00G1146900/MD02G1192600/MD08G1147200/MD17G1089900/MD09G1102600/MD06G1027300/MD11G1146700/MD17G1099500/MD17G1099600/MD13G1134600/MD02G1211500/MD16G1014000/MD16G1278900/MD03G1029100/MD07G1011100/-/MD16G1267300/MD13G1237300/MD04G1240800/MD05G1029400/MD05G1189700/MD06G1203900/MD04G1020100/MD02G1319100/MD17G1140000/MD14G1132200/MD16G1145200/MD03G1015000/MD10G1295000/MD07G1001800/MD02G1311600/MD15G13…	34	16	gene:MD00G1146900/gene:MD08G1147200/gene:MD06G1027300/gene:MD17G1099500/gene:MD17G1099600/gene:MD16G1278900/gene:MD03G1029100/novel.2072/gene:MD16G1267300/gene:MD04G1240800/gene:MD06G1203900/gene:MD02G1319100/gene:MD17G1140000/gene:MD16G1145200/gene:MD10G1295000/gene:MD15G1340200	18	gene:MD02G1192600/gene:MD17G1089900/gene:MD09G1102600/gene:MD11G1146700/gene:MD13G1134600/gene:MD02G1211500/gene:MD16G1014000/gene:MD07G1011100/gene:MD13G1237300/gene:MD05G1029400/gene:MD05G1189700/gene:MD04G1020100/gene:MD14G1132200/gene:MD03G1015000/gene:MD07G1001800/gene:MD02G1311600/gene:MD10G1315100/gene:MD15G1303500
BP	GO:0044042	glucan metabolic process	34/3533	85/10950	0.0802212	0.288144	gene:MD00G1146900/gene:MD02G1192600/gene:MD08G1147200/gene:MD17G1089900/gene:MD09G1102600/gene:MD06G1027300/gene:MD11G1146700/gene:MD17G1099500/gene:MD17G1099600/gene:MD13G1134600/gene:MD02G1211500/gene:MD16G1014000/gene:MD16G1278900/gene:MD03G1029100/gene:MD07G1011100/novel.2072/gene:MD16G1267300/gene:MD13G1237300/gene:MD04G1240800/gene:MD05G1029400/gene:MD05G1189700/gene:MD06G1203900/gene:MD04G…	MD00G1146900/MD02G1192600/MD08G1147200/MD17G1089900/MD09G1102600/MD06G1027300/MD11G1146700/MD17G1099500/MD17G1099600/MD13G1134600/MD02G1211500/MD16G1014000/MD16G1278900/MD03G1029100/MD07G1011100/-/MD16G1267300/MD13G1237300/MD04G1240800/MD05G1029400/MD05G1189700/MD06G1203900/MD04G1020100/MD02G1319100/MD17G1140000/MD14G1132200/MD16G1145200/MD03G1015000/MD10G1295000/MD07G1001800/MD02G1311600/MD15G13…	34	16	gene:MD00G1146900/gene:MD08G1147200/gene:MD06G1027300/gene:MD17G1099500/gene:MD17G1099600/gene:MD16G1278900/gene:MD03G1029100/novel.2072/gene:MD16G1267300/gene:MD04G1240800/gene:MD06G1203900/gene:MD02G1319100/gene:MD17G1140000/gene:MD16G1145200/gene:MD10G1295000/gene:MD15G1340200	18	gene:MD02G1192600/gene:MD17G1089900/gene:MD09G1102600/gene:MD11G1146700/gene:MD13G1134600/gene:MD02G1211500/gene:MD16G1014000/gene:MD07G1011100/gene:MD13G1237300/gene:MD05G1029400/gene:MD05G1189700/gene:MD04G1020100/gene:MD14G1132200/gene:MD03G1015000/gene:MD07G1001800/gene:MD02G1311600/gene:MD10G1315100/gene:MD15G1303500
BP	GO:0044264	cellular polysaccharide metabolic process	34/3533	85/10950	0.0802212	0.288144	gene:MD00G1146900/gene:MD02G1192600/gene:MD08G1147200/gene:MD17G1089900/gene:MD09G1102600/gene:MD06G1027300/gene:MD11G1146700/gene:MD17G1099500/gene:MD17G1099600/gene:MD13G1134600/gene:MD02G1211500/gene:MD16G1014000/gene:MD16G1278900/gene:MD03G1029100/gene:MD07G1011100/novel.2072/gene:MD16G1267300/gene:MD13G1237300/gene:MD04G1240800/gene:MD05G1029400/gene:MD05G1189700/gene:MD06G1203900/gene:MD04G…	MD00G1146900/MD02G1192600/MD08G1147200/MD17G1089900/MD09G1102600/MD06G1027300/MD11G1146700/MD17G1099500/MD17G1099600/MD13G1134600/MD02G1211500/MD16G1014000/MD16G1278900/MD03G1029100/MD07G1011100/-/MD16G1267300/MD13G1237300/MD04G1240800/MD05G1029400/MD05G1189700/MD06G1203900/MD04G1020100/MD02G1319100/MD17G1140000/MD14G1132200/MD16G1145200/MD03G1015000/MD10G1295000/MD07G1001800/MD02G1311600/MD15G13…	34	16	gene:MD00G1146900/gene:MD08G1147200/gene:MD06G1027300/gene:MD17G1099500/gene:MD17G1099600/gene:MD16G1278900/gene:MD03G1029100/novel.2072/gene:MD16G1267300/gene:MD04G1240800/gene:MD06G1203900/gene:MD02G1319100/gene:MD17G1140000/gene:MD16G1145200/gene:MD10G1295000/gene:MD15G1340200	18	gene:MD02G1192600/gene:MD17G1089900/gene:MD09G1102600/gene:MD11G1146700/gene:MD13G1134600/gene:MD02G1211500/gene:MD16G1014000/gene:MD07G1011100/gene:MD13G1237300/gene:MD05G1029400/gene:MD05G1189700/gene:MD04G1020100/gene:MD14G1132200/gene:MD03G1015000/gene:MD07G1001800/gene:MD02G1311600/gene:MD10G1315100/gene:MD15G1303500
BP	GO:0044711	single-organism biosynthetic process	159/3533	449/10950	0.0807436	0.288144	gene:MD02G1075800/gene:MD13G1277900/gene:MD04G1119400/gene:MD03G1198000/gene:MD12G1136700/gene:MD07G1175200/gene:MD00G1146900/gene:MD06G1089200/gene:MD08G1186700/gene:MD08G1147200/gene:MD11G1093000/gene:MD10G1075000/gene:MD16G1177200/gene:MD06G1202600/gene:MD15G1391200/gene:MD06G1131500/gene:MD09G1270600/gene:MD04G1198600/gene:MD07G1092700/gene:MD04G1239600/gene:MD03G1252200/gene:MD12G1205900/gen…	MD02G1075800/MD13G1277900/MD04G1119400/MD03G1198000/MD12G1136700/MD07G1175200/MD00G1146900/MD06G1089200/MD08G1186700/MD08G1147200/MD11G1093000/MD10G1075000/MD16G1177200/MD06G1202600/MD15G1391200/MD06G1131500/MD09G1270600/MD04G1198600/MD07G1092700/MD04G1239600/MD03G1252200/MD12G1205900/MD02G1020800/MD07G1214500/MD05G1348000/MD07G1010400/MD09G1126500/MD17G1099500/MD07G1131200/MD02G1154400/MD07G1278…	159	113	gene:MD13G1277900/gene:MD04G1119400/gene:MD03G1198000/gene:MD12G1136700/gene:MD07G1175200/gene:MD00G1146900/gene:MD06G1089200/gene:MD08G1186700/gene:MD08G1147200/gene:MD11G1093000/gene:MD06G1202600/gene:MD04G1198600/gene:MD07G1092700/gene:MD02G1020800/gene:MD07G1214500/gene:MD05G1348000/gene:MD07G1010400/gene:MD09G1126500/gene:MD17G1099500/gene:MD07G1131200/gene:MD02G1154400/gene:MD07G1278900/gen…	46	gene:MD02G1075800/gene:MD10G1075000/gene:MD16G1177200/gene:MD15G1391200/gene:MD06G1131500/gene:MD09G1270600/gene:MD04G1239600/gene:MD03G1252200/gene:MD12G1205900/gene:MD10G1043200/gene:MD02G1211500/gene:MD03G1074000/gene:MD09G1262400/gene:MD16G1181300/gene:MD06G1103800/gene:MD15G1126100/gene:MD10G1247600/gene:MD05G1065300/gene:MD02G1104100/gene:MD07G1011100/gene:MD15G1233400/gene:MD09G1082100/gen…
BP	GO:0072657	protein localization to membrane	13/3533	28/10950	0.0828966	0.29201	gene:MD17G1213700/gene:MD13G1110100/gene:MD11G1111800/gene:MD16G1110000/gene:MD16G1106700/gene:MD02G1116800/gene:MD15G1151700/gene:MD10G1191500/gene:MD07G1148500/gene:MD08G1231600/gene:MD14G1148000/gene:MD06G1106300/gene:MD13G1143900	MD17G1213700/MD13G1110100/MD11G1111800/MD16G1110000/MD16G1106700/MD02G1116800/MD15G1151700/MD10G1191500/MD07G1148500/MD08G1231600/MD14G1148000/MD06G1106300/MD13G1143900	13	12	gene:MD17G1213700/gene:MD13G1110100/gene:MD16G1110000/gene:MD16G1106700/gene:MD02G1116800/gene:MD15G1151700/gene:MD10G1191500/gene:MD07G1148500/gene:MD08G1231600/gene:MD14G1148000/gene:MD06G1106300/gene:MD13G1143900	1	gene:MD11G1111800
BP	GO:0090150	establishment of protein localization to membrane	13/3533	28/10950	0.0828966	0.29201	gene:MD17G1213700/gene:MD13G1110100/gene:MD11G1111800/gene:MD16G1110000/gene:MD16G1106700/gene:MD02G1116800/gene:MD15G1151700/gene:MD10G1191500/gene:MD07G1148500/gene:MD08G1231600/gene:MD14G1148000/gene:MD06G1106300/gene:MD13G1143900	MD17G1213700/MD13G1110100/MD11G1111800/MD16G1110000/MD16G1106700/MD02G1116800/MD15G1151700/MD10G1191500/MD07G1148500/MD08G1231600/MD14G1148000/MD06G1106300/MD13G1143900	13	12	gene:MD17G1213700/gene:MD13G1110100/gene:MD16G1110000/gene:MD16G1106700/gene:MD02G1116800/gene:MD15G1151700/gene:MD10G1191500/gene:MD07G1148500/gene:MD08G1231600/gene:MD14G1148000/gene:MD06G1106300/gene:MD13G1143900	1	gene:MD11G1111800
BP	GO:0009057	macromolecule catabolic process	64/3533	171/10950	0.0860438	0.301153	gene:MD13G1174000/gene:MD14G1223300/gene:MD15G1344700/gene:MD17G1165500/gene:MD17G1076200/gene:MD05G1251300/gene:MD10G1030600/gene:MD13G1278500/gene:MD02G1120300/gene:MD04G1056200/gene:MD15G1008400/gene:MD09G1103800/gene:MD10G1231800/gene:MD15G1234400/gene:MD04G1030300/gene:MD13G1234400/gene:MD10G1036500/gene:MD02G1120200/gene:MD05G1246200/gene:MD10G1062700/gene:MD14G1092100/gene:MD08G1124600/gen…	MD13G1174000/MD14G1223300/MD15G1344700/MD17G1165500/MD17G1076200/MD05G1251300/MD10G1030600/MD13G1278500/MD02G1120300/MD04G1056200/MD15G1008400/MD09G1103800/MD10G1231800/MD15G1234400/MD04G1030300/MD13G1234400/MD10G1036500/MD02G1120200/MD05G1246200/MD10G1062700/MD14G1092100/MD08G1124600/MD06G1043900/MD17G1228500/MD09G1179900/MD07G1122000/MD10G1126400/MD17G1091600/MD17G1021000/MD16G1041300/MD03G1149…	64	44	gene:MD15G1344700/gene:MD17G1165500/gene:MD17G1076200/gene:MD05G1251300/gene:MD10G1030600/gene:MD02G1120300/gene:MD10G1231800/gene:MD15G1234400/gene:MD13G1234400/gene:MD02G1120200/gene:MD05G1246200/gene:MD10G1062700/gene:MD14G1092100/gene:MD08G1124600/gene:MD17G1228500/gene:MD09G1179900/gene:MD07G1122000/gene:MD10G1126400/gene:MD17G1091600/gene:MD17G1021000/gene:MD03G1149600/gene:MD10G1231900/gen…	20	gene:MD13G1174000/gene:MD14G1223300/gene:MD13G1278500/gene:MD04G1056200/gene:MD15G1008400/gene:MD09G1103800/gene:MD04G1030300/gene:MD10G1036500/gene:MD06G1043900/gene:MD16G1041300/gene:MD16G1158100/gene:MD05G1323700/gene:MD13G1040300/gene:MD13G1045100/gene:MD04G1029400/gene:MD10G1234600/gene:MD01G1218700/gene:MD07G1288600/gene:MD11G1097700/gene:MD15G1251900
BP	GO:1901136	carbohydrate derivative catabolic process	11/3533	23/10950	0.0872262	0.303347	gene:MD13G1278500/gene:MD02G1120300/gene:MD15G1234400/gene:MD04G1030300/gene:MD02G1120200/gene:MD16G1158100/gene:MD04G1047700/gene:MD15G1205500/gene:MD04G1029400/gene:MD09G1020100/gene:MD17G1020700	MD13G1278500/MD02G1120300/MD15G1234400/MD04G1030300/MD02G1120200/MD16G1158100/MD04G1047700/MD15G1205500/MD04G1029400/MD09G1020100/MD17G1020700	11	5	gene:MD02G1120300/gene:MD15G1234400/gene:MD02G1120200/gene:MD04G1047700/gene:MD15G1205500	6	gene:MD13G1278500/gene:MD04G1030300/gene:MD16G1158100/gene:MD04G1029400/gene:MD09G1020100/gene:MD17G1020700
BP	GO:0006811	ion transport	173/3533	494/10950	0.0988611	0.341634	gene:MD14G1154200/gene:MD08G1236000/gene:MD01G1221800/gene:MD05G1275000/gene:MD16G1102200/gene:MD11G1139100/gene:MD13G1024300/gene:MD17G1196100/gene:MD08G1021400/gene:MD09G1116900/gene:MD03G1282300/gene:MD05G1274700/gene:MD11G1298800/gene:MD02G1020700/gene:MD15G1049400/gene:MD06G1202600/gene:MD08G1026800/gene:MD10G1191900/gene:MD16G1045300/gene:MD10G1058200/gene:MD10G1262800/gene:MD09G1167000/gen…	MD14G1154200/MD08G1236000/MD01G1221800/MD05G1275000/MD16G1102200/MD11G1139100/MD13G1024300/MD17G1196100/MD08G1021400/MD09G1116900/MD03G1282300/MD05G1274700/MD11G1298800/MD02G1020700/MD15G1049400/MD06G1202600/MD08G1026800/MD10G1191900/MD16G1045300/MD10G1058200/MD10G1262800/MD09G1167000/MD12G1174700/MD13G1015600/MD07G1092700/MD10G1254500/MD16G1045200/MD01G1229700/MD01G1222100/MD11G1280200/MD17G1255…	173	97	gene:MD05G1275000/gene:MD11G1139100/gene:MD08G1021400/gene:MD09G1116900/gene:MD05G1274700/gene:MD11G1298800/gene:MD02G1020700/gene:MD15G1049400/gene:MD06G1202600/gene:MD16G1045300/gene:MD10G1262800/gene:MD09G1167000/gene:MD12G1174700/gene:MD07G1092700/gene:MD10G1254500/gene:MD16G1045200/gene:MD01G1229700/gene:MD11G1280200/gene:MD07G1189900/gene:MD10G1337700/gene:MD12G1113000/gene:MD07G1010400/gen…	76	gene:MD14G1154200/gene:MD08G1236000/gene:MD01G1221800/gene:MD16G1102200/gene:MD13G1024300/gene:MD17G1196100/gene:MD03G1282300/gene:MD08G1026800/gene:MD10G1191900/gene:MD10G1058200/gene:MD13G1015600/gene:MD01G1222100/gene:MD17G1255200/gene:MD04G1124700/gene:MD14G1243200/gene:MD12G1139700/gene:MD05G1121800/gene:MD17G1056400/gene:MD00G1189000/gene:MD11G1092300/gene:MD10G1043200/gene:MD12G1232400/gen…
BP	GO:0008652	cellular amino acid biosynthetic process	32/3533	81/10950	0.101582	0.348409	gene:MD02G1075800/gene:MD13G1277900/gene:MD04G1119400/gene:MD03G1198000/gene:MD12G1136700/gene:MD07G1175200/gene:MD08G1186700/gene:MD09G1270600/gene:MD04G1198600/gene:MD02G1020800/gene:MD07G1214500/gene:MD05G1348000/gene:MD10G1009700/gene:MD17G1232500/gene:MD07G1290500/gene:MD16G1181300/gene:MD15G1233400/gene:MD17G1215800/gene:MD01G1219500/gene:MD10G1088500/gene:MD13G1180400/gene:MD12G1036500/gen…	MD02G1075800/MD13G1277900/MD04G1119400/MD03G1198000/MD12G1136700/MD07G1175200/MD08G1186700/MD09G1270600/MD04G1198600/MD02G1020800/MD07G1214500/MD05G1348000/MD10G1009700/MD17G1232500/MD07G1290500/MD16G1181300/MD15G1233400/MD17G1215800/MD01G1219500/MD10G1088500/MD13G1180400/MD12G1036500/MD05G1010900/MD12G1008100/MD11G1123300/MD16G1193500/MD04G1121900/MD01G1019700/MD14G1023300/MD10G1322400/MD17G1268…	32	25	gene:MD13G1277900/gene:MD04G1119400/gene:MD03G1198000/gene:MD12G1136700/gene:MD07G1175200/gene:MD08G1186700/gene:MD04G1198600/gene:MD02G1020800/gene:MD07G1214500/gene:MD05G1348000/gene:MD10G1009700/gene:MD17G1232500/gene:MD07G1290500/gene:MD17G1215800/gene:MD10G1088500/gene:MD12G1036500/gene:MD05G1010900/gene:MD12G1008100/gene:MD16G1193500/gene:MD04G1121900/gene:MD01G1019700/gene:MD14G1023300/gen…	7	gene:MD02G1075800/gene:MD09G1270600/gene:MD16G1181300/gene:MD15G1233400/gene:MD01G1219500/gene:MD13G1180400/gene:MD11G1123300
BP	GO:0048583	regulation of response to stimulus	10/3533	21/10950	0.103668	0.348409	gene:MD15G1225500/gene:MD10G1143300/gene:MD01G1217800/gene:MD08G1054800/gene:MD01G1138600/gene:MD02G1105600/gene:MD05G1143400/gene:MD02G1202100/gene:MD07G1123200/gene:MD07G1202800	MD15G1225500/MD10G1143300/MD01G1217800/MD08G1054800/MD01G1138600/MD02G1105600/MD05G1143400/MD02G1202100/MD07G1123200/MD07G1202800	10	10	gene:MD15G1225500/gene:MD10G1143300/gene:MD01G1217800/gene:MD08G1054800/gene:MD01G1138600/gene:MD02G1105600/gene:MD05G1143400/gene:MD02G1202100/gene:MD07G1123200/gene:MD07G1202800	0
BP	GO:0006487	protein N-linked glycosylation	6/3533	11/10950	0.106565	0.348409	gene:MD15G1169200/gene:MD15G1269000/gene:MD10G1081300/gene:MD10G1181500/gene:MD05G1070400/gene:MD13G1100100	MD15G1169200/MD15G1269000/MD10G1081300/MD10G1181500/MD05G1070400/MD13G1100100	6	5	gene:MD15G1169200/gene:MD15G1269000/gene:MD10G1081300/gene:MD10G1181500/gene:MD05G1070400	1	gene:MD13G1100100
BP	GO:0006721	terpenoid metabolic process	6/3533	11/10950	0.106565	0.348409	gene:MD16G1177200/gene:MD01G1041300/gene:MD03G1117300/gene:MD15G1309900/gene:MD15G1119100/gene:MD13G1175400	MD16G1177200/MD01G1041300/MD03G1117300/MD15G1309900/MD15G1119100/MD13G1175400	6	3	gene:MD01G1041300/gene:MD03G1117300/gene:MD15G1309900	3	gene:MD16G1177200/gene:MD15G1119100/gene:MD13G1175400
BP	GO:0009605	response to external stimulus	6/3533	11/10950	0.106565	0.348409	gene:MD04G1183900/gene:MD04G1225300/gene:MD16G1153800/gene:MD04G1225400/gene:MD13G1153400/gene:MD05G1291600	MD04G1183900/MD04G1225300/MD16G1153800/MD04G1225400/MD13G1153400/MD05G1291600	6	2	gene:MD04G1225300/gene:MD04G1225400	4	gene:MD04G1183900/gene:MD16G1153800/gene:MD13G1153400/gene:MD05G1291600
BP	GO:0016114	terpenoid biosynthetic process	6/3533	11/10950	0.106565	0.348409	gene:MD16G1177200/gene:MD01G1041300/gene:MD03G1117300/gene:MD15G1309900/gene:MD15G1119100/gene:MD13G1175400	MD16G1177200/MD01G1041300/MD03G1117300/MD15G1309900/MD15G1119100/MD13G1175400	6	3	gene:MD01G1041300/gene:MD03G1117300/gene:MD15G1309900	3	gene:MD16G1177200/gene:MD15G1119100/gene:MD13G1175400
BP	GO:0019682	glyceraldehyde-3-phosphate metabolic process	6/3533	11/10950	0.106565	0.348409	gene:MD09G1078700/gene:MD17G1068900/gene:MD10G1240700/gene:MD04G1222500/gene:MD14G1117900/gene:MD13G1028000	MD09G1078700/MD17G1068900/MD10G1240700/MD04G1222500/MD14G1117900/MD13G1028000	6	5	gene:MD09G1078700/gene:MD17G1068900/gene:MD04G1222500/gene:MD14G1117900/gene:MD13G1028000	1	gene:MD10G1240700
BP	GO:0044802	single-organism membrane organization	6/3533	11/10950	0.106565	0.348409	gene:MD11G1111800/gene:MD16G1106700/gene:MD02G1116800/gene:MD09G1023300/gene:MD07G1148500/gene:MD06G1106300	MD11G1111800/MD16G1106700/MD02G1116800/MD09G1023300/MD07G1148500/MD06G1106300	6	5	gene:MD16G1106700/gene:MD02G1116800/gene:MD09G1023300/gene:MD07G1148500/gene:MD06G1106300	1	gene:MD11G1111800
BP	GO:0061024	membrane organization	6/3533	11/10950	0.106565	0.348409	gene:MD11G1111800/gene:MD16G1106700/gene:MD02G1116800/gene:MD09G1023300/gene:MD07G1148500/gene:MD06G1106300	MD11G1111800/MD16G1106700/MD02G1116800/MD09G1023300/MD07G1148500/MD06G1106300	6	5	gene:MD16G1106700/gene:MD02G1116800/gene:MD09G1023300/gene:MD07G1148500/gene:MD06G1106300	1	gene:MD11G1111800
BP	GO:0015988	energy coupled proton transmembrane transport, against electrochemical gradient	11/3533	24/10950	0.115715	0.367328	gene:MD08G1021400/gene:MD14G1119200/gene:MD08G1017400/gene:MD15G1347200/gene:MD07G1310400/gene:MD00G1085500/gene:MD08G1161900/gene:MD03G1109800/gene:MD06G1099600/gene:MD08G1141700/gene:MD05G1055000	MD08G1021400/MD14G1119200/MD08G1017400/MD15G1347200/MD07G1310400/MD00G1085500/MD08G1161900/MD03G1109800/MD06G1099600/MD08G1141700/MD05G1055000	11	8	gene:MD08G1021400/gene:MD08G1017400/gene:MD15G1347200/gene:MD07G1310400/gene:MD08G1161900/gene:MD03G1109800/gene:MD06G1099600/gene:MD08G1141700	3	gene:MD14G1119200/gene:MD00G1085500/gene:MD05G1055000
BP	GO:0015991	ATP hydrolysis coupled proton transport	11/3533	24/10950	0.115715	0.367328	gene:MD08G1021400/gene:MD14G1119200/gene:MD08G1017400/gene:MD15G1347200/gene:MD07G1310400/gene:MD00G1085500/gene:MD08G1161900/gene:MD03G1109800/gene:MD06G1099600/gene:MD08G1141700/gene:MD05G1055000	MD08G1021400/MD14G1119200/MD08G1017400/MD15G1347200/MD07G1310400/MD00G1085500/MD08G1161900/MD03G1109800/MD06G1099600/MD08G1141700/MD05G1055000	11	8	gene:MD08G1021400/gene:MD08G1017400/gene:MD15G1347200/gene:MD07G1310400/gene:MD08G1161900/gene:MD03G1109800/gene:MD06G1099600/gene:MD08G1141700	3	gene:MD14G1119200/gene:MD00G1085500/gene:MD05G1055000
BP	GO:0090662	ATP hydrolysis coupled transmembrane transport	11/3533	24/10950	0.115715	0.367328	gene:MD08G1021400/gene:MD14G1119200/gene:MD08G1017400/gene:MD15G1347200/gene:MD07G1310400/gene:MD00G1085500/gene:MD08G1161900/gene:MD03G1109800/gene:MD06G1099600/gene:MD08G1141700/gene:MD05G1055000	MD08G1021400/MD14G1119200/MD08G1017400/MD15G1347200/MD07G1310400/MD00G1085500/MD08G1161900/MD03G1109800/MD06G1099600/MD08G1141700/MD05G1055000	11	8	gene:MD08G1021400/gene:MD08G1017400/gene:MD15G1347200/gene:MD07G1310400/gene:MD08G1161900/gene:MD03G1109800/gene:MD06G1099600/gene:MD08G1141700	3	gene:MD14G1119200/gene:MD00G1085500/gene:MD05G1055000
BP	GO:0099131	ATP hydrolysis coupled ion transmembrane transport	11/3533	24/10950	0.115715	0.367328	gene:MD08G1021400/gene:MD14G1119200/gene:MD08G1017400/gene:MD15G1347200/gene:MD07G1310400/gene:MD00G1085500/gene:MD08G1161900/gene:MD03G1109800/gene:MD06G1099600/gene:MD08G1141700/gene:MD05G1055000	MD08G1021400/MD14G1119200/MD08G1017400/MD15G1347200/MD07G1310400/MD00G1085500/MD08G1161900/MD03G1109800/MD06G1099600/MD08G1141700/MD05G1055000	11	8	gene:MD08G1021400/gene:MD08G1017400/gene:MD15G1347200/gene:MD07G1310400/gene:MD08G1161900/gene:MD03G1109800/gene:MD06G1099600/gene:MD08G1141700	3	gene:MD14G1119200/gene:MD00G1085500/gene:MD05G1055000
BP	GO:0099132	ATP hydrolysis coupled cation transmembrane transport	11/3533	24/10950	0.115715	0.367328	gene:MD08G1021400/gene:MD14G1119200/gene:MD08G1017400/gene:MD15G1347200/gene:MD07G1310400/gene:MD00G1085500/gene:MD08G1161900/gene:MD03G1109800/gene:MD06G1099600/gene:MD08G1141700/gene:MD05G1055000	MD08G1021400/MD14G1119200/MD08G1017400/MD15G1347200/MD07G1310400/MD00G1085500/MD08G1161900/MD03G1109800/MD06G1099600/MD08G1141700/MD05G1055000	11	8	gene:MD08G1021400/gene:MD08G1017400/gene:MD15G1347200/gene:MD07G1310400/gene:MD08G1161900/gene:MD03G1109800/gene:MD06G1099600/gene:MD08G1141700	3	gene:MD14G1119200/gene:MD00G1085500/gene:MD05G1055000
BP	GO:0034220	ion transmembrane transport	45/3533	120/10950	0.128696	0.406172	gene:MD08G1021400/gene:MD05G1274700/gene:MD06G1202600/gene:MD07G1092700/gene:MD07G1010400/gene:MD10G1043200/gene:MD02G1222900/gene:MD02G1312800/gene:MD07G1178800/gene:MD02G1073700/gene:MD15G1126100/gene:MD09G1035900/gene:MD14G1119200/gene:MD14G1211800/gene:MD03G1006600/gene:MD08G1017400/gene:MD16G1036200/gene:MD11G1009700/gene:MD03G1082600/gene:MD12G1155800/gene:MD05G1274900/gene:MD16G1090100/gen…	MD08G1021400/MD05G1274700/MD06G1202600/MD07G1092700/MD07G1010400/MD10G1043200/MD02G1222900/MD02G1312800/MD07G1178800/MD02G1073700/MD15G1126100/MD09G1035900/MD14G1119200/MD14G1211800/MD03G1006600/MD08G1017400/MD16G1036200/MD11G1009700/MD03G1082600/MD12G1155800/MD05G1274900/MD16G1090100/MD05G1096900/MD12G1010300/MD12G1010500/MD15G1347200/MD13G1089700/MD16G1090000/MD01G1000200/MD07G1310400/MD00G1085…	45	29	gene:MD08G1021400/gene:MD05G1274700/gene:MD06G1202600/gene:MD07G1092700/gene:MD07G1010400/gene:MD02G1222900/gene:MD02G1312800/gene:MD07G1178800/gene:MD02G1073700/gene:MD09G1035900/gene:MD14G1211800/gene:MD08G1017400/gene:MD16G1036200/gene:MD03G1082600/gene:MD05G1096900/gene:MD15G1347200/gene:MD13G1089700/gene:MD16G1090000/gene:MD01G1000200/gene:MD07G1310400/gene:MD08G1161900/gene:MD15G1203200/gen…	16	gene:MD10G1043200/gene:MD15G1126100/gene:MD14G1119200/gene:MD03G1006600/gene:MD11G1009700/gene:MD12G1155800/gene:MD05G1274900/gene:MD16G1090100/gene:MD12G1010300/gene:MD12G1010500/gene:MD00G1085500/gene:MD10G1230100/gene:MD05G1347300/gene:MD14G1007600/gene:MD05G1206900/gene:MD05G1055000
BP	GO:0016042	lipid catabolic process	7/3533	14/10950	0.129537	0.406479	gene:MD01G1026400/gene:MD17G1234100/gene:MD15G1327100/gene:MD13G1127300/gene:MD09G1275900/gene:MD16G1162200/gene:MD13G1162400	MD01G1026400/MD17G1234100/MD15G1327100/MD13G1127300/MD09G1275900/MD16G1162200/MD13G1162400	7	3	gene:MD01G1026400/gene:MD17G1234100/gene:MD15G1327100	4	gene:MD13G1127300/gene:MD09G1275900/gene:MD16G1162200/gene:MD13G1162400
BP	GO:0006790	sulfur compound metabolic process	21/3533	52/10950	0.134818	0.420631	gene:MD02G1075800/gene:MD13G1141700/gene:MD02G1069100/gene:MD12G1028800/gene:MD06G1173200/gene:MD15G1141700/gene:MD04G1091900/gene:MD03G1074000/gene:MD15G1233400/gene:MD12G1224500/gene:MD03G1285900/gene:MD15G1200700/gene:MD15G1135000/gene:MD16G1254000/gene:MD12G1008100/gene:MD11G1305700/gene:MD11G1080300/gene:MD10G1320000/gene:MD09G1286600/gene:MD13G1229700/gene:MD09G1232600	MD02G1075800/MD13G1141700/MD02G1069100/MD12G1028800/MD06G1173200/MD15G1141700/MD04G1091900/MD03G1074000/MD15G1233400/MD12G1224500/MD03G1285900/MD15G1200700/MD15G1135000/MD16G1254000/MD12G1008100/MD11G1305700/MD11G1080300/MD10G1320000/MD09G1286600/MD13G1229700/MD09G1232600	21	12	gene:MD13G1141700/gene:MD02G1069100/gene:MD12G1028800/gene:MD15G1141700/gene:MD04G1091900/gene:MD03G1285900/gene:MD15G1135000/gene:MD12G1008100/gene:MD11G1305700/gene:MD09G1286600/gene:MD13G1229700/gene:MD09G1232600	9	gene:MD02G1075800/gene:MD06G1173200/gene:MD03G1074000/gene:MD15G1233400/gene:MD12G1224500/gene:MD15G1200700/gene:MD16G1254000/gene:MD11G1080300/gene:MD10G1320000
BP	GO:0016485	protein processing	8/3533	17/10950	0.147964	0.456431	gene:MD07G1214300/gene:MD15G1038100/gene:MD17G1267200/gene:MD04G1208000/gene:MD13G1117200/gene:MD06G1225300/gene:MD12G1222000/gene:MD14G1212200	MD07G1214300/MD15G1038100/MD17G1267200/MD04G1208000/MD13G1117200/MD06G1225300/MD12G1222000/MD14G1212200	8	7	gene:MD15G1038100/gene:MD17G1267200/gene:MD04G1208000/gene:MD13G1117200/gene:MD06G1225300/gene:MD12G1222000/gene:MD14G1212200	1	gene:MD07G1214300
BP	GO:0051604	protein maturation	8/3533	17/10950	0.147964	0.456431	gene:MD07G1214300/gene:MD15G1038100/gene:MD17G1267200/gene:MD04G1208000/gene:MD13G1117200/gene:MD06G1225300/gene:MD12G1222000/gene:MD14G1212200	MD07G1214300/MD15G1038100/MD17G1267200/MD04G1208000/MD13G1117200/MD06G1225300/MD12G1222000/MD14G1212200	8	7	gene:MD15G1038100/gene:MD17G1267200/gene:MD04G1208000/gene:MD13G1117200/gene:MD06G1225300/gene:MD12G1222000/gene:MD14G1212200	1	gene:MD07G1214300
BP	GO:0044272	sulfur compound biosynthetic process	11/3533	25/10950	0.14881	0.456463	gene:MD02G1075800/gene:MD13G1141700/gene:MD04G1091900/gene:MD03G1074000/gene:MD15G1233400/gene:MD12G1224500/gene:MD03G1285900/gene:MD12G1008100/gene:MD11G1305700/gene:MD11G1080300/gene:MD13G1229700	MD02G1075800/MD13G1141700/MD04G1091900/MD03G1074000/MD15G1233400/MD12G1224500/MD03G1285900/MD12G1008100/MD11G1305700/MD11G1080300/MD13G1229700	11	6	gene:MD13G1141700/gene:MD04G1091900/gene:MD03G1285900/gene:MD12G1008100/gene:MD11G1305700/gene:MD13G1229700	5	gene:MD02G1075800/gene:MD03G1074000/gene:MD15G1233400/gene:MD12G1224500/gene:MD11G1080300
BP	GO:0044265	cellular macromolecule catabolic process	47/3533	128/10950	0.161195	0.489118	gene:MD15G1344700/gene:MD17G1165500/gene:MD17G1076200/gene:MD05G1251300/gene:MD10G1030600/gene:MD15G1008400/gene:MD10G1231800/gene:MD13G1234400/gene:MD10G1036500/gene:MD05G1246200/gene:MD10G1062700/gene:MD14G1092100/gene:MD08G1124600/gene:MD17G1228500/gene:MD09G1179900/gene:MD07G1122000/gene:MD17G1021000/gene:MD16G1041300/gene:MD03G1149600/gene:MD10G1231900/gene:MD08G1028900/gene:MD15G1024400/gen…	MD15G1344700/MD17G1165500/MD17G1076200/MD05G1251300/MD10G1030600/MD15G1008400/MD10G1231800/MD13G1234400/MD10G1036500/MD05G1246200/MD10G1062700/MD14G1092100/MD08G1124600/MD17G1228500/MD09G1179900/MD07G1122000/MD17G1021000/MD16G1041300/MD03G1149600/MD10G1231900/MD08G1028900/MD15G1024400/MD09G1060800/MD02G1128200/MD16G1116800/MD05G1323700/MD02G1126100/MD00G1028400/MD01G1082000/MD16G1197000/MD05G1251…	47	37	gene:MD15G1344700/gene:MD17G1165500/gene:MD17G1076200/gene:MD05G1251300/gene:MD10G1030600/gene:MD10G1231800/gene:MD13G1234400/gene:MD05G1246200/gene:MD10G1062700/gene:MD14G1092100/gene:MD08G1124600/gene:MD17G1228500/gene:MD09G1179900/gene:MD07G1122000/gene:MD17G1021000/gene:MD03G1149600/gene:MD10G1231900/gene:MD08G1028900/gene:MD15G1024400/gene:MD09G1060800/gene:MD02G1128200/gene:MD16G1116800/gen…	10	gene:MD15G1008400/gene:MD10G1036500/gene:MD16G1041300/gene:MD05G1323700/gene:MD13G1040300/gene:MD10G1234600/gene:MD01G1218700/gene:MD07G1288600/gene:MD11G1097700/gene:MD15G1251900
BP	GO:0009073	aromatic amino acid family biosynthetic process	9/3533	20/10950	0.163039	0.489118	gene:MD07G1175200/gene:MD08G1186700/gene:MD04G1198600/gene:MD02G1020800/gene:MD07G1214500/gene:MD05G1348000/gene:MD17G1215800/gene:MD11G1123300/gene:MD10G1322400	MD07G1175200/MD08G1186700/MD04G1198600/MD02G1020800/MD07G1214500/MD05G1348000/MD17G1215800/MD11G1123300/MD10G1322400	9	8	gene:MD07G1175200/gene:MD08G1186700/gene:MD04G1198600/gene:MD02G1020800/gene:MD07G1214500/gene:MD05G1348000/gene:MD17G1215800/gene:MD10G1322400	1	gene:MD11G1123300
BP	GO:0022406	membrane docking	9/3533	20/10950	0.163039	0.489118	gene:MD01G1071200/gene:MD04G1079000/gene:MD13G1069100/gene:MD16G1069400/gene:MD06G1073800/gene:MD11G1004500/gene:MD11G1308000/gene:MD01G1103100/gene:MD07G1169800	MD01G1071200/MD04G1079000/MD13G1069100/MD16G1069400/MD06G1073800/MD11G1004500/MD11G1308000/MD01G1103100/MD07G1169800	9	9	gene:MD01G1071200/gene:MD04G1079000/gene:MD13G1069100/gene:MD16G1069400/gene:MD06G1073800/gene:MD11G1004500/gene:MD11G1308000/gene:MD01G1103100/gene:MD07G1169800	0
BP	GO:0048278	vesicle docking	9/3533	20/10950	0.163039	0.489118	gene:MD01G1071200/gene:MD04G1079000/gene:MD13G1069100/gene:MD16G1069400/gene:MD06G1073800/gene:MD11G1004500/gene:MD11G1308000/gene:MD01G1103100/gene:MD07G1169800	MD01G1071200/MD04G1079000/MD13G1069100/MD16G1069400/MD06G1073800/MD11G1004500/MD11G1308000/MD01G1103100/MD07G1169800	9	9	gene:MD01G1071200/gene:MD04G1079000/gene:MD13G1069100/gene:MD16G1069400/gene:MD06G1073800/gene:MD11G1004500/gene:MD11G1308000/gene:MD01G1103100/gene:MD07G1169800	0
BP	GO:0003333	amino acid transmembrane transport	13/3533	31/10950	0.167712	0.489682	gene:MD05G1274700/gene:MD03G1006600/gene:MD16G1036200/gene:MD11G1009700/gene:MD05G1274900/gene:MD05G1096900/gene:MD12G1010300/gene:MD12G1010500/gene:MD01G1000200/gene:MD05G1245200/gene:MD14G1007600/gene:MD05G1206900/gene:MD02G1259000	MD05G1274700/MD03G1006600/MD16G1036200/MD11G1009700/MD05G1274900/MD05G1096900/MD12G1010300/MD12G1010500/MD01G1000200/MD05G1245200/MD14G1007600/MD05G1206900/MD02G1259000	13	6	gene:MD05G1274700/gene:MD16G1036200/gene:MD05G1096900/gene:MD01G1000200/gene:MD05G1245200/gene:MD02G1259000	7	gene:MD03G1006600/gene:MD11G1009700/gene:MD05G1274900/gene:MD12G1010300/gene:MD12G1010500/gene:MD14G1007600/gene:MD05G1206900
BP	GO:0006865	amino acid transport	13/3533	31/10950	0.167712	0.489682	gene:MD05G1274700/gene:MD03G1006600/gene:MD16G1036200/gene:MD11G1009700/gene:MD05G1274900/gene:MD05G1096900/gene:MD12G1010300/gene:MD12G1010500/gene:MD01G1000200/gene:MD05G1245200/gene:MD14G1007600/gene:MD05G1206900/gene:MD02G1259000	MD05G1274700/MD03G1006600/MD16G1036200/MD11G1009700/MD05G1274900/MD05G1096900/MD12G1010300/MD12G1010500/MD01G1000200/MD05G1245200/MD14G1007600/MD05G1206900/MD02G1259000	13	6	gene:MD05G1274700/gene:MD16G1036200/gene:MD05G1096900/gene:MD01G1000200/gene:MD05G1245200/gene:MD02G1259000	7	gene:MD03G1006600/gene:MD11G1009700/gene:MD05G1274900/gene:MD12G1010300/gene:MD12G1010500/gene:MD14G1007600/gene:MD05G1206900
BP	GO:0098656	anion transmembrane transport	13/3533	31/10950	0.167712	0.489682	gene:MD05G1274700/gene:MD03G1006600/gene:MD16G1036200/gene:MD11G1009700/gene:MD05G1274900/gene:MD05G1096900/gene:MD12G1010300/gene:MD12G1010500/gene:MD01G1000200/gene:MD05G1245200/gene:MD14G1007600/gene:MD05G1206900/gene:MD02G1259000	MD05G1274700/MD03G1006600/MD16G1036200/MD11G1009700/MD05G1274900/MD05G1096900/MD12G1010300/MD12G1010500/MD01G1000200/MD05G1245200/MD14G1007600/MD05G1206900/MD02G1259000	13	6	gene:MD05G1274700/gene:MD16G1036200/gene:MD05G1096900/gene:MD01G1000200/gene:MD05G1245200/gene:MD02G1259000	7	gene:MD03G1006600/gene:MD11G1009700/gene:MD05G1274900/gene:MD12G1010300/gene:MD12G1010500/gene:MD14G1007600/gene:MD05G1206900
BP	GO:1903825	organic acid transmembrane transport	13/3533	31/10950	0.167712	0.489682	gene:MD05G1274700/gene:MD03G1006600/gene:MD16G1036200/gene:MD11G1009700/gene:MD05G1274900/gene:MD05G1096900/gene:MD12G1010300/gene:MD12G1010500/gene:MD01G1000200/gene:MD05G1245200/gene:MD14G1007600/gene:MD05G1206900/gene:MD02G1259000	MD05G1274700/MD03G1006600/MD16G1036200/MD11G1009700/MD05G1274900/MD05G1096900/MD12G1010300/MD12G1010500/MD01G1000200/MD05G1245200/MD14G1007600/MD05G1206900/MD02G1259000	13	6	gene:MD05G1274700/gene:MD16G1036200/gene:MD05G1096900/gene:MD01G1000200/gene:MD05G1245200/gene:MD02G1259000	7	gene:MD03G1006600/gene:MD11G1009700/gene:MD05G1274900/gene:MD12G1010300/gene:MD12G1010500/gene:MD14G1007600/gene:MD05G1206900
BP	GO:1905039	carboxylic acid transmembrane transport	13/3533	31/10950	0.167712	0.489682	gene:MD05G1274700/gene:MD03G1006600/gene:MD16G1036200/gene:MD11G1009700/gene:MD05G1274900/gene:MD05G1096900/gene:MD12G1010300/gene:MD12G1010500/gene:MD01G1000200/gene:MD05G1245200/gene:MD14G1007600/gene:MD05G1206900/gene:MD02G1259000	MD05G1274700/MD03G1006600/MD16G1036200/MD11G1009700/MD05G1274900/MD05G1096900/MD12G1010300/MD12G1010500/MD01G1000200/MD05G1245200/MD14G1007600/MD05G1206900/MD02G1259000	13	6	gene:MD05G1274700/gene:MD16G1036200/gene:MD05G1096900/gene:MD01G1000200/gene:MD05G1245200/gene:MD02G1259000	7	gene:MD03G1006600/gene:MD11G1009700/gene:MD05G1274900/gene:MD12G1010300/gene:MD12G1010500/gene:MD14G1007600/gene:MD05G1206900
BP	GO:0006855	drug transmembrane transport	25/3533	65/10950	0.1734	0.498296	gene:MD01G1032800/gene:MD10G1320300/gene:MD06G1222800/gene:MD15G1378200/gene:MD10G1138300/gene:MD04G1165300/gene:MD08G1190900/gene:MD14G1012300/gene:MD15G1393900/gene:MD08G1037600/gene:MD16G1033800/gene:MD10G1045100/gene:MD17G1137500/gene:MD05G1039600/gene:MD05G1344300/gene:MD11G1148000/gene:MD15G1379100/gene:MD02G1066700/gene:MD17G1131800/gene:MD16G1033900/gene:MD11G1193400/gene:MD16G1102700/gen…	MD01G1032800/MD10G1320300/MD06G1222800/MD15G1378200/MD10G1138300/MD04G1165300/MD08G1190900/MD14G1012300/MD15G1393900/MD08G1037600/MD16G1033800/MD10G1045100/MD17G1137500/MD05G1039600/MD05G1344300/MD11G1148000/MD15G1379100/MD02G1066700/MD17G1131800/MD16G1033900/MD11G1193400/MD16G1102700/MD01G1206300/MD07G1264100/MD14G1231800	25	15	gene:MD01G1032800/gene:MD10G1320300/gene:MD06G1222800/gene:MD15G1378200/gene:MD10G1138300/gene:MD08G1190900/gene:MD14G1012300/gene:MD08G1037600/gene:MD16G1033800/gene:MD10G1045100/gene:MD11G1148000/gene:MD02G1066700/gene:MD17G1131800/gene:MD16G1033900/gene:MD11G1193400	10	gene:MD04G1165300/gene:MD15G1393900/gene:MD17G1137500/gene:MD05G1039600/gene:MD05G1344300/gene:MD15G1379100/gene:MD16G1102700/gene:MD01G1206300/gene:MD07G1264100/gene:MD14G1231800
BP	GO:0015893	drug transport	25/3533	65/10950	0.1734	0.498296	gene:MD01G1032800/gene:MD10G1320300/gene:MD06G1222800/gene:MD15G1378200/gene:MD10G1138300/gene:MD04G1165300/gene:MD08G1190900/gene:MD14G1012300/gene:MD15G1393900/gene:MD08G1037600/gene:MD16G1033800/gene:MD10G1045100/gene:MD17G1137500/gene:MD05G1039600/gene:MD05G1344300/gene:MD11G1148000/gene:MD15G1379100/gene:MD02G1066700/gene:MD17G1131800/gene:MD16G1033900/gene:MD11G1193400/gene:MD16G1102700/gen…	MD01G1032800/MD10G1320300/MD06G1222800/MD15G1378200/MD10G1138300/MD04G1165300/MD08G1190900/MD14G1012300/MD15G1393900/MD08G1037600/MD16G1033800/MD10G1045100/MD17G1137500/MD05G1039600/MD05G1344300/MD11G1148000/MD15G1379100/MD02G1066700/MD17G1131800/MD16G1033900/MD11G1193400/MD16G1102700/MD01G1206300/MD07G1264100/MD14G1231800	25	15	gene:MD01G1032800/gene:MD10G1320300/gene:MD06G1222800/gene:MD15G1378200/gene:MD10G1138300/gene:MD08G1190900/gene:MD14G1012300/gene:MD08G1037600/gene:MD16G1033800/gene:MD10G1045100/gene:MD11G1148000/gene:MD02G1066700/gene:MD17G1131800/gene:MD16G1033900/gene:MD11G1193400	10	gene:MD04G1165300/gene:MD15G1393900/gene:MD17G1137500/gene:MD05G1039600/gene:MD05G1344300/gene:MD15G1379100/gene:MD16G1102700/gene:MD01G1206300/gene:MD07G1264100/gene:MD14G1231800
BP	GO:0042493	response to drug	25/3533	65/10950	0.1734	0.498296	gene:MD01G1032800/gene:MD10G1320300/gene:MD06G1222800/gene:MD15G1378200/gene:MD10G1138300/gene:MD04G1165300/gene:MD08G1190900/gene:MD14G1012300/gene:MD15G1393900/gene:MD08G1037600/gene:MD16G1033800/gene:MD10G1045100/gene:MD17G1137500/gene:MD05G1039600/gene:MD05G1344300/gene:MD11G1148000/gene:MD15G1379100/gene:MD02G1066700/gene:MD17G1131800/gene:MD16G1033900/gene:MD11G1193400/gene:MD16G1102700/gen…	MD01G1032800/MD10G1320300/MD06G1222800/MD15G1378200/MD10G1138300/MD04G1165300/MD08G1190900/MD14G1012300/MD15G1393900/MD08G1037600/MD16G1033800/MD10G1045100/MD17G1137500/MD05G1039600/MD05G1344300/MD11G1148000/MD15G1379100/MD02G1066700/MD17G1131800/MD16G1033900/MD11G1193400/MD16G1102700/MD01G1206300/MD07G1264100/MD14G1231800	25	15	gene:MD01G1032800/gene:MD10G1320300/gene:MD06G1222800/gene:MD15G1378200/gene:MD10G1138300/gene:MD08G1190900/gene:MD14G1012300/gene:MD08G1037600/gene:MD16G1033800/gene:MD10G1045100/gene:MD11G1148000/gene:MD02G1066700/gene:MD17G1131800/gene:MD16G1033900/gene:MD11G1193400	10	gene:MD04G1165300/gene:MD15G1393900/gene:MD17G1137500/gene:MD05G1039600/gene:MD05G1344300/gene:MD15G1379100/gene:MD16G1102700/gene:MD01G1206300/gene:MD07G1264100/gene:MD14G1231800
BP	GO:0006081	cellular aldehyde metabolic process	7/3533	15/10950	0.177968	0.508746	gene:MD09G1078700/gene:MD17G1068900/gene:MD10G1240700/gene:MD03G1113000/gene:MD04G1222500/gene:MD14G1117900/gene:MD13G1028000	MD09G1078700/MD17G1068900/MD10G1240700/MD03G1113000/MD04G1222500/MD14G1117900/MD13G1028000	7	6	gene:MD09G1078700/gene:MD17G1068900/gene:MD03G1113000/gene:MD04G1222500/gene:MD14G1117900/gene:MD13G1028000	1	gene:MD10G1240700
BP	GO:0019220	regulation of phosphate metabolic process	5/3533	10/10950	0.19168	0.536704	gene:MD11G1285000/gene:MD07G1247000/gene:MD07G1113400/gene:MD09G1104900/gene:MD03G1264800	MD11G1285000/MD07G1247000/MD07G1113400/MD09G1104900/MD03G1264800	5	2	gene:MD11G1285000/gene:MD07G1247000	3	gene:MD07G1113400/gene:MD09G1104900/gene:MD03G1264800
BP	GO:0031399	regulation of protein modification process	5/3533	10/10950	0.19168	0.536704	gene:MD11G1285000/gene:MD07G1247000/gene:MD07G1113400/gene:MD09G1104900/gene:MD03G1264800	MD11G1285000/MD07G1247000/MD07G1113400/MD09G1104900/MD03G1264800	5	2	gene:MD11G1285000/gene:MD07G1247000	3	gene:MD07G1113400/gene:MD09G1104900/gene:MD03G1264800
BP	GO:0051174	regulation of phosphorus metabolic process	5/3533	10/10950	0.19168	0.536704	gene:MD11G1285000/gene:MD07G1247000/gene:MD07G1113400/gene:MD09G1104900/gene:MD03G1264800	MD11G1285000/MD07G1247000/MD07G1113400/MD09G1104900/MD03G1264800	5	2	gene:MD11G1285000/gene:MD07G1247000	3	gene:MD07G1113400/gene:MD09G1104900/gene:MD03G1264800
BP	GO:0072350	tricarboxylic acid metabolic process	5/3533	10/10950	0.19168	0.536704	gene:MD03G1292300/gene:MD12G1205900/gene:MD00G1140200/gene:MD11G1261900/gene:MD04G1215600	MD03G1292300/MD12G1205900/MD00G1140200/MD11G1261900/MD04G1215600	5	3	gene:MD03G1292300/gene:MD00G1140200/gene:MD11G1261900	2	gene:MD12G1205900/gene:MD04G1215600
BP	GO:0006575	cellular modified amino acid metabolic process	8/3533	18/10950	0.194399	0.538416	gene:MD02G1069100/gene:MD12G1028800/gene:MD07G1131200/gene:MD12G1224500/gene:MD15G1200700/gene:MD15G1135000/gene:MD16G1035000/gene:MD10G1166100	MD02G1069100/MD12G1028800/MD07G1131200/MD12G1224500/MD15G1200700/MD15G1135000/MD16G1035000/MD10G1166100	8	6	gene:MD02G1069100/gene:MD12G1028800/gene:MD07G1131200/gene:MD15G1135000/gene:MD16G1035000/gene:MD10G1166100	2	gene:MD12G1224500/gene:MD15G1200700
BP	GO:0006904	vesicle docking involved in exocytosis	8/3533	18/10950	0.194399	0.538416	gene:MD04G1079000/gene:MD13G1069100/gene:MD16G1069400/gene:MD06G1073800/gene:MD11G1004500/gene:MD11G1308000/gene:MD01G1103100/gene:MD07G1169800	MD04G1079000/MD13G1069100/MD16G1069400/MD06G1073800/MD11G1004500/MD11G1308000/MD01G1103100/MD07G1169800	8	8	gene:MD04G1079000/gene:MD13G1069100/gene:MD16G1069400/gene:MD06G1073800/gene:MD11G1004500/gene:MD11G1308000/gene:MD01G1103100/gene:MD07G1169800	0
BP	GO:0030258	lipid modification	12/3533	29/10950	0.19525	0.538416	gene:MD05G1323300/gene:MD01G1026400/gene:MD10G1304500/gene:MD17G1234100/gene:MD15G1327100/gene:MD06G1220900/gene:MD10G1334900/gene:MD13G1127300/gene:MD10G1068900/gene:MD01G1008900/gene:MD10G1301100/gene:MD12G1256800	MD05G1323300/MD01G1026400/MD10G1304500/MD17G1234100/MD15G1327100/MD06G1220900/MD10G1334900/MD13G1127300/MD10G1068900/MD01G1008900/MD10G1301100/MD12G1256800	12	7	gene:MD01G1026400/gene:MD17G1234100/gene:MD15G1327100/gene:MD06G1220900/gene:MD10G1334900/gene:MD10G1068900/gene:MD01G1008900	5	gene:MD05G1323300/gene:MD10G1304500/gene:MD13G1127300/gene:MD10G1301100/gene:MD12G1256800
BP	GO:0044283	small molecule biosynthetic process	59/3533	166/10950	0.203411	0.558103	gene:MD02G1075800/gene:MD13G1277900/gene:MD04G1119400/gene:MD03G1198000/gene:MD12G1136700/gene:MD07G1175200/gene:MD08G1186700/gene:MD10G1075000/gene:MD15G1391200/gene:MD09G1270600/gene:MD04G1198600/gene:MD12G1205900/gene:MD02G1020800/gene:MD07G1214500/gene:MD05G1348000/gene:MD07G1131200/gene:MD10G1009700/gene:MD08G1194100/gene:MD03G1113000/gene:MD01G1036500/gene:MD08G1031000/gene:MD17G1232500/gen…	MD02G1075800/MD13G1277900/MD04G1119400/MD03G1198000/MD12G1136700/MD07G1175200/MD08G1186700/MD10G1075000/MD15G1391200/MD09G1270600/MD04G1198600/MD12G1205900/MD02G1020800/MD07G1214500/MD05G1348000/MD07G1131200/MD10G1009700/MD08G1194100/MD03G1113000/MD01G1036500/MD08G1031000/MD17G1232500/MD03G1074000/MD07G1290500/MD16G1181300/MD05G1172000/MD05G1065300/MD15G1233400/MD17G1215800/MD09G1022600/MD08G1207…	59	42	gene:MD13G1277900/gene:MD04G1119400/gene:MD03G1198000/gene:MD12G1136700/gene:MD07G1175200/gene:MD08G1186700/gene:MD04G1198600/gene:MD02G1020800/gene:MD07G1214500/gene:MD05G1348000/gene:MD07G1131200/gene:MD10G1009700/gene:MD08G1194100/gene:MD03G1113000/gene:MD01G1036500/gene:MD08G1031000/gene:MD17G1232500/gene:MD07G1290500/gene:MD05G1172000/gene:MD17G1215800/gene:MD09G1022600/gene:MD08G1207000/gen…	17	gene:MD02G1075800/gene:MD10G1075000/gene:MD15G1391200/gene:MD09G1270600/gene:MD12G1205900/gene:MD03G1074000/gene:MD16G1181300/gene:MD05G1065300/gene:MD15G1233400/gene:MD01G1219500/gene:MD13G1180400/gene:MD13G1003200/gene:MD11G1123300/gene:MD11G1080300/gene:MD04G1215600/gene:MD15G1365400/gene:MD15G1031400
BP	GO:0007264	small GTPase mediated signal transduction	9/3533	21/10950	0.207568	0.560268	gene:MD15G1225500/gene:MD10G1143300/gene:MD01G1138600/gene:MD02G1105600/gene:MD15G1232400/gene:MD05G1143400/gene:MD02G1202100/gene:MD07G1123200/gene:MD07G1202800	MD15G1225500/MD10G1143300/MD01G1138600/MD02G1105600/MD15G1232400/MD05G1143400/MD02G1202100/MD07G1123200/MD07G1202800	9	9	gene:MD15G1225500/gene:MD10G1143300/gene:MD01G1138600/gene:MD02G1105600/gene:MD15G1232400/gene:MD05G1143400/gene:MD02G1202100/gene:MD07G1123200/gene:MD07G1202800	0
BP	GO:0009152	purine ribonucleotide biosynthetic process	14/3533	35/10950	0.209905	0.560268	gene:MD06G1202600/gene:MD07G1092700/gene:MD07G1010400/gene:MD10G1043200/gene:MD02G1222900/gene:MD16G1033600/gene:MD13G1031500/gene:MD02G1312800/gene:MD07G1178800/gene:MD02G1073700/gene:MD15G1126100/gene:MD14G1211800/gene:MD15G1203200/gene:MD05G1347300	MD06G1202600/MD07G1092700/MD07G1010400/MD10G1043200/MD02G1222900/MD16G1033600/MD13G1031500/MD02G1312800/MD07G1178800/MD02G1073700/MD15G1126100/MD14G1211800/MD15G1203200/MD05G1347300	14	11	gene:MD06G1202600/gene:MD07G1092700/gene:MD07G1010400/gene:MD02G1222900/gene:MD16G1033600/gene:MD13G1031500/gene:MD02G1312800/gene:MD07G1178800/gene:MD02G1073700/gene:MD14G1211800/gene:MD15G1203200	3	gene:MD10G1043200/gene:MD15G1126100/gene:MD05G1347300
BP	GO:0009260	ribonucleotide biosynthetic process	14/3533	35/10950	0.209905	0.560268	gene:MD06G1202600/gene:MD07G1092700/gene:MD07G1010400/gene:MD10G1043200/gene:MD02G1222900/gene:MD16G1033600/gene:MD13G1031500/gene:MD02G1312800/gene:MD07G1178800/gene:MD02G1073700/gene:MD15G1126100/gene:MD14G1211800/gene:MD15G1203200/gene:MD05G1347300	MD06G1202600/MD07G1092700/MD07G1010400/MD10G1043200/MD02G1222900/MD16G1033600/MD13G1031500/MD02G1312800/MD07G1178800/MD02G1073700/MD15G1126100/MD14G1211800/MD15G1203200/MD05G1347300	14	11	gene:MD06G1202600/gene:MD07G1092700/gene:MD07G1010400/gene:MD02G1222900/gene:MD16G1033600/gene:MD13G1031500/gene:MD02G1312800/gene:MD07G1178800/gene:MD02G1073700/gene:MD14G1211800/gene:MD15G1203200	3	gene:MD10G1043200/gene:MD15G1126100/gene:MD05G1347300
BP	GO:0046390	ribose phosphate biosynthetic process	14/3533	35/10950	0.209905	0.560268	gene:MD06G1202600/gene:MD07G1092700/gene:MD07G1010400/gene:MD10G1043200/gene:MD02G1222900/gene:MD16G1033600/gene:MD13G1031500/gene:MD02G1312800/gene:MD07G1178800/gene:MD02G1073700/gene:MD15G1126100/gene:MD14G1211800/gene:MD15G1203200/gene:MD05G1347300	MD06G1202600/MD07G1092700/MD07G1010400/MD10G1043200/MD02G1222900/MD16G1033600/MD13G1031500/MD02G1312800/MD07G1178800/MD02G1073700/MD15G1126100/MD14G1211800/MD15G1203200/MD05G1347300	14	11	gene:MD06G1202600/gene:MD07G1092700/gene:MD07G1010400/gene:MD02G1222900/gene:MD16G1033600/gene:MD13G1031500/gene:MD02G1312800/gene:MD07G1178800/gene:MD02G1073700/gene:MD14G1211800/gene:MD15G1203200	3	gene:MD10G1043200/gene:MD15G1126100/gene:MD05G1347300
BP	GO:0016053	organic acid biosynthetic process	48/3533	134/10950	0.212756	0.560268	gene:MD02G1075800/gene:MD13G1277900/gene:MD04G1119400/gene:MD03G1198000/gene:MD12G1136700/gene:MD07G1175200/gene:MD08G1186700/gene:MD10G1075000/gene:MD09G1270600/gene:MD04G1198600/gene:MD12G1205900/gene:MD02G1020800/gene:MD07G1214500/gene:MD05G1348000/gene:MD07G1131200/gene:MD10G1009700/gene:MD08G1031000/gene:MD17G1232500/gene:MD07G1290500/gene:MD16G1181300/gene:MD05G1172000/gene:MD05G1065300/gen…	MD02G1075800/MD13G1277900/MD04G1119400/MD03G1198000/MD12G1136700/MD07G1175200/MD08G1186700/MD10G1075000/MD09G1270600/MD04G1198600/MD12G1205900/MD02G1020800/MD07G1214500/MD05G1348000/MD07G1131200/MD10G1009700/MD08G1031000/MD17G1232500/MD07G1290500/MD16G1181300/MD05G1172000/MD05G1065300/MD15G1233400/MD17G1215800/MD09G1022600/MD01G1219500/MD15G1118900/MD10G1088500/MD13G1180400/MD12G1036500/MD05G1010…	48	36	gene:MD13G1277900/gene:MD04G1119400/gene:MD03G1198000/gene:MD12G1136700/gene:MD07G1175200/gene:MD08G1186700/gene:MD04G1198600/gene:MD02G1020800/gene:MD07G1214500/gene:MD05G1348000/gene:MD07G1131200/gene:MD10G1009700/gene:MD08G1031000/gene:MD17G1232500/gene:MD07G1290500/gene:MD05G1172000/gene:MD17G1215800/gene:MD09G1022600/gene:MD15G1118900/gene:MD10G1088500/gene:MD12G1036500/gene:MD05G1010900/gen…	12	gene:MD02G1075800/gene:MD10G1075000/gene:MD09G1270600/gene:MD12G1205900/gene:MD16G1181300/gene:MD05G1065300/gene:MD15G1233400/gene:MD01G1219500/gene:MD13G1180400/gene:MD11G1123300/gene:MD04G1215600/gene:MD15G1365400
BP	GO:0046394	carboxylic acid biosynthetic process	48/3533	134/10950	0.212756	0.560268	gene:MD02G1075800/gene:MD13G1277900/gene:MD04G1119400/gene:MD03G1198000/gene:MD12G1136700/gene:MD07G1175200/gene:MD08G1186700/gene:MD10G1075000/gene:MD09G1270600/gene:MD04G1198600/gene:MD12G1205900/gene:MD02G1020800/gene:MD07G1214500/gene:MD05G1348000/gene:MD07G1131200/gene:MD10G1009700/gene:MD08G1031000/gene:MD17G1232500/gene:MD07G1290500/gene:MD16G1181300/gene:MD05G1172000/gene:MD05G1065300/gen…	MD02G1075800/MD13G1277900/MD04G1119400/MD03G1198000/MD12G1136700/MD07G1175200/MD08G1186700/MD10G1075000/MD09G1270600/MD04G1198600/MD12G1205900/MD02G1020800/MD07G1214500/MD05G1348000/MD07G1131200/MD10G1009700/MD08G1031000/MD17G1232500/MD07G1290500/MD16G1181300/MD05G1172000/MD05G1065300/MD15G1233400/MD17G1215800/MD09G1022600/MD01G1219500/MD15G1118900/MD10G1088500/MD13G1180400/MD12G1036500/MD05G1010…	48	36	gene:MD13G1277900/gene:MD04G1119400/gene:MD03G1198000/gene:MD12G1136700/gene:MD07G1175200/gene:MD08G1186700/gene:MD04G1198600/gene:MD02G1020800/gene:MD07G1214500/gene:MD05G1348000/gene:MD07G1131200/gene:MD10G1009700/gene:MD08G1031000/gene:MD17G1232500/gene:MD07G1290500/gene:MD05G1172000/gene:MD17G1215800/gene:MD09G1022600/gene:MD15G1118900/gene:MD10G1088500/gene:MD12G1036500/gene:MD05G1010900/gen…	12	gene:MD02G1075800/gene:MD10G1075000/gene:MD09G1270600/gene:MD12G1205900/gene:MD16G1181300/gene:MD05G1065300/gene:MD15G1233400/gene:MD01G1219500/gene:MD13G1180400/gene:MD11G1123300/gene:MD04G1215600/gene:MD15G1365400
BP	GO:0098655	cation transmembrane transport	32/3533	87/10950	0.213435	0.560268	gene:MD08G1021400/gene:MD06G1202600/gene:MD07G1092700/gene:MD07G1010400/gene:MD10G1043200/gene:MD02G1222900/gene:MD02G1312800/gene:MD07G1178800/gene:MD02G1073700/gene:MD15G1126100/gene:MD09G1035900/gene:MD14G1119200/gene:MD14G1211800/gene:MD08G1017400/gene:MD03G1082600/gene:MD12G1155800/gene:MD16G1090100/gene:MD15G1347200/gene:MD13G1089700/gene:MD16G1090000/gene:MD07G1310400/gene:MD00G1085500/gen…	MD08G1021400/MD06G1202600/MD07G1092700/MD07G1010400/MD10G1043200/MD02G1222900/MD02G1312800/MD07G1178800/MD02G1073700/MD15G1126100/MD09G1035900/MD14G1119200/MD14G1211800/MD08G1017400/MD03G1082600/MD12G1155800/MD16G1090100/MD15G1347200/MD13G1089700/MD16G1090000/MD07G1310400/MD00G1085500/MD08G1161900/MD15G1203200/MD15G1048000/MD10G1230100/MD05G1347300/MD03G1109800/MD04G1193000/MD06G1099600/MD08G1141…	32	23	gene:MD08G1021400/gene:MD06G1202600/gene:MD07G1092700/gene:MD07G1010400/gene:MD02G1222900/gene:MD02G1312800/gene:MD07G1178800/gene:MD02G1073700/gene:MD09G1035900/gene:MD14G1211800/gene:MD08G1017400/gene:MD03G1082600/gene:MD15G1347200/gene:MD13G1089700/gene:MD16G1090000/gene:MD07G1310400/gene:MD08G1161900/gene:MD15G1203200/gene:MD15G1048000/gene:MD03G1109800/gene:MD04G1193000/gene:MD06G1099600/gen…	9	gene:MD10G1043200/gene:MD15G1126100/gene:MD14G1119200/gene:MD12G1155800/gene:MD16G1090100/gene:MD00G1085500/gene:MD10G1230100/gene:MD05G1347300/gene:MD05G1055000
BP	GO:0098660	inorganic ion transmembrane transport	32/3533	87/10950	0.213435	0.560268	gene:MD08G1021400/gene:MD06G1202600/gene:MD07G1092700/gene:MD07G1010400/gene:MD10G1043200/gene:MD02G1222900/gene:MD02G1312800/gene:MD07G1178800/gene:MD02G1073700/gene:MD15G1126100/gene:MD09G1035900/gene:MD14G1119200/gene:MD14G1211800/gene:MD08G1017400/gene:MD03G1082600/gene:MD12G1155800/gene:MD16G1090100/gene:MD15G1347200/gene:MD13G1089700/gene:MD16G1090000/gene:MD07G1310400/gene:MD00G1085500/gen…	MD08G1021400/MD06G1202600/MD07G1092700/MD07G1010400/MD10G1043200/MD02G1222900/MD02G1312800/MD07G1178800/MD02G1073700/MD15G1126100/MD09G1035900/MD14G1119200/MD14G1211800/MD08G1017400/MD03G1082600/MD12G1155800/MD16G1090100/MD15G1347200/MD13G1089700/MD16G1090000/MD07G1310400/MD00G1085500/MD08G1161900/MD15G1203200/MD15G1048000/MD10G1230100/MD05G1347300/MD03G1109800/MD04G1193000/MD06G1099600/MD08G1141…	32	23	gene:MD08G1021400/gene:MD06G1202600/gene:MD07G1092700/gene:MD07G1010400/gene:MD02G1222900/gene:MD02G1312800/gene:MD07G1178800/gene:MD02G1073700/gene:MD09G1035900/gene:MD14G1211800/gene:MD08G1017400/gene:MD03G1082600/gene:MD15G1347200/gene:MD13G1089700/gene:MD16G1090000/gene:MD07G1310400/gene:MD08G1161900/gene:MD15G1203200/gene:MD15G1048000/gene:MD03G1109800/gene:MD04G1193000/gene:MD06G1099600/gen…	9	gene:MD10G1043200/gene:MD15G1126100/gene:MD14G1119200/gene:MD12G1155800/gene:MD16G1090100/gene:MD00G1085500/gene:MD10G1230100/gene:MD05G1347300/gene:MD05G1055000
BP	GO:0098662	inorganic cation transmembrane transport	32/3533	87/10950	0.213435	0.560268	gene:MD08G1021400/gene:MD06G1202600/gene:MD07G1092700/gene:MD07G1010400/gene:MD10G1043200/gene:MD02G1222900/gene:MD02G1312800/gene:MD07G1178800/gene:MD02G1073700/gene:MD15G1126100/gene:MD09G1035900/gene:MD14G1119200/gene:MD14G1211800/gene:MD08G1017400/gene:MD03G1082600/gene:MD12G1155800/gene:MD16G1090100/gene:MD15G1347200/gene:MD13G1089700/gene:MD16G1090000/gene:MD07G1310400/gene:MD00G1085500/gen…	MD08G1021400/MD06G1202600/MD07G1092700/MD07G1010400/MD10G1043200/MD02G1222900/MD02G1312800/MD07G1178800/MD02G1073700/MD15G1126100/MD09G1035900/MD14G1119200/MD14G1211800/MD08G1017400/MD03G1082600/MD12G1155800/MD16G1090100/MD15G1347200/MD13G1089700/MD16G1090000/MD07G1310400/MD00G1085500/MD08G1161900/MD15G1203200/MD15G1048000/MD10G1230100/MD05G1347300/MD03G1109800/MD04G1193000/MD06G1099600/MD08G1141…	32	23	gene:MD08G1021400/gene:MD06G1202600/gene:MD07G1092700/gene:MD07G1010400/gene:MD02G1222900/gene:MD02G1312800/gene:MD07G1178800/gene:MD02G1073700/gene:MD09G1035900/gene:MD14G1211800/gene:MD08G1017400/gene:MD03G1082600/gene:MD15G1347200/gene:MD13G1089700/gene:MD16G1090000/gene:MD07G1310400/gene:MD08G1161900/gene:MD15G1203200/gene:MD15G1048000/gene:MD03G1109800/gene:MD04G1193000/gene:MD06G1099600/gen…	9	gene:MD10G1043200/gene:MD15G1126100/gene:MD14G1119200/gene:MD12G1155800/gene:MD16G1090100/gene:MD00G1085500/gene:MD10G1230100/gene:MD05G1347300/gene:MD05G1055000
BP	GO:0043648	dicarboxylic acid metabolic process	7/3533	16/10950	0.232658	0.607168	gene:MD04G1119400/gene:MD12G1136700/gene:MD09G1057700/gene:MD07G1290500/gene:MD01G1219500/gene:MD17G1054600/gene:MD08G1057400	MD04G1119400/MD12G1136700/MD09G1057700/MD07G1290500/MD01G1219500/MD17G1054600/MD08G1057400	7	6	gene:MD04G1119400/gene:MD12G1136700/gene:MD09G1057700/gene:MD07G1290500/gene:MD17G1054600/gene:MD08G1057400	1	gene:MD01G1219500
BP	GO:0015711	organic anion transport	22/3533	59/10950	0.24315	0.607168	gene:MD09G1116900/gene:MD05G1274700/gene:MD16G1045300/gene:MD16G1045200/gene:MD14G1116200/gene:MD06G1147100/gene:MD03G1006600/gene:MD16G1036200/gene:MD11G1009700/gene:MD03G1193700/gene:MD05G1274900/gene:MD05G1356700/gene:MD05G1096900/gene:MD12G1010300/gene:MD12G1010500/gene:MD01G1000200/gene:MD05G1245200/gene:MD14G1007600/gene:MD05G1206900/gene:MD06G1114500/gene:MD02G1259000/gene:MD15G1203100	MD09G1116900/MD05G1274700/MD16G1045300/MD16G1045200/MD14G1116200/MD06G1147100/MD03G1006600/MD16G1036200/MD11G1009700/MD03G1193700/MD05G1274900/MD05G1356700/MD05G1096900/MD12G1010300/MD12G1010500/MD01G1000200/MD05G1245200/MD14G1007600/MD05G1206900/MD06G1114500/MD02G1259000/MD15G1203100	22	12	gene:MD09G1116900/gene:MD05G1274700/gene:MD16G1045300/gene:MD16G1045200/gene:MD06G1147100/gene:MD16G1036200/gene:MD05G1356700/gene:MD05G1096900/gene:MD01G1000200/gene:MD05G1245200/gene:MD02G1259000/gene:MD15G1203100	10	gene:MD14G1116200/gene:MD03G1006600/gene:MD11G1009700/gene:MD03G1193700/gene:MD05G1274900/gene:MD12G1010300/gene:MD12G1010500/gene:MD14G1007600/gene:MD05G1206900/gene:MD06G1114500
BP	GO:0015849	organic acid transport	22/3533	59/10950	0.24315	0.607168	gene:MD09G1116900/gene:MD05G1274700/gene:MD16G1045300/gene:MD16G1045200/gene:MD14G1116200/gene:MD06G1147100/gene:MD03G1006600/gene:MD16G1036200/gene:MD11G1009700/gene:MD03G1193700/gene:MD05G1274900/gene:MD05G1356700/gene:MD05G1096900/gene:MD12G1010300/gene:MD12G1010500/gene:MD01G1000200/gene:MD05G1245200/gene:MD14G1007600/gene:MD05G1206900/gene:MD06G1114500/gene:MD02G1259000/gene:MD15G1203100	MD09G1116900/MD05G1274700/MD16G1045300/MD16G1045200/MD14G1116200/MD06G1147100/MD03G1006600/MD16G1036200/MD11G1009700/MD03G1193700/MD05G1274900/MD05G1356700/MD05G1096900/MD12G1010300/MD12G1010500/MD01G1000200/MD05G1245200/MD14G1007600/MD05G1206900/MD06G1114500/MD02G1259000/MD15G1203100	22	12	gene:MD09G1116900/gene:MD05G1274700/gene:MD16G1045300/gene:MD16G1045200/gene:MD06G1147100/gene:MD16G1036200/gene:MD05G1356700/gene:MD05G1096900/gene:MD01G1000200/gene:MD05G1245200/gene:MD02G1259000/gene:MD15G1203100	10	gene:MD14G1116200/gene:MD03G1006600/gene:MD11G1009700/gene:MD03G1193700/gene:MD05G1274900/gene:MD12G1010300/gene:MD12G1010500/gene:MD14G1007600/gene:MD05G1206900/gene:MD06G1114500
BP	GO:0046942	carboxylic acid transport	22/3533	59/10950	0.24315	0.607168	gene:MD09G1116900/gene:MD05G1274700/gene:MD16G1045300/gene:MD16G1045200/gene:MD14G1116200/gene:MD06G1147100/gene:MD03G1006600/gene:MD16G1036200/gene:MD11G1009700/gene:MD03G1193700/gene:MD05G1274900/gene:MD05G1356700/gene:MD05G1096900/gene:MD12G1010300/gene:MD12G1010500/gene:MD01G1000200/gene:MD05G1245200/gene:MD14G1007600/gene:MD05G1206900/gene:MD06G1114500/gene:MD02G1259000/gene:MD15G1203100	MD09G1116900/MD05G1274700/MD16G1045300/MD16G1045200/MD14G1116200/MD06G1147100/MD03G1006600/MD16G1036200/MD11G1009700/MD03G1193700/MD05G1274900/MD05G1356700/MD05G1096900/MD12G1010300/MD12G1010500/MD01G1000200/MD05G1245200/MD14G1007600/MD05G1206900/MD06G1114500/MD02G1259000/MD15G1203100	22	12	gene:MD09G1116900/gene:MD05G1274700/gene:MD16G1045300/gene:MD16G1045200/gene:MD06G1147100/gene:MD16G1036200/gene:MD05G1356700/gene:MD05G1096900/gene:MD01G1000200/gene:MD05G1245200/gene:MD02G1259000/gene:MD15G1203100	10	gene:MD14G1116200/gene:MD03G1006600/gene:MD11G1009700/gene:MD03G1193700/gene:MD05G1274900/gene:MD12G1010300/gene:MD12G1010500/gene:MD14G1007600/gene:MD05G1206900/gene:MD06G1114500
BP	GO:0006612	protein targeting to membrane	8/3533	19/10950	0.245882	0.607168	gene:MD17G1213700/gene:MD13G1110100/gene:MD16G1110000/gene:MD15G1151700/gene:MD10G1191500/gene:MD08G1231600/gene:MD14G1148000/gene:MD13G1143900	MD17G1213700/MD13G1110100/MD16G1110000/MD15G1151700/MD10G1191500/MD08G1231600/MD14G1148000/MD13G1143900	8	8	gene:MD17G1213700/gene:MD13G1110100/gene:MD16G1110000/gene:MD15G1151700/gene:MD10G1191500/gene:MD08G1231600/gene:MD14G1148000/gene:MD13G1143900	0
BP	GO:0006613	cotranslational protein targeting to membrane	8/3533	19/10950	0.245882	0.607168	gene:MD17G1213700/gene:MD13G1110100/gene:MD16G1110000/gene:MD15G1151700/gene:MD10G1191500/gene:MD08G1231600/gene:MD14G1148000/gene:MD13G1143900	MD17G1213700/MD13G1110100/MD16G1110000/MD15G1151700/MD10G1191500/MD08G1231600/MD14G1148000/MD13G1143900	8	8	gene:MD17G1213700/gene:MD13G1110100/gene:MD16G1110000/gene:MD15G1151700/gene:MD10G1191500/gene:MD08G1231600/gene:MD14G1148000/gene:MD13G1143900	0
BP	GO:0006614	SRP-dependent cotranslational protein targeting to membrane	8/3533	19/10950	0.245882	0.607168	gene:MD17G1213700/gene:MD13G1110100/gene:MD16G1110000/gene:MD15G1151700/gene:MD10G1191500/gene:MD08G1231600/gene:MD14G1148000/gene:MD13G1143900	MD17G1213700/MD13G1110100/MD16G1110000/MD15G1151700/MD10G1191500/MD08G1231600/MD14G1148000/MD13G1143900	8	8	gene:MD17G1213700/gene:MD13G1110100/gene:MD16G1110000/gene:MD15G1151700/gene:MD10G1191500/gene:MD08G1231600/gene:MD14G1148000/gene:MD13G1143900	0
BP	GO:0006766	vitamin metabolic process	8/3533	19/10950	0.245882	0.607168	gene:MD07G1131200/gene:MD03G1113000/gene:MD01G1036500/gene:MD03G1074000/gene:MD13G1003200/gene:MD11G1080300/gene:MD13G1229700/gene:MD10G1166100	MD07G1131200/MD03G1113000/MD01G1036500/MD03G1074000/MD13G1003200/MD11G1080300/MD13G1229700/MD10G1166100	8	5	gene:MD07G1131200/gene:MD03G1113000/gene:MD01G1036500/gene:MD13G1229700/gene:MD10G1166100	3	gene:MD03G1074000/gene:MD13G1003200/gene:MD11G1080300
BP	GO:0006767	water-soluble vitamin metabolic process	8/3533	19/10950	0.245882	0.607168	gene:MD07G1131200/gene:MD03G1113000/gene:MD01G1036500/gene:MD03G1074000/gene:MD13G1003200/gene:MD11G1080300/gene:MD13G1229700/gene:MD10G1166100	MD07G1131200/MD03G1113000/MD01G1036500/MD03G1074000/MD13G1003200/MD11G1080300/MD13G1229700/MD10G1166100	8	5	gene:MD07G1131200/gene:MD03G1113000/gene:MD01G1036500/gene:MD13G1229700/gene:MD10G1166100	3	gene:MD03G1074000/gene:MD13G1003200/gene:MD11G1080300
BP	GO:0009110	vitamin biosynthetic process	8/3533	19/10950	0.245882	0.607168	gene:MD07G1131200/gene:MD03G1113000/gene:MD01G1036500/gene:MD03G1074000/gene:MD13G1003200/gene:MD11G1080300/gene:MD13G1229700/gene:MD10G1166100	MD07G1131200/MD03G1113000/MD01G1036500/MD03G1074000/MD13G1003200/MD11G1080300/MD13G1229700/MD10G1166100	8	5	gene:MD07G1131200/gene:MD03G1113000/gene:MD01G1036500/gene:MD13G1229700/gene:MD10G1166100	3	gene:MD03G1074000/gene:MD13G1003200/gene:MD11G1080300
BP	GO:0042364	water-soluble vitamin biosynthetic process	8/3533	19/10950	0.245882	0.607168	gene:MD07G1131200/gene:MD03G1113000/gene:MD01G1036500/gene:MD03G1074000/gene:MD13G1003200/gene:MD11G1080300/gene:MD13G1229700/gene:MD10G1166100	MD07G1131200/MD03G1113000/MD01G1036500/MD03G1074000/MD13G1003200/MD11G1080300/MD13G1229700/MD10G1166100	8	5	gene:MD07G1131200/gene:MD03G1113000/gene:MD01G1036500/gene:MD13G1229700/gene:MD10G1166100	3	gene:MD03G1074000/gene:MD13G1003200/gene:MD11G1080300
BP	GO:0045047	protein targeting to ER	8/3533	19/10950	0.245882	0.607168	gene:MD17G1213700/gene:MD13G1110100/gene:MD16G1110000/gene:MD15G1151700/gene:MD10G1191500/gene:MD08G1231600/gene:MD14G1148000/gene:MD13G1143900	MD17G1213700/MD13G1110100/MD16G1110000/MD15G1151700/MD10G1191500/MD08G1231600/MD14G1148000/MD13G1143900	8	8	gene:MD17G1213700/gene:MD13G1110100/gene:MD16G1110000/gene:MD15G1151700/gene:MD10G1191500/gene:MD08G1231600/gene:MD14G1148000/gene:MD13G1143900	0
BP	GO:0072599	establishment of protein localization to endoplasmic reticulum	8/3533	19/10950	0.245882	0.607168	gene:MD17G1213700/gene:MD13G1110100/gene:MD16G1110000/gene:MD15G1151700/gene:MD10G1191500/gene:MD08G1231600/gene:MD14G1148000/gene:MD13G1143900	MD17G1213700/MD13G1110100/MD16G1110000/MD15G1151700/MD10G1191500/MD08G1231600/MD14G1148000/MD13G1143900	8	8	gene:MD17G1213700/gene:MD13G1110100/gene:MD16G1110000/gene:MD15G1151700/gene:MD10G1191500/gene:MD08G1231600/gene:MD14G1148000/gene:MD13G1143900	0
BP	GO:0009165	nucleotide biosynthetic process	24/3533	65/10950	0.247983	0.607168	gene:MD06G1202600/gene:MD07G1092700/gene:MD07G1010400/gene:MD10G1043200/gene:MD02G1222900/gene:MD16G1033600/gene:MD13G1031500/gene:MD02G1312800/gene:MD07G1178800/gene:MD02G1174500/gene:MD02G1073700/gene:MD15G1126100/gene:MD10G1221000/gene:MD14G1211800/gene:MD08G1054800/gene:MD02G1228700/gene:MD06G1164800/gene:MD15G1285500/gene:MD16G1029000/gene:MD10G1220500/gene:MD15G1203200/gene:MD05G1347300/gen…	MD06G1202600/MD07G1092700/MD07G1010400/MD10G1043200/MD02G1222900/MD16G1033600/MD13G1031500/MD02G1312800/MD07G1178800/MD02G1174500/MD02G1073700/MD15G1126100/MD10G1221000/MD14G1211800/MD08G1054800/MD02G1228700/MD06G1164800/MD15G1285500/MD16G1029000/MD10G1220500/MD15G1203200/MD05G1347300/MD07G1084000/MD00G1080700	24	21	gene:MD06G1202600/gene:MD07G1092700/gene:MD07G1010400/gene:MD02G1222900/gene:MD16G1033600/gene:MD13G1031500/gene:MD02G1312800/gene:MD07G1178800/gene:MD02G1174500/gene:MD02G1073700/gene:MD10G1221000/gene:MD14G1211800/gene:MD08G1054800/gene:MD02G1228700/gene:MD06G1164800/gene:MD15G1285500/gene:MD16G1029000/gene:MD10G1220500/gene:MD15G1203200/gene:MD07G1084000/gene:MD00G1080700	3	gene:MD10G1043200/gene:MD15G1126100/gene:MD05G1347300
BP	GO:1901293	nucleoside phosphate biosynthetic process	24/3533	65/10950	0.247983	0.607168	gene:MD06G1202600/gene:MD07G1092700/gene:MD07G1010400/gene:MD10G1043200/gene:MD02G1222900/gene:MD16G1033600/gene:MD13G1031500/gene:MD02G1312800/gene:MD07G1178800/gene:MD02G1174500/gene:MD02G1073700/gene:MD15G1126100/gene:MD10G1221000/gene:MD14G1211800/gene:MD08G1054800/gene:MD02G1228700/gene:MD06G1164800/gene:MD15G1285500/gene:MD16G1029000/gene:MD10G1220500/gene:MD15G1203200/gene:MD05G1347300/gen…	MD06G1202600/MD07G1092700/MD07G1010400/MD10G1043200/MD02G1222900/MD16G1033600/MD13G1031500/MD02G1312800/MD07G1178800/MD02G1174500/MD02G1073700/MD15G1126100/MD10G1221000/MD14G1211800/MD08G1054800/MD02G1228700/MD06G1164800/MD15G1285500/MD16G1029000/MD10G1220500/MD15G1203200/MD05G1347300/MD07G1084000/MD00G1080700	24	21	gene:MD06G1202600/gene:MD07G1092700/gene:MD07G1010400/gene:MD02G1222900/gene:MD16G1033600/gene:MD13G1031500/gene:MD02G1312800/gene:MD07G1178800/gene:MD02G1174500/gene:MD02G1073700/gene:MD10G1221000/gene:MD14G1211800/gene:MD08G1054800/gene:MD02G1228700/gene:MD06G1164800/gene:MD15G1285500/gene:MD16G1029000/gene:MD10G1220500/gene:MD15G1203200/gene:MD07G1084000/gene:MD00G1080700	3	gene:MD10G1043200/gene:MD15G1126100/gene:MD05G1347300
BP	GO:0051246	regulation of protein metabolic process	9/3533	22/10950	0.256306	0.624745	gene:MD02G1008000/gene:MD11G1285000/gene:MD13G1067300/gene:MD10G1126400/gene:MD07G1247000/gene:MD07G1113400/gene:MD09G1104900/gene:MD03G1264800/gene:MD08G1008900	MD02G1008000/MD11G1285000/MD13G1067300/MD10G1126400/MD07G1247000/MD07G1113400/MD09G1104900/MD03G1264800/MD08G1008900	9	5	gene:MD11G1285000/gene:MD13G1067300/gene:MD10G1126400/gene:MD07G1247000/gene:MD08G1008900	4	gene:MD02G1008000/gene:MD07G1113400/gene:MD09G1104900/gene:MD03G1264800
BP	GO:0009119	ribonucleoside metabolic process	5/3533	11/10950	0.262609	0.627605	gene:MD13G1139600/gene:MD15G1205500/gene:MD11G1181200/gene:MD03G1291500/gene:MD09G1181600	MD13G1139600/MD15G1205500/MD11G1181200/MD03G1291500/MD09G1181600	5	3	gene:MD15G1205500/gene:MD11G1181200/gene:MD09G1181600	2	gene:MD13G1139600/gene:MD03G1291500
BP	GO:0015696	ammonium transport	5/3533	11/10950	0.262609	0.627605	gene:MD12G1174700/gene:MD04G1162200/gene:MD16G1230500/gene:MD13G1225400/gene:MD08G1145400	MD12G1174700/MD04G1162200/MD16G1230500/MD13G1225400/MD08G1145400	5	5	gene:MD12G1174700/gene:MD04G1162200/gene:MD16G1230500/gene:MD13G1225400/gene:MD08G1145400	0
BP	GO:0006887	exocytosis	18/3533	48/10950	0.263226	0.627605	gene:MD01G1071200/gene:MD04G1079000/gene:MD13G1069100/gene:MD16G1069400/gene:MD06G1073800/gene:MD11G1004500/gene:MD11G1308000/gene:MD01G1103100/gene:MD02G1258800/gene:MD08G1038000/gene:MD17G1059400/gene:MD09G1159300/gene:MD07G1169800/gene:MD12G1133300/gene:MD00G1038900/gene:MD07G1188300/gene:MD16G1124700/gene:MD15G1106900	MD01G1071200/MD04G1079000/MD13G1069100/MD16G1069400/MD06G1073800/MD11G1004500/MD11G1308000/MD01G1103100/MD02G1258800/MD08G1038000/MD17G1059400/MD09G1159300/MD07G1169800/MD12G1133300/MD00G1038900/MD07G1188300/MD16G1124700/MD15G1106900	18	14	gene:MD01G1071200/gene:MD04G1079000/gene:MD13G1069100/gene:MD16G1069400/gene:MD06G1073800/gene:MD11G1004500/gene:MD11G1308000/gene:MD01G1103100/gene:MD02G1258800/gene:MD08G1038000/gene:MD17G1059400/gene:MD07G1169800/gene:MD00G1038900/gene:MD07G1188300	4	gene:MD09G1159300/gene:MD12G1133300/gene:MD16G1124700/gene:MD15G1106900
BP	GO:0032940	secretion by cell	18/3533	48/10950	0.263226	0.627605	gene:MD01G1071200/gene:MD04G1079000/gene:MD13G1069100/gene:MD16G1069400/gene:MD06G1073800/gene:MD11G1004500/gene:MD11G1308000/gene:MD01G1103100/gene:MD02G1258800/gene:MD08G1038000/gene:MD17G1059400/gene:MD09G1159300/gene:MD07G1169800/gene:MD12G1133300/gene:MD00G1038900/gene:MD07G1188300/gene:MD16G1124700/gene:MD15G1106900	MD01G1071200/MD04G1079000/MD13G1069100/MD16G1069400/MD06G1073800/MD11G1004500/MD11G1308000/MD01G1103100/MD02G1258800/MD08G1038000/MD17G1059400/MD09G1159300/MD07G1169800/MD12G1133300/MD00G1038900/MD07G1188300/MD16G1124700/MD15G1106900	18	14	gene:MD01G1071200/gene:MD04G1079000/gene:MD13G1069100/gene:MD16G1069400/gene:MD06G1073800/gene:MD11G1004500/gene:MD11G1308000/gene:MD01G1103100/gene:MD02G1258800/gene:MD08G1038000/gene:MD17G1059400/gene:MD07G1169800/gene:MD00G1038900/gene:MD07G1188300	4	gene:MD09G1159300/gene:MD12G1133300/gene:MD16G1124700/gene:MD15G1106900
BP	GO:0048193	Golgi vesicle transport	18/3533	48/10950	0.263226	0.627605	gene:MD02G1169200/gene:MD13G1230500/gene:MD07G1295800/gene:MD14G1124000/gene:MD09G1149900/gene:MD07G1176100/gene:MD07G1082300/gene:MD02G1119300/gene:MD16G1009900/gene:MD09G1290300/gene:MD04G1022100/gene:MD09G1023300/gene:MD16G1235300/gene:MD06G1190600/gene:MD03G1145900/gene:MD16G1258200/gene:MD15G1281700/gene:MD17G1284900	MD02G1169200/MD13G1230500/MD07G1295800/MD14G1124000/MD09G1149900/MD07G1176100/MD07G1082300/MD02G1119300/MD16G1009900/MD09G1290300/MD04G1022100/MD09G1023300/MD16G1235300/MD06G1190600/MD03G1145900/MD16G1258200/MD15G1281700/MD17G1284900	18	16	gene:MD02G1169200/gene:MD13G1230500/gene:MD07G1295800/gene:MD14G1124000/gene:MD09G1149900/gene:MD07G1176100/gene:MD07G1082300/gene:MD02G1119300/gene:MD16G1009900/gene:MD09G1290300/gene:MD04G1022100/gene:MD09G1023300/gene:MD16G1235300/gene:MD06G1190600/gene:MD03G1145900/gene:MD17G1284900	2	gene:MD16G1258200/gene:MD15G1281700
BP	GO:0070972	protein localization to endoplasmic reticulum	11/3533	28/10950	0.27163	0.644825	gene:MD17G1213700/gene:MD13G1110100/gene:MD00G1008400/gene:MD16G1110000/gene:MD05G1115100/gene:MD15G1151700/gene:MD10G1191500/gene:MD04G1009900/gene:MD08G1231600/gene:MD14G1148000/gene:MD13G1143900	MD17G1213700/MD13G1110100/MD00G1008400/MD16G1110000/MD05G1115100/MD15G1151700/MD10G1191500/MD04G1009900/MD08G1231600/MD14G1148000/MD13G1143900	11	11	gene:MD17G1213700/gene:MD13G1110100/gene:MD00G1008400/gene:MD16G1110000/gene:MD05G1115100/gene:MD15G1151700/gene:MD10G1191500/gene:MD04G1009900/gene:MD08G1231600/gene:MD14G1148000/gene:MD13G1143900	0
BP	GO:0006418	tRNA aminoacylation for protein translation	29/3533	81/10950	0.283172	0.669316	gene:MD09G1065200/gene:MD13G1169000/gene:MD04G1013400/gene:MD08G1187900/gene:MD12G1197300/gene:MD08G1134400/gene:MD14G1218400/gene:MD12G1255800/gene:MD13G1131000/gene:MD16G1000800/gene:MD16G1089100/gene:MD02G1067300/gene:MD05G1172700/gene:MD06G1208000/gene:MD13G1248200/gene:MD15G1433500/gene:MD16G1040700/gene:MD04G1034100/gene:MD16G1255000/gene:MD16G1134100/gene:MD11G1273000/gene:MD05G1333900/gen…	MD09G1065200/MD13G1169000/MD04G1013400/MD08G1187900/MD12G1197300/MD08G1134400/MD14G1218400/MD12G1255800/MD13G1131000/MD16G1000800/MD16G1089100/MD02G1067300/MD05G1172700/MD06G1208000/MD13G1248200/MD15G1433500/MD16G1040700/MD04G1034100/MD16G1255000/MD16G1134100/MD11G1273000/MD05G1333900/MD13G1039300/MD10G1112200/MD13G1089000/MD03G1251800/MD07G1262800/MD03G1003300/MD01G1196000	29	24	gene:MD09G1065200/gene:MD13G1169000/gene:MD04G1013400/gene:MD08G1187900/gene:MD12G1197300/gene:MD08G1134400/gene:MD14G1218400/gene:MD12G1255800/gene:MD16G1000800/gene:MD16G1089100/gene:MD02G1067300/gene:MD06G1208000/gene:MD16G1040700/gene:MD04G1034100/gene:MD16G1255000/gene:MD16G1134100/gene:MD11G1273000/gene:MD13G1039300/gene:MD10G1112200/gene:MD13G1089000/gene:MD03G1251800/gene:MD07G1262800/gen…	5	gene:MD13G1131000/gene:MD05G1172700/gene:MD13G1248200/gene:MD15G1433500/gene:MD05G1333900
BP	GO:0005976	polysaccharide metabolic process	39/3533	111/10950	0.289053	0.67942	gene:MD13G1174000/gene:MD00G1146900/gene:MD02G1192600/gene:MD08G1147200/gene:MD17G1089900/gene:MD09G1102600/gene:MD06G1027300/gene:MD11G1146700/gene:MD04G1056200/gene:MD17G1099500/gene:MD09G1103800/gene:MD17G1099600/gene:MD13G1134600/gene:MD02G1211500/gene:MD16G1014000/gene:MD06G1043900/gene:MD17G1091600/gene:MD16G1278900/gene:MD03G1029100/gene:MD07G1011100/novel.2072/gene:MD16G1267300/gene:MD13G…	MD13G1174000/MD00G1146900/MD02G1192600/MD08G1147200/MD17G1089900/MD09G1102600/MD06G1027300/MD11G1146700/MD04G1056200/MD17G1099500/MD09G1103800/MD17G1099600/MD13G1134600/MD02G1211500/MD16G1014000/MD06G1043900/MD17G1091600/MD16G1278900/MD03G1029100/MD07G1011100/-/MD16G1267300/MD13G1237300/MD04G1240800/MD05G1029400/MD05G1189700/MD06G1203900/MD04G1020100/MD02G1319100/MD17G1140000/MD14G1132200/MD16G11…	39	17	gene:MD00G1146900/gene:MD08G1147200/gene:MD06G1027300/gene:MD17G1099500/gene:MD17G1099600/gene:MD17G1091600/gene:MD16G1278900/gene:MD03G1029100/novel.2072/gene:MD16G1267300/gene:MD04G1240800/gene:MD06G1203900/gene:MD02G1319100/gene:MD17G1140000/gene:MD16G1145200/gene:MD10G1295000/gene:MD15G1340200	22	gene:MD13G1174000/gene:MD02G1192600/gene:MD17G1089900/gene:MD09G1102600/gene:MD11G1146700/gene:MD04G1056200/gene:MD09G1103800/gene:MD13G1134600/gene:MD02G1211500/gene:MD16G1014000/gene:MD06G1043900/gene:MD07G1011100/gene:MD13G1237300/gene:MD05G1029400/gene:MD05G1189700/gene:MD04G1020100/gene:MD14G1132200/gene:MD03G1015000/gene:MD07G1001800/gene:MD02G1311600/gene:MD10G1315100/gene:MD15G1303500
BP	GO:0033365	protein localization to organelle	15/3533	40/10950	0.289936	0.67942	gene:MD17G1213700/gene:MD13G1110100/gene:MD00G1008400/gene:MD16G1110000/gene:MD05G1115100/gene:MD02G1116800/gene:MD02G1119300/gene:MD15G1151700/gene:MD04G1192100/gene:MD10G1191500/gene:MD04G1009900/gene:MD08G1231600/gene:MD14G1148000/gene:MD13G1143900/gene:MD12G1204400	MD17G1213700/MD13G1110100/MD00G1008400/MD16G1110000/MD05G1115100/MD02G1116800/MD02G1119300/MD15G1151700/MD04G1192100/MD10G1191500/MD04G1009900/MD08G1231600/MD14G1148000/MD13G1143900/MD12G1204400	15	14	gene:MD17G1213700/gene:MD13G1110100/gene:MD00G1008400/gene:MD16G1110000/gene:MD05G1115100/gene:MD02G1116800/gene:MD02G1119300/gene:MD15G1151700/gene:MD04G1192100/gene:MD10G1191500/gene:MD04G1009900/gene:MD08G1231600/gene:MD14G1148000/gene:MD13G1143900	1	gene:MD12G1204400
BP	GO:0043038	amino acid activation	31/3533	88/10950	0.311257	0.719418	gene:MD09G1065200/gene:MD13G1169000/gene:MD04G1013400/gene:MD08G1187900/gene:MD12G1197300/gene:MD08G1134400/gene:MD14G1218400/gene:MD12G1255800/gene:MD13G1131000/gene:MD16G1000800/gene:MD16G1089100/gene:MD02G1067300/gene:MD05G1172700/gene:MD06G1208000/gene:MD13G1248200/gene:MD15G1433500/gene:MD16G1040700/gene:MD04G1034100/gene:MD16G1255000/gene:MD16G1134100/gene:MD11G1273000/gene:MD10G1076200/gen…	MD09G1065200/MD13G1169000/MD04G1013400/MD08G1187900/MD12G1197300/MD08G1134400/MD14G1218400/MD12G1255800/MD13G1131000/MD16G1000800/MD16G1089100/MD02G1067300/MD05G1172700/MD06G1208000/MD13G1248200/MD15G1433500/MD16G1040700/MD04G1034100/MD16G1255000/MD16G1134100/MD11G1273000/MD10G1076200/MD05G1333900/MD10G1011800/MD13G1039300/MD10G1112200/MD13G1089000/MD03G1251800/MD07G1262800/MD03G1003300/MD01G1196…	31	26	gene:MD09G1065200/gene:MD13G1169000/gene:MD04G1013400/gene:MD08G1187900/gene:MD12G1197300/gene:MD08G1134400/gene:MD14G1218400/gene:MD12G1255800/gene:MD16G1000800/gene:MD16G1089100/gene:MD02G1067300/gene:MD06G1208000/gene:MD16G1040700/gene:MD04G1034100/gene:MD16G1255000/gene:MD16G1134100/gene:MD11G1273000/gene:MD10G1076200/gene:MD10G1011800/gene:MD13G1039300/gene:MD10G1112200/gene:MD13G1089000/gen…	5	gene:MD13G1131000/gene:MD05G1172700/gene:MD13G1248200/gene:MD15G1433500/gene:MD05G1333900
BP	GO:0043039	tRNA aminoacylation	31/3533	88/10950	0.311257	0.719418	gene:MD09G1065200/gene:MD13G1169000/gene:MD04G1013400/gene:MD08G1187900/gene:MD12G1197300/gene:MD08G1134400/gene:MD14G1218400/gene:MD12G1255800/gene:MD13G1131000/gene:MD16G1000800/gene:MD16G1089100/gene:MD02G1067300/gene:MD05G1172700/gene:MD06G1208000/gene:MD13G1248200/gene:MD15G1433500/gene:MD16G1040700/gene:MD04G1034100/gene:MD16G1255000/gene:MD16G1134100/gene:MD11G1273000/gene:MD10G1076200/gen…	MD09G1065200/MD13G1169000/MD04G1013400/MD08G1187900/MD12G1197300/MD08G1134400/MD14G1218400/MD12G1255800/MD13G1131000/MD16G1000800/MD16G1089100/MD02G1067300/MD05G1172700/MD06G1208000/MD13G1248200/MD15G1433500/MD16G1040700/MD04G1034100/MD16G1255000/MD16G1134100/MD11G1273000/MD10G1076200/MD05G1333900/MD10G1011800/MD13G1039300/MD10G1112200/MD13G1089000/MD03G1251800/MD07G1262800/MD03G1003300/MD01G1196…	31	26	gene:MD09G1065200/gene:MD13G1169000/gene:MD04G1013400/gene:MD08G1187900/gene:MD12G1197300/gene:MD08G1134400/gene:MD14G1218400/gene:MD12G1255800/gene:MD16G1000800/gene:MD16G1089100/gene:MD02G1067300/gene:MD06G1208000/gene:MD16G1040700/gene:MD04G1034100/gene:MD16G1255000/gene:MD16G1134100/gene:MD11G1273000/gene:MD10G1076200/gene:MD10G1011800/gene:MD13G1039300/gene:MD10G1112200/gene:MD13G1089000/gen…	5	gene:MD13G1131000/gene:MD05G1172700/gene:MD13G1248200/gene:MD15G1433500/gene:MD05G1333900
BP	GO:0044262	cellular carbohydrate metabolic process	47/3533	136/10950	0.311537	0.719418	gene:MD00G1146900/gene:MD02G1192600/gene:MD08G1147200/gene:MD17G1089900/gene:MD09G1102600/gene:MD06G1027300/gene:MD11G1146700/gene:MD15G1201000/gene:MD15G1164900/gene:MD06G1113500/gene:MD17G1099500/gene:MD17G1099600/gene:MD15G1127900/gene:MD13G1134600/gene:MD02G1211500/gene:MD03G1250300/gene:MD16G1014000/gene:MD02G1260700/gene:MD14G1183700/gene:MD00G1171800/gene:MD10G1275100/gene:MD16G1278900/gen…	MD00G1146900/MD02G1192600/MD08G1147200/MD17G1089900/MD09G1102600/MD06G1027300/MD11G1146700/MD15G1201000/MD15G1164900/MD06G1113500/MD17G1099500/MD17G1099600/MD15G1127900/MD13G1134600/MD02G1211500/MD03G1250300/MD16G1014000/MD02G1260700/MD14G1183700/MD00G1171800/MD10G1275100/MD16G1278900/MD03G1029100/MD07G1011100/-/MD06G1037500/MD11G1270400/MD16G1267300/MD13G1237300/MD04G1240800/MD05G1029400/MD05G11…	47	26	gene:MD00G1146900/gene:MD08G1147200/gene:MD06G1027300/gene:MD15G1201000/gene:MD15G1164900/gene:MD06G1113500/gene:MD17G1099500/gene:MD17G1099600/gene:MD15G1127900/gene:MD03G1250300/gene:MD02G1260700/gene:MD14G1183700/gene:MD00G1171800/gene:MD10G1275100/gene:MD16G1278900/gene:MD03G1029100/novel.2072/gene:MD11G1270400/gene:MD16G1267300/gene:MD04G1240800/gene:MD06G1203900/gene:MD02G1319100/gene:MD17G…	21	gene:MD02G1192600/gene:MD17G1089900/gene:MD09G1102600/gene:MD11G1146700/gene:MD13G1134600/gene:MD02G1211500/gene:MD16G1014000/gene:MD07G1011100/gene:MD06G1037500/gene:MD13G1237300/gene:MD05G1029400/gene:MD05G1189700/gene:MD05G1006400/gene:MD02G1100500/gene:MD04G1020100/gene:MD14G1132200/gene:MD03G1015000/gene:MD07G1001800/gene:MD02G1311600/gene:MD10G1315100/gene:MD15G1303500
BP	GO:0006457	protein folding	42/3533	121/10950	0.312275	0.719418	gene:MD07G1062300/gene:MD00G1076300/gene:MD02G1258400/gene:MD13G1081500/gene:MD04G1194200/gene:MD11G1316600/gene:MD10G1262900/gene:MD01G1065300/gene:MD14G1144700/gene:MD07G1091300/gene:MD08G1011200/gene:MD12G1206700/gene:MD03G1297000/gene:MD13G1055300/gene:MD00G1135700/gene:MD15G1307700/gene:MD03G1193500/gene:MD01G1152800/gene:MD17G1286000/gene:MD13G1074200/gene:MD03G1222300/gene:MD16G1026800/gen…	MD07G1062300/MD00G1076300/MD02G1258400/MD13G1081500/MD04G1194200/MD11G1316600/MD10G1262900/MD01G1065300/MD14G1144700/MD07G1091300/MD08G1011200/MD12G1206700/MD03G1297000/MD13G1055300/MD00G1135700/MD15G1307700/MD03G1193500/MD01G1152800/MD17G1286000/MD13G1074200/MD03G1222300/MD16G1026800/MD04G1045300/MD05G1119400/MD13G1024100/MD11G1037400/MD08G1097700/MD12G1242900/MD03G1257000/MD13G1231800/MD12G1204…	42	27	gene:MD00G1076300/gene:MD04G1194200/gene:MD11G1316600/gene:MD10G1262900/gene:MD01G1065300/gene:MD14G1144700/gene:MD07G1091300/gene:MD08G1011200/gene:MD12G1206700/gene:MD03G1297000/gene:MD15G1307700/gene:MD03G1193500/gene:MD13G1074200/gene:MD16G1026800/gene:MD04G1045300/gene:MD05G1119400/gene:MD13G1024100/gene:MD11G1037400/gene:MD10G1289200/gene:MD08G1235600/gene:MD07G1279200/gene:MD11G1277600/gen…	15	gene:MD07G1062300/gene:MD02G1258400/gene:MD13G1081500/gene:MD13G1055300/gene:MD00G1135700/gene:MD01G1152800/gene:MD17G1286000/gene:MD03G1222300/gene:MD08G1097700/gene:MD12G1242900/gene:MD03G1257000/gene:MD13G1231800/gene:MD12G1204000/gene:MD02G1167800/gene:MD13G1134200
BP	GO:0009308	amine metabolic process	12/3533	32/10950	0.32198	0.73866	gene:MD05G1206300/gene:MD12G1205900/gene:MD15G1050100/gene:MD07G1026600/gene:MD02G1257400/gene:MD09G1079800/gene:MD04G1215600/gene:MD15G1021500/gene:MD13G1102300/gene:MD14G1172500/gene:MD16G1192100/gene:MD10G1193300	MD05G1206300/MD12G1205900/MD15G1050100/MD07G1026600/MD02G1257400/MD09G1079800/MD04G1215600/MD15G1021500/MD13G1102300/MD14G1172500/MD16G1192100/MD10G1193300	12	9	gene:MD05G1206300/gene:MD15G1050100/gene:MD07G1026600/gene:MD02G1257400/gene:MD09G1079800/gene:MD15G1021500/gene:MD13G1102300/gene:MD14G1172500/gene:MD10G1193300	3	gene:MD12G1205900/gene:MD04G1215600/gene:MD16G1192100
BP	GO:0006164	purine nucleotide biosynthetic process	15/3533	41/10950	0.329592	0.745218	gene:MD06G1202600/gene:MD07G1092700/gene:MD07G1010400/gene:MD10G1043200/gene:MD02G1222900/gene:MD16G1033600/gene:MD13G1031500/gene:MD02G1312800/gene:MD07G1178800/gene:MD02G1073700/gene:MD15G1126100/gene:MD14G1211800/gene:MD15G1203200/gene:MD05G1347300/gene:MD00G1080700	MD06G1202600/MD07G1092700/MD07G1010400/MD10G1043200/MD02G1222900/MD16G1033600/MD13G1031500/MD02G1312800/MD07G1178800/MD02G1073700/MD15G1126100/MD14G1211800/MD15G1203200/MD05G1347300/MD00G1080700	15	12	gene:MD06G1202600/gene:MD07G1092700/gene:MD07G1010400/gene:MD02G1222900/gene:MD16G1033600/gene:MD13G1031500/gene:MD02G1312800/gene:MD07G1178800/gene:MD02G1073700/gene:MD14G1211800/gene:MD15G1203200/gene:MD00G1080700	3	gene:MD10G1043200/gene:MD15G1126100/gene:MD05G1347300
BP	GO:0046903	secretion	19/3533	53/10950	0.335015	0.745218	gene:MD01G1071200/gene:MD04G1079000/gene:MD13G1069100/gene:MD16G1069400/gene:MD06G1073800/gene:MD11G1004500/gene:MD11G1308000/gene:MD01G1103100/gene:MD02G1258800/gene:MD08G1038000/gene:MD17G1059400/gene:MD09G1159300/gene:MD07G1169800/gene:MD12G1133300/gene:MD00G1038900/gene:MD07G1188300/gene:MD16G1124700/gene:MD15G1203100/gene:MD15G1106900	MD01G1071200/MD04G1079000/MD13G1069100/MD16G1069400/MD06G1073800/MD11G1004500/MD11G1308000/MD01G1103100/MD02G1258800/MD08G1038000/MD17G1059400/MD09G1159300/MD07G1169800/MD12G1133300/MD00G1038900/MD07G1188300/MD16G1124700/MD15G1203100/MD15G1106900	19	15	gene:MD01G1071200/gene:MD04G1079000/gene:MD13G1069100/gene:MD16G1069400/gene:MD06G1073800/gene:MD11G1004500/gene:MD11G1308000/gene:MD01G1103100/gene:MD02G1258800/gene:MD08G1038000/gene:MD17G1059400/gene:MD07G1169800/gene:MD00G1038900/gene:MD07G1188300/gene:MD15G1203100	4	gene:MD09G1159300/gene:MD12G1133300/gene:MD16G1124700/gene:MD15G1106900
BP	GO:0006094	gluconeogenesis	5/3533	12/10950	0.338122	0.745218	gene:MD15G1391200/gene:MD08G1194100/gene:MD08G1207000/gene:MD15G1031400/gene:MD08G1034600	MD15G1391200/MD08G1194100/MD08G1207000/MD15G1031400/MD08G1034600	5	3	gene:MD08G1194100/gene:MD08G1207000/gene:MD08G1034600	2	gene:MD15G1391200/gene:MD15G1031400
BP	GO:0015718	monocarboxylic acid transport	5/3533	12/10950	0.338122	0.745218	gene:MD09G1116900/gene:MD06G1147100/gene:MD03G1193700/gene:MD05G1356700/gene:MD15G1203100	MD09G1116900/MD06G1147100/MD03G1193700/MD05G1356700/MD15G1203100	5	4	gene:MD09G1116900/gene:MD06G1147100/gene:MD05G1356700/gene:MD15G1203100	1	gene:MD03G1193700
BP	GO:0019319	hexose biosynthetic process	5/3533	12/10950	0.338122	0.745218	gene:MD15G1391200/gene:MD08G1194100/gene:MD08G1207000/gene:MD15G1031400/gene:MD08G1034600	MD15G1391200/MD08G1194100/MD08G1207000/MD15G1031400/MD08G1034600	5	3	gene:MD08G1194100/gene:MD08G1207000/gene:MD08G1034600	2	gene:MD15G1391200/gene:MD15G1031400
BP	GO:0045786	negative regulation of cell cycle	5/3533	12/10950	0.338122	0.745218	gene:MD02G1170300/gene:MD00G1044500/gene:MD08G1248100/gene:MD14G1172000/gene:MD17G1214300	MD02G1170300/MD00G1044500/MD08G1248100/MD14G1172000/MD17G1214300	5	0		5	gene:MD02G1170300/gene:MD00G1044500/gene:MD08G1248100/gene:MD14G1172000/gene:MD17G1214300
BP	GO:0046364	monosaccharide biosynthetic process	5/3533	12/10950	0.338122	0.745218	gene:MD15G1391200/gene:MD08G1194100/gene:MD08G1207000/gene:MD15G1031400/gene:MD08G1034600	MD15G1391200/MD08G1194100/MD08G1207000/MD15G1031400/MD08G1034600	5	3	gene:MD08G1194100/gene:MD08G1207000/gene:MD08G1034600	2	gene:MD15G1391200/gene:MD15G1031400
BP	GO:0006511	ubiquitin-dependent protein catabolic process	29/3533	83/10950	0.338487	0.745218	gene:MD17G1165500/gene:MD17G1076200/gene:MD05G1251300/gene:MD15G1008400/gene:MD10G1231800/gene:MD10G1036500/gene:MD05G1246200/gene:MD10G1062700/gene:MD14G1092100/gene:MD17G1228500/gene:MD09G1179900/gene:MD10G1231900/gene:MD08G1028900/gene:MD15G1024400/gene:MD09G1060800/gene:MD02G1128200/gene:MD02G1126100/gene:MD01G1082000/gene:MD05G1251400/gene:MD09G1071000/gene:MD02G1290000/gene:MD15G1243400/gen…	MD17G1165500/MD17G1076200/MD05G1251300/MD15G1008400/MD10G1231800/MD10G1036500/MD05G1246200/MD10G1062700/MD14G1092100/MD17G1228500/MD09G1179900/MD10G1231900/MD08G1028900/MD15G1024400/MD09G1060800/MD02G1128200/MD02G1126100/MD01G1082000/MD05G1251400/MD09G1071000/MD02G1290000/MD15G1243400/MD10G1261500/MD17G1050100/MD13G1170300/MD11G1014900/MD01G1218700/MD07G1288600/MD11G1097700	29	24	gene:MD17G1165500/gene:MD17G1076200/gene:MD05G1251300/gene:MD10G1231800/gene:MD05G1246200/gene:MD10G1062700/gene:MD14G1092100/gene:MD17G1228500/gene:MD09G1179900/gene:MD10G1231900/gene:MD08G1028900/gene:MD15G1024400/gene:MD09G1060800/gene:MD02G1128200/gene:MD02G1126100/gene:MD01G1082000/gene:MD05G1251400/gene:MD09G1071000/gene:MD02G1290000/gene:MD15G1243400/gene:MD10G1261500/gene:MD17G1050100/gen…	5	gene:MD15G1008400/gene:MD10G1036500/gene:MD01G1218700/gene:MD07G1288600/gene:MD11G1097700
BP	GO:0019941	modification-dependent protein catabolic process	29/3533	83/10950	0.338487	0.745218	gene:MD17G1165500/gene:MD17G1076200/gene:MD05G1251300/gene:MD15G1008400/gene:MD10G1231800/gene:MD10G1036500/gene:MD05G1246200/gene:MD10G1062700/gene:MD14G1092100/gene:MD17G1228500/gene:MD09G1179900/gene:MD10G1231900/gene:MD08G1028900/gene:MD15G1024400/gene:MD09G1060800/gene:MD02G1128200/gene:MD02G1126100/gene:MD01G1082000/gene:MD05G1251400/gene:MD09G1071000/gene:MD02G1290000/gene:MD15G1243400/gen…	MD17G1165500/MD17G1076200/MD05G1251300/MD15G1008400/MD10G1231800/MD10G1036500/MD05G1246200/MD10G1062700/MD14G1092100/MD17G1228500/MD09G1179900/MD10G1231900/MD08G1028900/MD15G1024400/MD09G1060800/MD02G1128200/MD02G1126100/MD01G1082000/MD05G1251400/MD09G1071000/MD02G1290000/MD15G1243400/MD10G1261500/MD17G1050100/MD13G1170300/MD11G1014900/MD01G1218700/MD07G1288600/MD11G1097700	29	24	gene:MD17G1165500/gene:MD17G1076200/gene:MD05G1251300/gene:MD10G1231800/gene:MD05G1246200/gene:MD10G1062700/gene:MD14G1092100/gene:MD17G1228500/gene:MD09G1179900/gene:MD10G1231900/gene:MD08G1028900/gene:MD15G1024400/gene:MD09G1060800/gene:MD02G1128200/gene:MD02G1126100/gene:MD01G1082000/gene:MD05G1251400/gene:MD09G1071000/gene:MD02G1290000/gene:MD15G1243400/gene:MD10G1261500/gene:MD17G1050100/gen…	5	gene:MD15G1008400/gene:MD10G1036500/gene:MD01G1218700/gene:MD07G1288600/gene:MD11G1097700
BP	GO:0043632	modification-dependent macromolecule catabolic process	29/3533	83/10950	0.338487	0.745218	gene:MD17G1165500/gene:MD17G1076200/gene:MD05G1251300/gene:MD15G1008400/gene:MD10G1231800/gene:MD10G1036500/gene:MD05G1246200/gene:MD10G1062700/gene:MD14G1092100/gene:MD17G1228500/gene:MD09G1179900/gene:MD10G1231900/gene:MD08G1028900/gene:MD15G1024400/gene:MD09G1060800/gene:MD02G1128200/gene:MD02G1126100/gene:MD01G1082000/gene:MD05G1251400/gene:MD09G1071000/gene:MD02G1290000/gene:MD15G1243400/gen…	MD17G1165500/MD17G1076200/MD05G1251300/MD15G1008400/MD10G1231800/MD10G1036500/MD05G1246200/MD10G1062700/MD14G1092100/MD17G1228500/MD09G1179900/MD10G1231900/MD08G1028900/MD15G1024400/MD09G1060800/MD02G1128200/MD02G1126100/MD01G1082000/MD05G1251400/MD09G1071000/MD02G1290000/MD15G1243400/MD10G1261500/MD17G1050100/MD13G1170300/MD11G1014900/MD01G1218700/MD07G1288600/MD11G1097700	29	24	gene:MD17G1165500/gene:MD17G1076200/gene:MD05G1251300/gene:MD10G1231800/gene:MD05G1246200/gene:MD10G1062700/gene:MD14G1092100/gene:MD17G1228500/gene:MD09G1179900/gene:MD10G1231900/gene:MD08G1028900/gene:MD15G1024400/gene:MD09G1060800/gene:MD02G1128200/gene:MD02G1126100/gene:MD01G1082000/gene:MD05G1251400/gene:MD09G1071000/gene:MD02G1290000/gene:MD15G1243400/gene:MD10G1261500/gene:MD17G1050100/gen…	5	gene:MD15G1008400/gene:MD10G1036500/gene:MD01G1218700/gene:MD07G1288600/gene:MD11G1097700
BP	GO:0006739	NADP metabolic process	6/3533	15/10950	0.347527	0.752975	gene:MD09G1078700/gene:MD17G1068900/gene:MD10G1240700/gene:MD04G1222500/gene:MD14G1117900/gene:MD13G1028000	MD09G1078700/MD17G1068900/MD10G1240700/MD04G1222500/MD14G1117900/MD13G1028000	6	5	gene:MD09G1078700/gene:MD17G1068900/gene:MD04G1222500/gene:MD14G1117900/gene:MD13G1028000	1	gene:MD10G1240700
BP	GO:0008272	sulfate transport	6/3533	15/10950	0.347527	0.752975	gene:MD13G1024300/gene:MD17G1196100/gene:MD11G1280200/gene:MD07G1189900/gene:MD15G1355100/novel.400	MD13G1024300/MD17G1196100/MD11G1280200/MD07G1189900/MD15G1355100/-	6	3	gene:MD11G1280200/gene:MD07G1189900/novel.400	3	gene:MD13G1024300/gene:MD17G1196100/gene:MD15G1355100
BP	GO:0072348	sulfur compound transport	6/3533	15/10950	0.347527	0.752975	gene:MD13G1024300/gene:MD17G1196100/gene:MD11G1280200/gene:MD07G1189900/gene:MD15G1355100/novel.400	MD13G1024300/MD17G1196100/MD11G1280200/MD07G1189900/MD15G1355100/-	6	3	gene:MD11G1280200/gene:MD07G1189900/novel.400	3	gene:MD13G1024300/gene:MD17G1196100/gene:MD15G1355100
BP	GO:0120009	intermembrane lipid transfer	6/3533	15/10950	0.347527	0.752975	gene:MD10G1017400/gene:MD00G1200100/gene:MD05G1193600/gene:MD11G1020300/gene:MD05G1017200/gene:MD10G1254100	MD10G1017400/MD00G1200100/MD05G1193600/MD11G1020300/MD05G1017200/MD10G1254100	6	4	gene:MD00G1200100/gene:MD05G1193600/gene:MD05G1017200/gene:MD10G1254100	2	gene:MD10G1017400/gene:MD11G1020300
BP	GO:0042440	pigment metabolic process	7/3533	18/10950	0.354017	0.764006	gene:MD06G1131500/gene:MD04G1239600/gene:MD13G1198800/gene:MD08G1044400/gene:MD02G1031400/gene:MD14G1147900/gene:MD03G1259100	MD06G1131500/MD04G1239600/MD13G1198800/MD08G1044400/MD02G1031400/MD14G1147900/MD03G1259100	7	2	gene:MD08G1044400/gene:MD02G1031400	5	gene:MD06G1131500/gene:MD04G1239600/gene:MD13G1198800/gene:MD14G1147900/gene:MD03G1259100
BP	GO:0048522	positive regulation of cellular process	8/3533	21/10950	0.358675	0.77101	gene:MD10G1221300/gene:MD02G1008000/gene:MD13G1067300/gene:MD02G1020300/gene:MD08G1054800/gene:MD00G1139400/gene:MD02G1216700/gene:MD10G1331000	MD10G1221300/MD02G1008000/MD13G1067300/MD02G1020300/MD08G1054800/MD00G1139400/MD02G1216700/MD10G1331000	8	6	gene:MD10G1221300/gene:MD13G1067300/gene:MD02G1020300/gene:MD08G1054800/gene:MD02G1216700/gene:MD10G1331000	2	gene:MD02G1008000/gene:MD00G1139400
BP	GO:0072594	establishment of protein localization to organelle	11/3533	30/10950	0.366574	0.784899	gene:MD17G1213700/gene:MD13G1110100/gene:MD16G1110000/gene:MD02G1119300/gene:MD15G1151700/gene:MD04G1192100/gene:MD10G1191500/gene:MD08G1231600/gene:MD14G1148000/gene:MD13G1143900/gene:MD12G1204400	MD17G1213700/MD13G1110100/MD16G1110000/MD02G1119300/MD15G1151700/MD04G1192100/MD10G1191500/MD08G1231600/MD14G1148000/MD13G1143900/MD12G1204400	11	10	gene:MD17G1213700/gene:MD13G1110100/gene:MD16G1110000/gene:MD02G1119300/gene:MD15G1151700/gene:MD04G1192100/gene:MD10G1191500/gene:MD08G1231600/gene:MD14G1148000/gene:MD13G1143900	1	gene:MD12G1204400
BP	GO:0016567	protein ubiquitination	30/3533	88/10950	0.395231	0.831298	gene:MD02G1180700/gene:MD01G1010900/gene:MD12G1040800/gene:MD04G1172400/gene:MD05G1165400/gene:MD15G1259700/gene:MD02G1145600/gene:MD06G1180900/gene:MD15G1191200/gene:MD05G1134200/gene:MD11G1072100/gene:MD09G1060800/gene:MD15G1291600/gene:MD06G1007200/gene:MD04G1235600/gene:MD11G1110200/gene:MD16G1091300/gene:MD10G1154400/gene:MD11G1016300/gene:MD10G1021400/gene:MD14G1239800/gene:MD14G1186000/gen…	MD02G1180700/MD01G1010900/MD12G1040800/MD04G1172400/MD05G1165400/MD15G1259700/MD02G1145600/MD06G1180900/MD15G1191200/MD05G1134200/MD11G1072100/MD09G1060800/MD15G1291600/MD06G1007200/MD04G1235600/MD11G1110200/MD16G1091300/MD10G1154400/MD11G1016300/MD10G1021400/MD14G1239800/MD14G1186000/MD01G1205000/MD15G1338600/MD07G1249700/MD11G1291200/MD03G1270200/MD16G1015400/MD14G1183300/MD16G1029300	30	22	gene:MD02G1180700/gene:MD01G1010900/gene:MD12G1040800/gene:MD04G1172400/gene:MD15G1191200/gene:MD05G1134200/gene:MD11G1072100/gene:MD09G1060800/gene:MD15G1291600/gene:MD06G1007200/gene:MD04G1235600/gene:MD11G1110200/gene:MD16G1091300/gene:MD10G1154400/gene:MD11G1016300/gene:MD10G1021400/gene:MD14G1239800/gene:MD01G1205000/gene:MD07G1249700/gene:MD16G1015400/gene:MD14G1183300/gene:MD16G1029300	8	gene:MD05G1165400/gene:MD15G1259700/gene:MD02G1145600/gene:MD06G1180900/gene:MD14G1186000/gene:MD15G1338600/gene:MD11G1291200/gene:MD03G1270200
BP	GO:0007346	regulation of mitotic cell cycle	4/3533	10/10950	0.411563	0.831298	gene:MD08G1248100/gene:MD14G1172000/gene:MD13G1066800/gene:MD06G1182000	MD08G1248100/MD14G1172000/MD13G1066800/MD06G1182000	4	0		4	gene:MD08G1248100/gene:MD14G1172000/gene:MD13G1066800/gene:MD06G1182000
BP	GO:0009069	serine family amino acid metabolic process	4/3533	10/10950	0.411563	0.831298	gene:MD02G1075800/gene:MD08G1061500/gene:MD15G1233400/gene:MD15G1060200	MD02G1075800/MD08G1061500/MD15G1233400/MD15G1060200	4	1	gene:MD08G1061500	3	gene:MD02G1075800/gene:MD15G1233400/gene:MD15G1060200
BP	GO:0009893	positive regulation of metabolic process	4/3533	10/10950	0.411563	0.831298	gene:MD02G1008000/gene:MD13G1067300/gene:MD00G1139400/gene:MD10G1331000	MD02G1008000/MD13G1067300/MD00G1139400/MD10G1331000	4	2	gene:MD13G1067300/gene:MD10G1331000	2	gene:MD02G1008000/gene:MD00G1139400
BP	GO:0010564	regulation of cell cycle process	4/3533	10/10950	0.411563	0.831298	gene:MD08G1248100/gene:MD14G1172000/gene:MD13G1066800/gene:MD06G1182000	MD08G1248100/MD14G1172000/MD13G1066800/MD06G1182000	4	0		4	gene:MD08G1248100/gene:MD14G1172000/gene:MD13G1066800/gene:MD06G1182000
BP	GO:0031325	positive regulation of cellular metabolic process	4/3533	10/10950	0.411563	0.831298	gene:MD02G1008000/gene:MD13G1067300/gene:MD00G1139400/gene:MD10G1331000	MD02G1008000/MD13G1067300/MD00G1139400/MD10G1331000	4	2	gene:MD13G1067300/gene:MD10G1331000	2	gene:MD02G1008000/gene:MD00G1139400
BP	GO:0046148	pigment biosynthetic process	4/3533	10/10950	0.411563	0.831298	gene:MD06G1131500/gene:MD04G1239600/gene:MD08G1044400/gene:MD14G1147900	MD06G1131500/MD04G1239600/MD08G1044400/MD14G1147900	4	1	gene:MD08G1044400	3	gene:MD06G1131500/gene:MD04G1239600/gene:MD14G1147900
BP	GO:0072522	purine-containing compound biosynthetic process	15/3533	43/10950	0.411853	0.831298	gene:MD06G1202600/gene:MD07G1092700/gene:MD07G1010400/gene:MD10G1043200/gene:MD02G1222900/gene:MD16G1033600/gene:MD13G1031500/gene:MD02G1312800/gene:MD07G1178800/gene:MD02G1073700/gene:MD15G1126100/gene:MD14G1211800/gene:MD15G1203200/gene:MD05G1347300/gene:MD00G1080700	MD06G1202600/MD07G1092700/MD07G1010400/MD10G1043200/MD02G1222900/MD16G1033600/MD13G1031500/MD02G1312800/MD07G1178800/MD02G1073700/MD15G1126100/MD14G1211800/MD15G1203200/MD05G1347300/MD00G1080700	15	12	gene:MD06G1202600/gene:MD07G1092700/gene:MD07G1010400/gene:MD02G1222900/gene:MD16G1033600/gene:MD13G1031500/gene:MD02G1312800/gene:MD07G1178800/gene:MD02G1073700/gene:MD14G1211800/gene:MD15G1203200/gene:MD00G1080700	3	gene:MD10G1043200/gene:MD15G1126100/gene:MD05G1347300
BP	GO:0006605	protein targeting	12/3533	34/10950	0.414789	0.831298	gene:MD17G1213700/gene:MD06G1028800/gene:MD13G1110100/gene:MD16G1110000/gene:MD02G1119300/gene:MD15G1151700/gene:MD04G1192100/gene:MD10G1191500/gene:MD08G1231600/gene:MD14G1148000/gene:MD13G1143900/gene:MD12G1204400	MD17G1213700/MD06G1028800/MD13G1110100/MD16G1110000/MD02G1119300/MD15G1151700/MD04G1192100/MD10G1191500/MD08G1231600/MD14G1148000/MD13G1143900/MD12G1204400	12	11	gene:MD17G1213700/gene:MD06G1028800/gene:MD13G1110100/gene:MD16G1110000/gene:MD02G1119300/gene:MD15G1151700/gene:MD04G1192100/gene:MD10G1191500/gene:MD08G1231600/gene:MD14G1148000/gene:MD13G1143900	1	gene:MD12G1204400
BP	GO:0000096	sulfur amino acid metabolic process	5/3533	13/10950	0.414856	0.831298	gene:MD02G1075800/gene:MD15G1141700/gene:MD15G1233400/gene:MD15G1135000/gene:MD12G1008100	MD02G1075800/MD15G1141700/MD15G1233400/MD15G1135000/MD12G1008100	5	3	gene:MD15G1141700/gene:MD15G1135000/gene:MD12G1008100	2	gene:MD02G1075800/gene:MD15G1233400
BP	GO:0051130	positive regulation of cellular component organization	5/3533	13/10950	0.414856	0.831298	gene:MD10G1221300/gene:MD02G1008000/gene:MD13G1067300/gene:MD02G1020300/gene:MD02G1216700	MD10G1221300/MD02G1008000/MD13G1067300/MD02G1020300/MD02G1216700	5	4	gene:MD10G1221300/gene:MD13G1067300/gene:MD02G1020300/gene:MD02G1216700	1	gene:MD02G1008000
BP	GO:0048518	positive regulation of biological process	10/3533	28/10950	0.416337	0.831298	gene:MD01G1152700/gene:MD10G1221300/gene:MD02G1008000/gene:MD13G1067300/gene:MD02G1020300/gene:MD08G1054800/gene:MD11G1074300/gene:MD00G1139400/gene:MD02G1216700/gene:MD10G1331000	MD01G1152700/MD10G1221300/MD02G1008000/MD13G1067300/MD02G1020300/MD08G1054800/MD11G1074300/MD00G1139400/MD02G1216700/MD10G1331000	10	7	gene:MD10G1221300/gene:MD13G1067300/gene:MD02G1020300/gene:MD08G1054800/gene:MD11G1074300/gene:MD02G1216700/gene:MD10G1331000	3	gene:MD01G1152700/gene:MD02G1008000/gene:MD00G1139400
BP	GO:0051128	regulation of cellular component organization	10/3533	28/10950	0.416337	0.831298	gene:MD10G1221300/gene:MD02G1008000/gene:MD13G1067300/gene:MD08G1248100/gene:MD02G1020300/gene:MD14G1172000/gene:MD13G1066800/gene:MD02G1216700/gene:MD06G1182000/gene:MD04G1200300	MD10G1221300/MD02G1008000/MD13G1067300/MD08G1248100/MD02G1020300/MD14G1172000/MD13G1066800/MD02G1216700/MD06G1182000/MD04G1200300	10	5	gene:MD10G1221300/gene:MD13G1067300/gene:MD02G1020300/gene:MD02G1216700/gene:MD04G1200300	5	gene:MD02G1008000/gene:MD08G1248100/gene:MD14G1172000/gene:MD13G1066800/gene:MD06G1182000
BP	GO:0046834	lipid phosphorylation	6/3533	16/10950	0.416449	0.831298	gene:MD05G1323300/gene:MD10G1304500/gene:MD10G1334900/gene:MD10G1068900/gene:MD01G1008900/gene:MD10G1301100	MD05G1323300/MD10G1304500/MD10G1334900/MD10G1068900/MD01G1008900/MD10G1301100	6	3	gene:MD10G1334900/gene:MD10G1068900/gene:MD01G1008900	3	gene:MD05G1323300/gene:MD10G1304500/gene:MD10G1301100
BP	GO:0046854	phosphatidylinositol phosphorylation	6/3533	16/10950	0.416449	0.831298	gene:MD05G1323300/gene:MD10G1304500/gene:MD10G1334900/gene:MD10G1068900/gene:MD01G1008900/gene:MD10G1301100	MD05G1323300/MD10G1304500/MD10G1334900/MD10G1068900/MD01G1008900/MD10G1301100	6	3	gene:MD10G1334900/gene:MD10G1068900/gene:MD01G1008900	3	gene:MD05G1323300/gene:MD10G1304500/gene:MD10G1301100
BP	GO:0050790	regulation of catalytic activity	6/3533	16/10950	0.416449	0.831298	gene:MD11G1285000/gene:MD03G1149600/gene:MD07G1247000/gene:MD07G1113400/gene:MD09G1104900/gene:MD03G1264800	MD11G1285000/MD03G1149600/MD07G1247000/MD07G1113400/MD09G1104900/MD03G1264800	6	3	gene:MD11G1285000/gene:MD03G1149600/gene:MD07G1247000	3	gene:MD07G1113400/gene:MD09G1104900/gene:MD03G1264800
BP	GO:0032268	regulation of cellular protein metabolic process	7/3533	19/10950	0.417096	0.831298	gene:MD02G1008000/gene:MD11G1285000/gene:MD13G1067300/gene:MD07G1247000/gene:MD07G1113400/gene:MD09G1104900/gene:MD03G1264800	MD02G1008000/MD11G1285000/MD13G1067300/MD07G1247000/MD07G1113400/MD09G1104900/MD03G1264800	7	3	gene:MD11G1285000/gene:MD13G1067300/gene:MD07G1247000	4	gene:MD02G1008000/gene:MD07G1113400/gene:MD09G1104900/gene:MD03G1264800
BP	GO:0065009	regulation of molecular function	7/3533	19/10950	0.417096	0.831298	gene:MD11G1285000/gene:MD03G1149600/gene:MD09G1117900/gene:MD07G1247000/gene:MD07G1113400/gene:MD09G1104900/gene:MD03G1264800	MD11G1285000/MD03G1149600/MD09G1117900/MD07G1247000/MD07G1113400/MD09G1104900/MD03G1264800	7	3	gene:MD11G1285000/gene:MD03G1149600/gene:MD07G1247000	4	gene:MD09G1117900/gene:MD07G1113400/gene:MD09G1104900/gene:MD03G1264800
BP	GO:0006778	porphyrin-containing compound metabolic process	8/3533	22/10950	0.417172	0.831298	gene:MD06G1131500/gene:MD04G1239600/gene:MD13G1198800/gene:MD08G1044400/gene:MD09G1144600/gene:MD02G1031400/gene:MD14G1147900/gene:MD03G1259100	MD06G1131500/MD04G1239600/MD13G1198800/MD08G1044400/MD09G1144600/MD02G1031400/MD14G1147900/MD03G1259100	8	3	gene:MD08G1044400/gene:MD09G1144600/gene:MD02G1031400	5	gene:MD06G1131500/gene:MD04G1239600/gene:MD13G1198800/gene:MD14G1147900/gene:MD03G1259100
BP	GO:0032446	protein modification by small protein conjugation	30/3533	89/10950	0.42416	0.84215	gene:MD02G1180700/gene:MD01G1010900/gene:MD12G1040800/gene:MD04G1172400/gene:MD05G1165400/gene:MD15G1259700/gene:MD02G1145600/gene:MD06G1180900/gene:MD15G1191200/gene:MD05G1134200/gene:MD11G1072100/gene:MD09G1060800/gene:MD15G1291600/gene:MD06G1007200/gene:MD04G1235600/gene:MD11G1110200/gene:MD16G1091300/gene:MD10G1154400/gene:MD11G1016300/gene:MD10G1021400/gene:MD14G1239800/gene:MD14G1186000/gen…	MD02G1180700/MD01G1010900/MD12G1040800/MD04G1172400/MD05G1165400/MD15G1259700/MD02G1145600/MD06G1180900/MD15G1191200/MD05G1134200/MD11G1072100/MD09G1060800/MD15G1291600/MD06G1007200/MD04G1235600/MD11G1110200/MD16G1091300/MD10G1154400/MD11G1016300/MD10G1021400/MD14G1239800/MD14G1186000/MD01G1205000/MD15G1338600/MD07G1249700/MD11G1291200/MD03G1270200/MD16G1015400/MD14G1183300/MD16G1029300	30	22	gene:MD02G1180700/gene:MD01G1010900/gene:MD12G1040800/gene:MD04G1172400/gene:MD15G1191200/gene:MD05G1134200/gene:MD11G1072100/gene:MD09G1060800/gene:MD15G1291600/gene:MD06G1007200/gene:MD04G1235600/gene:MD11G1110200/gene:MD16G1091300/gene:MD10G1154400/gene:MD11G1016300/gene:MD10G1021400/gene:MD14G1239800/gene:MD01G1205000/gene:MD07G1249700/gene:MD16G1015400/gene:MD14G1183300/gene:MD16G1029300	8	gene:MD05G1165400/gene:MD15G1259700/gene:MD02G1145600/gene:MD06G1180900/gene:MD14G1186000/gene:MD15G1338600/gene:MD11G1291200/gene:MD03G1270200
BP	GO:0016192	vesicle-mediated transport	74/3533	224/10950	0.426602	0.843931	gene:MD01G1071200/gene:MD02G1169200/gene:MD13G1230500/gene:MD07G1295800/gene:MD04G1079000/gene:MD13G1069100/gene:MD04G1023700/gene:MD16G1069400/gene:MD11G1155000/gene:MD14G1124000/gene:MD11G1070100/gene:MD02G1196300/gene:MD10G1296900/gene:MD06G1073800/gene:MD14G1108600/gene:MD01G1154200/gene:MD10G1235100/gene:MD17G1145600/gene:MD10G1166000/gene:MD05G1067500/gene:MD11G1004500/gene:MD09G1149900/gen…	MD01G1071200/MD02G1169200/MD13G1230500/MD07G1295800/MD04G1079000/MD13G1069100/MD04G1023700/MD16G1069400/MD11G1155000/MD14G1124000/MD11G1070100/MD02G1196300/MD10G1296900/MD06G1073800/MD14G1108600/MD01G1154200/MD10G1235100/MD17G1145600/MD10G1166000/MD05G1067500/MD11G1004500/MD09G1149900/MD13G1089300/MD07G1176100/MD14G1041000/MD04G1237800/MD09G1214300/MD11G1308000/MD07G1082300/MD01G1103100/MD13G1280…	74	65	gene:MD01G1071200/gene:MD02G1169200/gene:MD13G1230500/gene:MD07G1295800/gene:MD04G1079000/gene:MD13G1069100/gene:MD04G1023700/gene:MD16G1069400/gene:MD11G1155000/gene:MD14G1124000/gene:MD11G1070100/gene:MD02G1196300/gene:MD10G1296900/gene:MD06G1073800/gene:MD14G1108600/gene:MD01G1154200/gene:MD17G1145600/gene:MD10G1166000/gene:MD05G1067500/gene:MD11G1004500/gene:MD09G1149900/gene:MD13G1089300/gen…	9	gene:MD10G1235100/gene:MD15G1259000/gene:MD03G1129800/gene:MD09G1159300/gene:MD12G1133300/gene:MD16G1258200/gene:MD16G1124700/gene:MD15G1281700/gene:MD15G1106900
BP	GO:0006508	proteolysis	144/3533	442/10950	0.460982	0.90692	gene:MD06G1145400/gene:MD15G1344700/gene:MD16G1027500/gene:MD05G1291100/gene:MD04G1024500/gene:MD07G1214300/gene:MD16G1004600/gene:MD05G1288400/gene:MD09G1195900/gene:MD11G1097400/gene:MD13G1129200/gene:MD15G1226700/gene:MD12G1066100/gene:MD05G1322000/gene:MD15G1302800/gene:MD02G1107500/gene:MD17G1165500/gene:MD02G1300900/gene:MD17G1176500/gene:MD03G1129600/gene:MD17G1076200/gene:MD05G1251300/gen…	MD06G1145400/MD15G1344700/MD16G1027500/MD05G1291100/MD04G1024500/MD07G1214300/MD16G1004600/MD05G1288400/MD09G1195900/MD11G1097400/MD13G1129200/MD15G1226700/MD12G1066100/MD05G1322000/MD15G1302800/MD02G1107500/MD17G1165500/MD02G1300900/MD17G1176500/MD03G1129600/MD17G1076200/MD05G1251300/MD16G1205600/MD10G1030600/MD00G1093400/MD10G1281700/MD08G1093900/MD03G1039600/MD05G1206800/MD04G1082300/MD10G1281…	144	98	gene:MD06G1145400/gene:MD15G1344700/gene:MD16G1027500/gene:MD04G1024500/gene:MD16G1004600/gene:MD05G1288400/gene:MD09G1195900/gene:MD11G1097400/gene:MD12G1066100/gene:MD17G1165500/gene:MD02G1300900/gene:MD17G1176500/gene:MD17G1076200/gene:MD05G1251300/gene:MD16G1205600/gene:MD10G1030600/gene:MD10G1281700/gene:MD08G1093900/gene:MD03G1039600/gene:MD10G1281600/gene:MD01G1069400/gene:MD04G1071600/gen…	46	gene:MD05G1291100/gene:MD07G1214300/gene:MD13G1129200/gene:MD15G1226700/gene:MD05G1322000/gene:MD15G1302800/gene:MD02G1107500/gene:MD03G1129600/gene:MD00G1093400/gene:MD05G1206800/gene:MD04G1082300/gene:MD15G1008400/gene:MD10G1036500/gene:MD00G1035000/gene:MD10G1270100/gene:MD08G1087900/gene:MD12G1032200/gene:MD16G1249700/gene:MD05G1102900/gene:MD14G1160100/gene:MD05G1188400/gene:MD08G1088000/gen…
BP	GO:0090407	organophosphate biosynthetic process	39/3533	118/10950	0.461765	0.90692	gene:MD06G1202600/gene:MD07G1092700/gene:MD07G1010400/gene:MD10G1043200/gene:MD02G1222900/gene:MD16G1033600/gene:MD13G1031500/gene:MD03G1113000/gene:MD02G1312800/gene:MD06G1038100/gene:MD07G1178800/gene:MD02G1174500/gene:MD02G1073700/gene:MD07G1182900/gene:MD15G1126100/gene:MD10G1221000/gene:MD14G1211800/gene:MD08G1054800/gene:MD02G1228700/gene:MD11G1181200/gene:MD16G1057500/gene:MD03G1285900/gen…	MD06G1202600/MD07G1092700/MD07G1010400/MD10G1043200/MD02G1222900/MD16G1033600/MD13G1031500/MD03G1113000/MD02G1312800/MD06G1038100/MD07G1178800/MD02G1174500/MD02G1073700/MD07G1182900/MD15G1126100/MD10G1221000/MD14G1211800/MD08G1054800/MD02G1228700/MD11G1181200/MD16G1057500/MD03G1285900/MD13G1020300/MD05G1122300/MD06G1164800/MD09G1038400/MD15G1285500/MD12G1089200/MD16G1029000/MD11G1305700/MD16G1035…	39	34	gene:MD06G1202600/gene:MD07G1092700/gene:MD07G1010400/gene:MD02G1222900/gene:MD16G1033600/gene:MD13G1031500/gene:MD03G1113000/gene:MD02G1312800/gene:MD06G1038100/gene:MD07G1178800/gene:MD02G1174500/gene:MD02G1073700/gene:MD07G1182900/gene:MD10G1221000/gene:MD14G1211800/gene:MD08G1054800/gene:MD02G1228700/gene:MD11G1181200/gene:MD16G1057500/gene:MD03G1285900/gene:MD05G1122300/gene:MD06G1164800/gen…	5	gene:MD10G1043200/gene:MD15G1126100/gene:MD13G1020300/gene:MD05G1347300/gene:MD08G1222700
BP	GO:0048285	organelle fission	9/3533	26/10950	0.471449	0.922621	gene:MD08G1032200/gene:MD07G1128100/gene:MD08G1248100/gene:MD01G1182600/gene:MD01G1051200/gene:MD01G1100300/gene:MD11G1147400/gene:MD14G1172000/gene:MD06G1182000	MD08G1032200/MD07G1128100/MD08G1248100/MD01G1182600/MD01G1051200/MD01G1100300/MD11G1147400/MD14G1172000/MD06G1182000	9	4	gene:MD08G1032200/gene:MD07G1128100/gene:MD01G1100300/gene:MD11G1147400	5	gene:MD08G1248100/gene:MD01G1182600/gene:MD01G1051200/gene:MD14G1172000/gene:MD06G1182000
BP	GO:0008610	lipid biosynthetic process	54/3533	165/10950	0.478572	0.926549	gene:MD06G1089200/gene:MD11G1093000/gene:MD10G1075000/gene:MD16G1177200/gene:MD03G1252200/gene:MD02G1154400/gene:MD07G1278900/gene:MD10G1159200/gene:MD09G1254800/gene:MD01G1041300/gene:MD15G1163200/gene:MD08G1031000/gene:MD11G1036800/gene:MD06G1038100/gene:MD03G1117300/gene:MD06G1103800/gene:MD07G1182900/gene:MD17G1247400/gene:MD05G1172000/gene:MD10G1247600/gene:MD05G1065300/gene:MD02G1104100/gen…	MD06G1089200/MD11G1093000/MD10G1075000/MD16G1177200/MD03G1252200/MD02G1154400/MD07G1278900/MD10G1159200/MD09G1254800/MD01G1041300/MD15G1163200/MD08G1031000/MD11G1036800/MD06G1038100/MD03G1117300/MD06G1103800/MD07G1182900/MD17G1247400/MD05G1172000/MD10G1247600/MD05G1065300/MD02G1104100/MD09G1022600/MD09G1082100/MD06G1070000/MD16G1057500/MD13G1020300/MD15G1118900/MD05G1122300/MD05G1280200/MD02G1307…	54	38	gene:MD06G1089200/gene:MD11G1093000/gene:MD02G1154400/gene:MD07G1278900/gene:MD10G1159200/gene:MD09G1254800/gene:MD01G1041300/gene:MD15G1163200/gene:MD08G1031000/gene:MD11G1036800/gene:MD06G1038100/gene:MD03G1117300/gene:MD07G1182900/gene:MD17G1247400/gene:MD05G1172000/gene:MD09G1022600/gene:MD06G1070000/gene:MD16G1057500/gene:MD15G1118900/gene:MD05G1122300/gene:MD02G1307400/gene:MD09G1038400/gen…	16	gene:MD10G1075000/gene:MD16G1177200/gene:MD03G1252200/gene:MD06G1103800/gene:MD10G1247600/gene:MD05G1065300/gene:MD02G1104100/gene:MD09G1082100/gene:MD13G1020300/gene:MD05G1280200/gene:MD11G1273800/gene:MD15G1365400/gene:MD15G1119100/gene:MD08G1052400/gene:MD13G1175400/gene:MD08G1222700
BP	GO:0005991	trehalose metabolic process	7/3533	20/10950	0.47955	0.926549	gene:MD06G1113500/gene:MD03G1250300/gene:MD14G1183700/gene:MD00G1171800/gene:MD10G1275100/gene:MD06G1037500/gene:MD11G1270400	MD06G1113500/MD03G1250300/MD14G1183700/MD00G1171800/MD10G1275100/MD06G1037500/MD11G1270400	7	6	gene:MD06G1113500/gene:MD03G1250300/gene:MD14G1183700/gene:MD00G1171800/gene:MD10G1275100/gene:MD11G1270400	1	gene:MD06G1037500
BP	GO:0046434	organophosphate catabolic process	6/3533	17/10950	0.48436	0.926549	gene:MD06G1198900/gene:MD14G1206300/gene:MD05G1163300/gene:MD16G1221200/gene:MD09G1020100/gene:MD17G1020700	MD06G1198900/MD14G1206300/MD05G1163300/MD16G1221200/MD09G1020100/MD17G1020700	6	2	gene:MD05G1163300/gene:MD16G1221200	4	gene:MD06G1198900/gene:MD14G1206300/gene:MD09G1020100/gene:MD17G1020700
BP	GO:0030001	metal ion transport	61/3533	187/10950	0.486037	0.926549	gene:MD14G1154200/gene:MD03G1282300/gene:MD15G1049400/gene:MD08G1026800/gene:MD10G1191900/gene:MD10G1058200/gene:MD13G1015600/gene:MD01G1229700/gene:MD10G1337700/gene:MD12G1113000/gene:MD05G1121800/gene:MD00G1189000/gene:MD13G1205200/gene:MD01G1053700/gene:MD16G1252700/gene:MD01G1070300/gene:MD04G1208200/gene:MD09G1035900/gene:MD09G1140300/gene:MD10G1333000/gene:MD07G1301600/gene:MD03G1082600/gen…	MD14G1154200/MD03G1282300/MD15G1049400/MD08G1026800/MD10G1191900/MD10G1058200/MD13G1015600/MD01G1229700/MD10G1337700/MD12G1113000/MD05G1121800/MD00G1189000/MD13G1205200/MD01G1053700/MD16G1252700/MD01G1070300/MD04G1208200/MD09G1035900/MD09G1140300/MD10G1333000/MD07G1301600/MD03G1082600/MD04G1093300/MD12G1155800/MD16G1090100/MD11G1304000/MD11G1199600/MD10G1337900/MD01G1229600/MD10G1124400/MD07G1301…	61	31	gene:MD15G1049400/gene:MD01G1229700/gene:MD10G1337700/gene:MD12G1113000/gene:MD13G1205200/gene:MD01G1053700/gene:MD01G1070300/gene:MD09G1035900/gene:MD09G1140300/gene:MD10G1333000/gene:MD07G1301600/gene:MD03G1082600/gene:MD04G1093300/gene:MD11G1199600/gene:MD10G1337900/gene:MD01G1229600/gene:MD07G1301700/gene:MD00G1102700/gene:MD10G1228800/gene:MD13G1089700/gene:MD16G1090000/gene:MD03G1175800/gen…	30	gene:MD14G1154200/gene:MD03G1282300/gene:MD08G1026800/gene:MD10G1191900/gene:MD10G1058200/gene:MD13G1015600/gene:MD05G1121800/gene:MD00G1189000/gene:MD16G1252700/gene:MD04G1208200/gene:MD12G1155800/gene:MD16G1090100/gene:MD11G1304000/gene:MD10G1124400/gene:MD16G1161600/gene:MD16G1184300/gene:MD13G1183900/gene:MD05G1204800/gene:MD16G1029900/gene:MD12G1213700/gene:MD05G1360600/novel.546/gene:MD08G1…
BP	GO:0006576	cellular biogenic amine metabolic process	5/3533	14/10950	0.489941	0.926549	gene:MD05G1206300/gene:MD12G1205900/gene:MD09G1079800/gene:MD04G1215600/gene:MD10G1193300	MD05G1206300/MD12G1205900/MD09G1079800/MD04G1215600/MD10G1193300	5	3	gene:MD05G1206300/gene:MD09G1079800/gene:MD10G1193300	2	gene:MD12G1205900/gene:MD04G1215600
BP	GO:0006779	porphyrin-containing compound biosynthetic process	5/3533	14/10950	0.489941	0.926549	gene:MD06G1131500/gene:MD04G1239600/gene:MD08G1044400/gene:MD09G1144600/gene:MD14G1147900	MD06G1131500/MD04G1239600/MD08G1044400/MD09G1144600/MD14G1147900	5	2	gene:MD08G1044400/gene:MD09G1144600	3	gene:MD06G1131500/gene:MD04G1239600/gene:MD14G1147900
BP	GO:0044106	cellular amine metabolic process	5/3533	14/10950	0.489941	0.926549	gene:MD05G1206300/gene:MD12G1205900/gene:MD09G1079800/gene:MD04G1215600/gene:MD10G1193300	MD05G1206300/MD12G1205900/MD09G1079800/MD04G1215600/MD10G1193300	5	3	gene:MD05G1206300/gene:MD09G1079800/gene:MD10G1193300	2	gene:MD12G1205900/gene:MD04G1215600
BP	GO:0072525	pyridine-containing compound biosynthetic process	5/3533	14/10950	0.489941	0.926549	gene:MD03G1113000/gene:MD02G1174500/gene:MD06G1164800/gene:MD15G1285500/gene:MD16G1029000	MD03G1113000/MD02G1174500/MD06G1164800/MD15G1285500/MD16G1029000	5	5	gene:MD03G1113000/gene:MD02G1174500/gene:MD06G1164800/gene:MD15G1285500/gene:MD16G1029000	0
BP	GO:1901361	organic cyclic compound catabolic process	15/3533	45/10950	0.494881	0.926549	gene:MD06G1198900/gene:MD13G1198800/gene:MD14G1206300/gene:MD16G1041300/gene:MD03G1149600/gene:MD05G1163300/gene:MD15G1205500/gene:MD05G1323700/gene:MD13G1040300/gene:MD02G1031400/gene:MD16G1221200/gene:MD03G1237300/gene:MD10G1234600/gene:MD03G1259100/gene:MD03G1237500	MD06G1198900/MD13G1198800/MD14G1206300/MD16G1041300/MD03G1149600/MD05G1163300/MD15G1205500/MD05G1323700/MD13G1040300/MD02G1031400/MD16G1221200/MD03G1237300/MD10G1234600/MD03G1259100/MD03G1237500	15	7	gene:MD03G1149600/gene:MD05G1163300/gene:MD15G1205500/gene:MD02G1031400/gene:MD16G1221200/gene:MD03G1237300/gene:MD03G1237500	8	gene:MD06G1198900/gene:MD13G1198800/gene:MD14G1206300/gene:MD16G1041300/gene:MD05G1323700/gene:MD13G1040300/gene:MD10G1234600/gene:MD03G1259100
BP	GO:0019359	nicotinamide nucleotide biosynthetic process	4/3533	11/10950	0.496679	0.926549	gene:MD02G1174500/gene:MD06G1164800/gene:MD15G1285500/gene:MD16G1029000	MD02G1174500/MD06G1164800/MD15G1285500/MD16G1029000	4	4	gene:MD02G1174500/gene:MD06G1164800/gene:MD15G1285500/gene:MD16G1029000	0
BP	GO:0019363	pyridine nucleotide biosynthetic process	4/3533	11/10950	0.496679	0.926549	gene:MD02G1174500/gene:MD06G1164800/gene:MD15G1285500/gene:MD16G1029000	MD02G1174500/MD06G1164800/MD15G1285500/MD16G1029000	4	4	gene:MD02G1174500/gene:MD06G1164800/gene:MD15G1285500/gene:MD16G1029000	0
BP	GO:0019684	photosynthesis, light reaction	4/3533	11/10950	0.496679	0.926549	gene:MD02G1157800/gene:MD17G1085500/gene:MD17G1079700/gene:MD15G1272500	MD02G1157800/MD17G1085500/MD17G1079700/MD15G1272500	4	1	gene:MD17G1085500	3	gene:MD02G1157800/gene:MD17G1079700/gene:MD15G1272500
BP	GO:0009607	response to biotic stimulus	14/3533	42/10950	0.498911	0.926549	gene:MD16G1024700/gene:MD00G1063600/gene:MD13G1022900/gene:MD04G1225300/gene:MD16G1160100/gene:MD13G1160800/gene:MD13G1023000/gene:MD16G1026200/gene:MD16G1160300/gene:MD13G1161000/gene:MD16G1024000/gene:MD16G1160700/gene:MD04G1225400/gene:MD16G1025600	MD16G1024700/MD00G1063600/MD13G1022900/MD04G1225300/MD16G1160100/MD13G1160800/MD13G1023000/MD16G1026200/MD16G1160300/MD13G1161000/MD16G1024000/MD16G1160700/MD04G1225400/MD16G1025600	14	7	gene:MD04G1225300/gene:MD16G1160100/gene:MD13G1160800/gene:MD16G1160300/gene:MD13G1161000/gene:MD16G1160700/gene:MD04G1225400	7	gene:MD16G1024700/gene:MD00G1063600/gene:MD13G1022900/gene:MD13G1023000/gene:MD16G1026200/gene:MD16G1024000/gene:MD16G1025600
BP	GO:0030243	cellulose metabolic process	14/3533	42/10950	0.498911	0.926549	gene:MD00G1146900/gene:MD08G1147200/gene:MD17G1099500/gene:MD17G1099600/gene:MD03G1029100/gene:MD07G1011100/novel.2072/gene:MD04G1240800/gene:MD05G1029400/gene:MD05G1189700/gene:MD06G1203900/gene:MD14G1132200/gene:MD02G1311600/gene:MD15G1340200	MD00G1146900/MD08G1147200/MD17G1099500/MD17G1099600/MD03G1029100/MD07G1011100/-/MD04G1240800/MD05G1029400/MD05G1189700/MD06G1203900/MD14G1132200/MD02G1311600/MD15G1340200	14	9	gene:MD00G1146900/gene:MD08G1147200/gene:MD17G1099500/gene:MD17G1099600/gene:MD03G1029100/novel.2072/gene:MD04G1240800/gene:MD06G1203900/gene:MD15G1340200	5	gene:MD07G1011100/gene:MD05G1029400/gene:MD05G1189700/gene:MD14G1132200/gene:MD02G1311600
BP	GO:0030244	cellulose biosynthetic process	14/3533	42/10950	0.498911	0.926549	gene:MD00G1146900/gene:MD08G1147200/gene:MD17G1099500/gene:MD17G1099600/gene:MD03G1029100/gene:MD07G1011100/novel.2072/gene:MD04G1240800/gene:MD05G1029400/gene:MD05G1189700/gene:MD06G1203900/gene:MD14G1132200/gene:MD02G1311600/gene:MD15G1340200	MD00G1146900/MD08G1147200/MD17G1099500/MD17G1099600/MD03G1029100/MD07G1011100/-/MD04G1240800/MD05G1029400/MD05G1189700/MD06G1203900/MD14G1132200/MD02G1311600/MD15G1340200	14	9	gene:MD00G1146900/gene:MD08G1147200/gene:MD17G1099500/gene:MD17G1099600/gene:MD03G1029100/novel.2072/gene:MD04G1240800/gene:MD06G1203900/gene:MD15G1340200	5	gene:MD07G1011100/gene:MD05G1029400/gene:MD05G1189700/gene:MD14G1132200/gene:MD02G1311600
BP	GO:0016051	carbohydrate biosynthetic process	33/3533	101/10950	0.502482	0.930018	gene:MD00G1146900/gene:MD08G1147200/gene:MD15G1391200/gene:MD09G1126500/gene:MD17G1099500/gene:MD17G1099600/gene:MD08G1194100/gene:MD02G1211500/gene:MD03G1250300/gene:MD02G1260700/gene:MD14G1183700/gene:MD00G1171800/gene:MD10G1275100/gene:MD03G1029100/gene:MD07G1011100/novel.2072/gene:MD06G1037500/gene:MD08G1207000/gene:MD11G1270400/gene:MD13G1020300/gene:MD04G1240800/gene:MD05G1029400/gene:MD05G…	MD00G1146900/MD08G1147200/MD15G1391200/MD09G1126500/MD17G1099500/MD17G1099600/MD08G1194100/MD02G1211500/MD03G1250300/MD02G1260700/MD14G1183700/MD00G1171800/MD10G1275100/MD03G1029100/MD07G1011100/-/MD06G1037500/MD08G1207000/MD11G1270400/MD13G1020300/MD04G1240800/MD05G1029400/MD05G1189700/MD06G1203900/MD02G1319100/MD14G1132200/MD15G1031400/MD03G1015000/MD10G1295000/MD07G1001800/MD02G1311600/MD15G13…	33	21	gene:MD00G1146900/gene:MD08G1147200/gene:MD09G1126500/gene:MD17G1099500/gene:MD17G1099600/gene:MD08G1194100/gene:MD03G1250300/gene:MD02G1260700/gene:MD14G1183700/gene:MD00G1171800/gene:MD10G1275100/gene:MD03G1029100/novel.2072/gene:MD08G1207000/gene:MD11G1270400/gene:MD04G1240800/gene:MD06G1203900/gene:MD02G1319100/gene:MD10G1295000/gene:MD15G1340200/gene:MD08G1034600	12	gene:MD15G1391200/gene:MD02G1211500/gene:MD07G1011100/gene:MD06G1037500/gene:MD13G1020300/gene:MD05G1029400/gene:MD05G1189700/gene:MD14G1132200/gene:MD15G1031400/gene:MD03G1015000/gene:MD07G1001800/gene:MD02G1311600
BP	GO:0044255	cellular lipid metabolic process	65/3533	201/10950	0.51793	0.95537	gene:MD05G1323300/gene:MD13G1026200/gene:MD15G1181900/gene:MD01G1026400/gene:MD10G1075000/gene:MD16G1177200/gene:MD16G1029100/gene:MD03G1252200/gene:MD10G1304500/gene:MD02G1154400/gene:MD10G1159200/gene:MD01G1041300/gene:MD17G1234100/gene:MD15G1327100/gene:MD15G1163200/gene:MD08G1031000/gene:MD11G1036800/gene:MD06G1220900/gene:MD06G1038100/gene:MD10G1334900/gene:MD13G1127300/gene:MD03G1117300/gen…	MD05G1323300/MD13G1026200/MD15G1181900/MD01G1026400/MD10G1075000/MD16G1177200/MD16G1029100/MD03G1252200/MD10G1304500/MD02G1154400/MD10G1159200/MD01G1041300/MD17G1234100/MD15G1327100/MD15G1163200/MD08G1031000/MD11G1036800/MD06G1220900/MD06G1038100/MD10G1334900/MD13G1127300/MD03G1117300/MD07G1182900/MD05G1172000/MD12G1140900/MD05G1065300/MD02G1104100/MD09G1022600/MD10G1044100/MD04G1088700/MD06G1070…	65	46	gene:MD13G1026200/gene:MD15G1181900/gene:MD01G1026400/gene:MD16G1029100/gene:MD02G1154400/gene:MD10G1159200/gene:MD01G1041300/gene:MD17G1234100/gene:MD15G1327100/gene:MD15G1163200/gene:MD08G1031000/gene:MD11G1036800/gene:MD06G1220900/gene:MD06G1038100/gene:MD10G1334900/gene:MD03G1117300/gene:MD07G1182900/gene:MD05G1172000/gene:MD12G1140900/gene:MD09G1022600/gene:MD10G1044100/gene:MD04G1088700/gen…	19	gene:MD05G1323300/gene:MD10G1075000/gene:MD16G1177200/gene:MD03G1252200/gene:MD10G1304500/gene:MD13G1127300/gene:MD05G1065300/gene:MD02G1104100/gene:MD13G1020300/gene:MD05G1280200/gene:MD11G1273800/gene:MD10G1301100/gene:MD15G1365400/gene:MD12G1256800/gene:MD15G1119100/gene:MD08G1052400/gene:MD13G1175400/gene:MD08G1222700/gene:MD08G1230000
BP	GO:0019439	aromatic compound catabolic process	15/3533	46/10950	0.53557	0.982778	gene:MD06G1198900/gene:MD13G1198800/gene:MD14G1206300/gene:MD16G1041300/gene:MD03G1149600/gene:MD05G1163300/gene:MD15G1205500/gene:MD05G1323700/gene:MD13G1040300/gene:MD02G1031400/gene:MD16G1221200/gene:MD03G1237300/gene:MD10G1234600/gene:MD03G1259100/gene:MD03G1237500	MD06G1198900/MD13G1198800/MD14G1206300/MD16G1041300/MD03G1149600/MD05G1163300/MD15G1205500/MD05G1323700/MD13G1040300/MD02G1031400/MD16G1221200/MD03G1237300/MD10G1234600/MD03G1259100/MD03G1237500	15	7	gene:MD03G1149600/gene:MD05G1163300/gene:MD15G1205500/gene:MD02G1031400/gene:MD16G1221200/gene:MD03G1237300/gene:MD03G1237500	8	gene:MD06G1198900/gene:MD13G1198800/gene:MD14G1206300/gene:MD16G1041300/gene:MD05G1323700/gene:MD13G1040300/gene:MD10G1234600/gene:MD03G1259100
BP	GO:0006869	lipid transport	7/3533	21/10950	0.539988	0.982778	gene:MD10G1017400/gene:MD00G1200100/gene:MD05G1193600/gene:MD11G1020300/gene:MD05G1017200/gene:MD10G1254100/gene:MD15G1203100	MD10G1017400/MD00G1200100/MD05G1193600/MD11G1020300/MD05G1017200/MD10G1254100/MD15G1203100	7	5	gene:MD00G1200100/gene:MD05G1193600/gene:MD05G1017200/gene:MD10G1254100/gene:MD15G1203100	2	gene:MD10G1017400/gene:MD11G1020300
BP	GO:0008202	steroid metabolic process	7/3533	21/10950	0.539988	0.982778	gene:MD06G1103800/gene:MD09G1082100/gene:MD02G1307400/gene:MD16G1144200/gene:MD07G1020400/gene:MD13G1133800/gene:MD16G1144400	MD06G1103800/MD09G1082100/MD02G1307400/MD16G1144200/MD07G1020400/MD13G1133800/MD16G1144400	7	3	gene:MD02G1307400/gene:MD07G1020400/gene:MD13G1133800	4	gene:MD06G1103800/gene:MD09G1082100/gene:MD16G1144200/gene:MD16G1144400
BP	GO:0033043	regulation of organelle organization	7/3533	21/10950	0.539988	0.982778	gene:MD10G1221300/gene:MD08G1248100/gene:MD02G1020300/gene:MD14G1172000/gene:MD02G1216700/gene:MD06G1182000/gene:MD04G1200300	MD10G1221300/MD08G1248100/MD02G1020300/MD14G1172000/MD02G1216700/MD06G1182000/MD04G1200300	7	4	gene:MD10G1221300/gene:MD02G1020300/gene:MD02G1216700/gene:MD04G1200300	3	gene:MD08G1248100/gene:MD14G1172000/gene:MD06G1182000
BP	GO:0000271	polysaccharide biosynthetic process	19/3533	59/10950	0.553055	0.990059	gene:MD00G1146900/gene:MD08G1147200/gene:MD17G1099500/gene:MD17G1099600/gene:MD02G1211500/gene:MD03G1029100/gene:MD07G1011100/novel.2072/gene:MD04G1240800/gene:MD05G1029400/gene:MD05G1189700/gene:MD06G1203900/gene:MD02G1319100/gene:MD14G1132200/gene:MD03G1015000/gene:MD10G1295000/gene:MD07G1001800/gene:MD02G1311600/gene:MD15G1340200	MD00G1146900/MD08G1147200/MD17G1099500/MD17G1099600/MD02G1211500/MD03G1029100/MD07G1011100/-/MD04G1240800/MD05G1029400/MD05G1189700/MD06G1203900/MD02G1319100/MD14G1132200/MD03G1015000/MD10G1295000/MD07G1001800/MD02G1311600/MD15G1340200	19	11	gene:MD00G1146900/gene:MD08G1147200/gene:MD17G1099500/gene:MD17G1099600/gene:MD03G1029100/novel.2072/gene:MD04G1240800/gene:MD06G1203900/gene:MD02G1319100/gene:MD10G1295000/gene:MD15G1340200	8	gene:MD02G1211500/gene:MD07G1011100/gene:MD05G1029400/gene:MD05G1189700/gene:MD14G1132200/gene:MD03G1015000/gene:MD07G1001800/gene:MD02G1311600
BP	GO:0009250	glucan biosynthetic process	19/3533	59/10950	0.553055	0.990059	gene:MD00G1146900/gene:MD08G1147200/gene:MD17G1099500/gene:MD17G1099600/gene:MD02G1211500/gene:MD03G1029100/gene:MD07G1011100/novel.2072/gene:MD04G1240800/gene:MD05G1029400/gene:MD05G1189700/gene:MD06G1203900/gene:MD02G1319100/gene:MD14G1132200/gene:MD03G1015000/gene:MD10G1295000/gene:MD07G1001800/gene:MD02G1311600/gene:MD15G1340200	MD00G1146900/MD08G1147200/MD17G1099500/MD17G1099600/MD02G1211500/MD03G1029100/MD07G1011100/-/MD04G1240800/MD05G1029400/MD05G1189700/MD06G1203900/MD02G1319100/MD14G1132200/MD03G1015000/MD10G1295000/MD07G1001800/MD02G1311600/MD15G1340200	19	11	gene:MD00G1146900/gene:MD08G1147200/gene:MD17G1099500/gene:MD17G1099600/gene:MD03G1029100/novel.2072/gene:MD04G1240800/gene:MD06G1203900/gene:MD02G1319100/gene:MD10G1295000/gene:MD15G1340200	8	gene:MD02G1211500/gene:MD07G1011100/gene:MD05G1029400/gene:MD05G1189700/gene:MD14G1132200/gene:MD03G1015000/gene:MD07G1001800/gene:MD02G1311600
BP	GO:0033692	cellular polysaccharide biosynthetic process	19/3533	59/10950	0.553055	0.990059	gene:MD00G1146900/gene:MD08G1147200/gene:MD17G1099500/gene:MD17G1099600/gene:MD02G1211500/gene:MD03G1029100/gene:MD07G1011100/novel.2072/gene:MD04G1240800/gene:MD05G1029400/gene:MD05G1189700/gene:MD06G1203900/gene:MD02G1319100/gene:MD14G1132200/gene:MD03G1015000/gene:MD10G1295000/gene:MD07G1001800/gene:MD02G1311600/gene:MD15G1340200	MD00G1146900/MD08G1147200/MD17G1099500/MD17G1099600/MD02G1211500/MD03G1029100/MD07G1011100/-/MD04G1240800/MD05G1029400/MD05G1189700/MD06G1203900/MD02G1319100/MD14G1132200/MD03G1015000/MD10G1295000/MD07G1001800/MD02G1311600/MD15G1340200	19	11	gene:MD00G1146900/gene:MD08G1147200/gene:MD17G1099500/gene:MD17G1099600/gene:MD03G1029100/novel.2072/gene:MD04G1240800/gene:MD06G1203900/gene:MD02G1319100/gene:MD10G1295000/gene:MD15G1340200	8	gene:MD02G1211500/gene:MD07G1011100/gene:MD05G1029400/gene:MD05G1189700/gene:MD14G1132200/gene:MD03G1015000/gene:MD07G1001800/gene:MD02G1311600
BP	GO:0051273	beta-glucan metabolic process	19/3533	59/10950	0.553055	0.990059	gene:MD00G1146900/gene:MD08G1147200/gene:MD17G1099500/gene:MD17G1099600/gene:MD02G1211500/gene:MD03G1029100/gene:MD07G1011100/novel.2072/gene:MD04G1240800/gene:MD05G1029400/gene:MD05G1189700/gene:MD06G1203900/gene:MD02G1319100/gene:MD14G1132200/gene:MD03G1015000/gene:MD10G1295000/gene:MD07G1001800/gene:MD02G1311600/gene:MD15G1340200	MD00G1146900/MD08G1147200/MD17G1099500/MD17G1099600/MD02G1211500/MD03G1029100/MD07G1011100/-/MD04G1240800/MD05G1029400/MD05G1189700/MD06G1203900/MD02G1319100/MD14G1132200/MD03G1015000/MD10G1295000/MD07G1001800/MD02G1311600/MD15G1340200	19	11	gene:MD00G1146900/gene:MD08G1147200/gene:MD17G1099500/gene:MD17G1099600/gene:MD03G1029100/novel.2072/gene:MD04G1240800/gene:MD06G1203900/gene:MD02G1319100/gene:MD10G1295000/gene:MD15G1340200	8	gene:MD02G1211500/gene:MD07G1011100/gene:MD05G1029400/gene:MD05G1189700/gene:MD14G1132200/gene:MD03G1015000/gene:MD07G1001800/gene:MD02G1311600
BP	GO:0051274	beta-glucan biosynthetic process	19/3533	59/10950	0.553055	0.990059	gene:MD00G1146900/gene:MD08G1147200/gene:MD17G1099500/gene:MD17G1099600/gene:MD02G1211500/gene:MD03G1029100/gene:MD07G1011100/novel.2072/gene:MD04G1240800/gene:MD05G1029400/gene:MD05G1189700/gene:MD06G1203900/gene:MD02G1319100/gene:MD14G1132200/gene:MD03G1015000/gene:MD10G1295000/gene:MD07G1001800/gene:MD02G1311600/gene:MD15G1340200	MD00G1146900/MD08G1147200/MD17G1099500/MD17G1099600/MD02G1211500/MD03G1029100/MD07G1011100/-/MD04G1240800/MD05G1029400/MD05G1189700/MD06G1203900/MD02G1319100/MD14G1132200/MD03G1015000/MD10G1295000/MD07G1001800/MD02G1311600/MD15G1340200	19	11	gene:MD00G1146900/gene:MD08G1147200/gene:MD17G1099500/gene:MD17G1099600/gene:MD03G1029100/novel.2072/gene:MD04G1240800/gene:MD06G1203900/gene:MD02G1319100/gene:MD10G1295000/gene:MD15G1340200	8	gene:MD02G1211500/gene:MD07G1011100/gene:MD05G1029400/gene:MD05G1189700/gene:MD14G1132200/gene:MD03G1015000/gene:MD07G1001800/gene:MD02G1311600
BP	GO:0006413	translational initiation	11/3533	34/10950	0.559981	0.999181	gene:MD03G1210300/gene:MD11G1224900/gene:MD15G1150400/gene:MD16G1225300/gene:MD10G1002600/gene:MD08G1196100/gene:MD11G1052200/gene:MD10G1268600/gene:MD15G1383900/gene:MD00G1104000/gene:MD05G1123900	MD03G1210300/MD11G1224900/MD15G1150400/MD16G1225300/MD10G1002600/MD08G1196100/MD11G1052200/MD10G1268600/MD15G1383900/MD00G1104000/MD05G1123900	11	8	gene:MD16G1225300/gene:MD10G1002600/gene:MD08G1196100/gene:MD11G1052200/gene:MD10G1268600/gene:MD15G1383900/gene:MD00G1104000/gene:MD05G1123900	3	gene:MD03G1210300/gene:MD11G1224900/gene:MD15G1150400
BP	GO:0070647	protein modification by small protein conjugation or removal	46/3533	144/10950	0.564479	1	gene:MD02G1180700/gene:MD01G1010900/gene:MD12G1040800/gene:MD09G1195900/gene:MD17G1176500/gene:MD04G1172400/gene:MD05G1165400/gene:MD05G1206800/gene:MD15G1259700/gene:MD03G1161100/gene:MD02G1145600/gene:MD01G1031200/gene:MD15G1046600/gene:MD06G1180900/gene:MD15G1191200/gene:MD05G1134200/gene:MD11G1072100/gene:MD09G1060800/gene:MD08G1047300/gene:MD15G1291600/gene:MD14G1046300/gene:MD06G1007200/gen…	MD02G1180700/MD01G1010900/MD12G1040800/MD09G1195900/MD17G1176500/MD04G1172400/MD05G1165400/MD05G1206800/MD15G1259700/MD03G1161100/MD02G1145600/MD01G1031200/MD15G1046600/MD06G1180900/MD15G1191200/MD05G1134200/MD11G1072100/MD09G1060800/MD08G1047300/MD15G1291600/MD14G1046300/MD06G1007200/MD14G1192000/MD04G1235600/MD13G1284700/MD11G1110200/MD16G1091300/MD10G1154400/MD11G1016300/MD10G1021400/MD12G1048…	46	37	gene:MD02G1180700/gene:MD01G1010900/gene:MD12G1040800/gene:MD09G1195900/gene:MD17G1176500/gene:MD04G1172400/gene:MD03G1161100/gene:MD01G1031200/gene:MD15G1046600/gene:MD15G1191200/gene:MD05G1134200/gene:MD11G1072100/gene:MD09G1060800/gene:MD08G1047300/gene:MD15G1291600/gene:MD14G1046300/gene:MD06G1007200/gene:MD14G1192000/gene:MD04G1235600/gene:MD13G1284700/gene:MD11G1110200/gene:MD16G1091300/gen…	9	gene:MD05G1165400/gene:MD05G1206800/gene:MD15G1259700/gene:MD02G1145600/gene:MD06G1180900/gene:MD14G1186000/gene:MD15G1338600/gene:MD11G1291200/gene:MD03G1270200
BP	GO:0000041	transition metal ion transport	4/3533	12/10950	0.575958	1	gene:MD03G1082600/gene:MD12G1155800/gene:MD15G1048000/gene:MD04G1193000	MD03G1082600/MD12G1155800/MD15G1048000/MD04G1193000	4	3	gene:MD03G1082600/gene:MD15G1048000/gene:MD04G1193000	1	gene:MD12G1155800
BP	GO:0006913	nucleocytoplasmic transport	4/3533	12/10950	0.575958	1	gene:MD04G1192100/gene:MD00G1139400/gene:MD13G1104500/gene:MD12G1204400	MD04G1192100/MD00G1139400/MD13G1104500/MD12G1204400	4	1	gene:MD04G1192100	3	gene:MD00G1139400/gene:MD13G1104500/gene:MD12G1204400
BP	GO:0051169	nuclear transport	4/3533	12/10950	0.575958	1	gene:MD04G1192100/gene:MD00G1139400/gene:MD13G1104500/gene:MD12G1204400	MD04G1192100/MD00G1139400/MD13G1104500/MD12G1204400	4	1	gene:MD04G1192100	3	gene:MD00G1139400/gene:MD13G1104500/gene:MD12G1204400
BP	GO:0007275	multicellular organism development	9/3533	28/10950	0.576245	1	gene:MD12G1057800/gene:MD06G1032700/gene:MD01G1021000/gene:MD01G1082000/gene:MD15G1331100/gene:MD02G1290000/gene:MD11G1014900/gene:MD01G1218700/gene:MD07G1288600	MD12G1057800/MD06G1032700/MD01G1021000/MD01G1082000/MD15G1331100/MD02G1290000/MD11G1014900/MD01G1218700/MD07G1288600	9	6	gene:MD12G1057800/gene:MD01G1021000/gene:MD01G1082000/gene:MD15G1331100/gene:MD02G1290000/gene:MD11G1014900	3	gene:MD06G1032700/gene:MD01G1218700/gene:MD07G1288600
BP	GO:0044707	single-multicellular organism process	9/3533	28/10950	0.576245	1	gene:MD12G1057800/gene:MD06G1032700/gene:MD01G1021000/gene:MD01G1082000/gene:MD15G1331100/gene:MD02G1290000/gene:MD11G1014900/gene:MD01G1218700/gene:MD07G1288600	MD12G1057800/MD06G1032700/MD01G1021000/MD01G1082000/MD15G1331100/MD02G1290000/MD11G1014900/MD01G1218700/MD07G1288600	9	6	gene:MD12G1057800/gene:MD01G1021000/gene:MD01G1082000/gene:MD15G1331100/gene:MD02G1290000/gene:MD11G1014900	3	gene:MD06G1032700/gene:MD01G1218700/gene:MD07G1288600
BP	GO:0044270	cellular nitrogen compound catabolic process	14/3533	44/10950	0.581744	1	gene:MD06G1198900/gene:MD13G1198800/gene:MD14G1206300/gene:MD16G1041300/gene:MD03G1149600/gene:MD13G1115100/gene:MD05G1163300/gene:MD15G1205500/gene:MD05G1323700/gene:MD13G1040300/gene:MD02G1031400/gene:MD16G1221200/gene:MD10G1234600/gene:MD03G1259100	MD06G1198900/MD13G1198800/MD14G1206300/MD16G1041300/MD03G1149600/MD13G1115100/MD05G1163300/MD15G1205500/MD05G1323700/MD13G1040300/MD02G1031400/MD16G1221200/MD10G1234600/MD03G1259100	14	6	gene:MD03G1149600/gene:MD13G1115100/gene:MD05G1163300/gene:MD15G1205500/gene:MD02G1031400/gene:MD16G1221200	8	gene:MD06G1198900/gene:MD13G1198800/gene:MD14G1206300/gene:MD16G1041300/gene:MD05G1323700/gene:MD13G1040300/gene:MD10G1234600/gene:MD03G1259100
BP	GO:0010876	lipid localization	7/3533	22/10950	0.597302	1	gene:MD10G1017400/gene:MD00G1200100/gene:MD05G1193600/gene:MD11G1020300/gene:MD05G1017200/gene:MD10G1254100/gene:MD15G1203100	MD10G1017400/MD00G1200100/MD05G1193600/MD11G1020300/MD05G1017200/MD10G1254100/MD15G1203100	7	5	gene:MD00G1200100/gene:MD05G1193600/gene:MD05G1017200/gene:MD10G1254100/gene:MD15G1203100	2	gene:MD10G1017400/gene:MD11G1020300
BP	GO:0005992	trehalose biosynthetic process	6/3533	19/10950	0.610656	1	gene:MD03G1250300/gene:MD14G1183700/gene:MD00G1171800/gene:MD10G1275100/gene:MD06G1037500/gene:MD11G1270400	MD03G1250300/MD14G1183700/MD00G1171800/MD10G1275100/MD06G1037500/MD11G1270400	6	5	gene:MD03G1250300/gene:MD14G1183700/gene:MD00G1171800/gene:MD10G1275100/gene:MD11G1270400	1	gene:MD06G1037500
BP	GO:0006399	tRNA metabolic process	45/3533	143/10950	0.612324	1	gene:MD16G1051000/gene:MD09G1065200/gene:MD13G1169000/gene:MD04G1013400/gene:MD03G1267900/gene:MD08G1187900/gene:MD03G1197500/gene:MD12G1197300/gene:MD09G1073500/gene:MD11G1123700/gene:MD08G1134400/gene:MD14G1218400/gene:MD12G1255800/gene:MD13G1131000/gene:MD16G1000800/gene:MD16G1089100/gene:MD02G1067300/gene:MD05G1172700/gene:MD06G1208000/gene:MD13G1248200/gene:MD15G1433500/gene:MD16G1040700/gen…	MD16G1051000/MD09G1065200/MD13G1169000/MD04G1013400/MD03G1267900/MD08G1187900/MD03G1197500/MD12G1197300/MD09G1073500/MD11G1123700/MD08G1134400/MD14G1218400/MD12G1255800/MD13G1131000/MD16G1000800/MD16G1089100/MD02G1067300/MD05G1172700/MD06G1208000/MD13G1248200/MD15G1433500/MD16G1040700/MD04G1034100/MD16G1255000/MD16G1134100/MD11G1273000/MD10G1076200/MD05G1333900/MD10G1011800/MD13G1039300/MD04G1094…	45	34	gene:MD09G1065200/gene:MD13G1169000/gene:MD04G1013400/gene:MD08G1187900/gene:MD03G1197500/gene:MD12G1197300/gene:MD09G1073500/gene:MD08G1134400/gene:MD14G1218400/gene:MD12G1255800/gene:MD16G1000800/gene:MD16G1089100/gene:MD02G1067300/gene:MD06G1208000/gene:MD16G1040700/gene:MD04G1034100/gene:MD16G1255000/gene:MD16G1134100/gene:MD11G1273000/gene:MD10G1076200/gene:MD10G1011800/gene:MD13G1039300/gen…	11	gene:MD16G1051000/gene:MD03G1267900/gene:MD11G1123700/gene:MD13G1131000/gene:MD05G1172700/gene:MD13G1248200/gene:MD15G1433500/gene:MD05G1333900/gene:MD04G1094300/gene:MD01G1164900/gene:MD02G1260800
BP	GO:0034637	cellular carbohydrate biosynthetic process	26/3533	83/10950	0.613614	1	gene:MD00G1146900/gene:MD08G1147200/gene:MD17G1099500/gene:MD17G1099600/gene:MD02G1211500/gene:MD03G1250300/gene:MD02G1260700/gene:MD14G1183700/gene:MD00G1171800/gene:MD10G1275100/gene:MD03G1029100/gene:MD07G1011100/novel.2072/gene:MD06G1037500/gene:MD11G1270400/gene:MD04G1240800/gene:MD05G1029400/gene:MD05G1189700/gene:MD06G1203900/gene:MD02G1319100/gene:MD14G1132200/gene:MD03G1015000/gene:MD10G…	MD00G1146900/MD08G1147200/MD17G1099500/MD17G1099600/MD02G1211500/MD03G1250300/MD02G1260700/MD14G1183700/MD00G1171800/MD10G1275100/MD03G1029100/MD07G1011100/-/MD06G1037500/MD11G1270400/MD04G1240800/MD05G1029400/MD05G1189700/MD06G1203900/MD02G1319100/MD14G1132200/MD03G1015000/MD10G1295000/MD07G1001800/MD02G1311600/MD15G1340200	26	17	gene:MD00G1146900/gene:MD08G1147200/gene:MD17G1099500/gene:MD17G1099600/gene:MD03G1250300/gene:MD02G1260700/gene:MD14G1183700/gene:MD00G1171800/gene:MD10G1275100/gene:MD03G1029100/novel.2072/gene:MD11G1270400/gene:MD04G1240800/gene:MD06G1203900/gene:MD02G1319100/gene:MD10G1295000/gene:MD15G1340200	9	gene:MD02G1211500/gene:MD07G1011100/gene:MD06G1037500/gene:MD05G1029400/gene:MD05G1189700/gene:MD14G1132200/gene:MD03G1015000/gene:MD07G1001800/gene:MD02G1311600
BP	GO:0016569	covalent chromatin modification	10/3533	32/10950	0.614459	1	gene:MD09G1002600/gene:MD15G1271600/gene:MD15G1140800/gene:MD04G1231900/gene:MD14G1210500/gene:MD17G1157200/gene:MD06G1201100/gene:MD09G1170000/gene:MD05G1197800/gene:MD10G1184400	MD09G1002600/MD15G1271600/MD15G1140800/MD04G1231900/MD14G1210500/MD17G1157200/MD06G1201100/MD09G1170000/MD05G1197800/MD10G1184400	10	7	gene:MD15G1271600/gene:MD15G1140800/gene:MD17G1157200/gene:MD06G1201100/gene:MD09G1170000/gene:MD05G1197800/gene:MD10G1184400	3	gene:MD09G1002600/gene:MD04G1231900/gene:MD14G1210500
BP	GO:0016570	histone modification	10/3533	32/10950	0.614459	1	gene:MD09G1002600/gene:MD15G1271600/gene:MD15G1140800/gene:MD04G1231900/gene:MD14G1210500/gene:MD17G1157200/gene:MD06G1201100/gene:MD09G1170000/gene:MD05G1197800/gene:MD10G1184400	MD09G1002600/MD15G1271600/MD15G1140800/MD04G1231900/MD14G1210500/MD17G1157200/MD06G1201100/MD09G1170000/MD05G1197800/MD10G1184400	10	7	gene:MD15G1271600/gene:MD15G1140800/gene:MD17G1157200/gene:MD06G1201100/gene:MD09G1170000/gene:MD05G1197800/gene:MD10G1184400	3	gene:MD09G1002600/gene:MD04G1231900/gene:MD14G1210500
BP	GO:0009312	oligosaccharide biosynthetic process	9/3533	29/10950	0.624987	1	gene:MD09G1126500/gene:MD03G1250300/gene:MD02G1260700/gene:MD14G1183700/gene:MD00G1171800/gene:MD10G1275100/gene:MD06G1037500/gene:MD11G1270400/gene:MD13G1020300	MD09G1126500/MD03G1250300/MD02G1260700/MD14G1183700/MD00G1171800/MD10G1275100/MD06G1037500/MD11G1270400/MD13G1020300	9	7	gene:MD09G1126500/gene:MD03G1250300/gene:MD02G1260700/gene:MD14G1183700/gene:MD00G1171800/gene:MD10G1275100/gene:MD11G1270400	2	gene:MD06G1037500/gene:MD13G1020300
BP	GO:0032502	developmental process	9/3533	29/10950	0.624987	1	gene:MD12G1057800/gene:MD06G1032700/gene:MD01G1021000/gene:MD01G1082000/gene:MD15G1331100/gene:MD02G1290000/gene:MD11G1014900/gene:MD01G1218700/gene:MD07G1288600	MD12G1057800/MD06G1032700/MD01G1021000/MD01G1082000/MD15G1331100/MD02G1290000/MD11G1014900/MD01G1218700/MD07G1288600	9	6	gene:MD12G1057800/gene:MD01G1021000/gene:MD01G1082000/gene:MD15G1331100/gene:MD02G1290000/gene:MD11G1014900	3	gene:MD06G1032700/gene:MD01G1218700/gene:MD07G1288600
BP	GO:0044767	single-organism developmental process	9/3533	29/10950	0.624987	1	gene:MD12G1057800/gene:MD06G1032700/gene:MD01G1021000/gene:MD01G1082000/gene:MD15G1331100/gene:MD02G1290000/gene:MD11G1014900/gene:MD01G1218700/gene:MD07G1288600	MD12G1057800/MD06G1032700/MD01G1021000/MD01G1082000/MD15G1331100/MD02G1290000/MD11G1014900/MD01G1218700/MD07G1288600	9	6	gene:MD12G1057800/gene:MD01G1021000/gene:MD01G1082000/gene:MD15G1331100/gene:MD02G1290000/gene:MD11G1014900	3	gene:MD06G1032700/gene:MD01G1218700/gene:MD07G1288600
BP	GO:0048856	anatomical structure development	9/3533	29/10950	0.624987	1	gene:MD12G1057800/gene:MD06G1032700/gene:MD01G1021000/gene:MD01G1082000/gene:MD15G1331100/gene:MD02G1290000/gene:MD11G1014900/gene:MD01G1218700/gene:MD07G1288600	MD12G1057800/MD06G1032700/MD01G1021000/MD01G1082000/MD15G1331100/MD02G1290000/MD11G1014900/MD01G1218700/MD07G1288600	9	6	gene:MD12G1057800/gene:MD01G1021000/gene:MD01G1082000/gene:MD15G1331100/gene:MD02G1290000/gene:MD11G1014900	3	gene:MD06G1032700/gene:MD01G1218700/gene:MD07G1288600
BP	GO:0042398	cellular modified amino acid biosynthetic process	4/3533	13/10950	0.647558	1	gene:MD07G1131200/gene:MD12G1224500/gene:MD16G1035000/gene:MD10G1166100	MD07G1131200/MD12G1224500/MD16G1035000/MD10G1166100	4	3	gene:MD07G1131200/gene:MD16G1035000/gene:MD10G1166100	1	gene:MD12G1224500
BP	GO:0046351	disaccharide biosynthetic process	7/3533	23/10950	0.650682	1	gene:MD03G1250300/gene:MD02G1260700/gene:MD14G1183700/gene:MD00G1171800/gene:MD10G1275100/gene:MD06G1037500/gene:MD11G1270400	MD03G1250300/MD02G1260700/MD14G1183700/MD00G1171800/MD10G1275100/MD06G1037500/MD11G1270400	7	6	gene:MD03G1250300/gene:MD02G1260700/gene:MD14G1183700/gene:MD00G1171800/gene:MD10G1275100/gene:MD11G1270400	1	gene:MD06G1037500
BP	GO:0006950	response to stress	114/3533	363/10950	0.658427	1	gene:MD15G1253900/gene:MD16G1024700/gene:MD00G1063600/gene:MD16G1041100/gene:MD00G1112500/gene:MD05G1028100/gene:MD02G1140100/gene:MD13G1022900/gene:MD03G1082800/gene:MD12G1120800/gene:MD17G1004500/gene:MD13G1040200/gene:MD03G1282200/gene:MD13G1223200/gene:MD02G1139900/gene:MD17G1087300/gene:MD02G1007800/gene:MD07G1125800/gene:MD10G1073900/gene:MD15G1373900/gene:MD04G1101700/gene:MD17G1076200/gen…	MD15G1253900/MD16G1024700/MD00G1063600/MD16G1041100/MD00G1112500/MD05G1028100/MD02G1140100/MD13G1022900/MD03G1082800/MD12G1120800/MD17G1004500/MD13G1040200/MD03G1282200/MD13G1223200/MD02G1139900/MD17G1087300/MD02G1007800/MD07G1125800/MD10G1073900/MD15G1373900/MD04G1101700/MD17G1076200/MD04G1225300/MD12G1017600/MD16G1160100/MD12G1056000/MD13G1160800/MD17G1038000/MD13G1023000/MD16G1026200/MD15G1172…	114	61	gene:MD00G1112500/gene:MD03G1082800/gene:MD12G1120800/gene:MD02G1139900/gene:MD17G1087300/gene:MD10G1073900/gene:MD04G1101700/gene:MD17G1076200/gene:MD04G1225300/gene:MD12G1017600/gene:MD16G1160100/gene:MD12G1056000/gene:MD13G1160800/gene:MD17G1038000/gene:MD03G1108200/gene:MD02G1001300/gene:MD11G1234300/gene:MD09G1259100/gene:MD14G1015300/gene:MD00G1029300/gene:MD03G1013200/gene:MD11G1214700/gen…	53	gene:MD15G1253900/gene:MD16G1024700/gene:MD00G1063600/gene:MD16G1041100/gene:MD05G1028100/gene:MD02G1140100/gene:MD13G1022900/gene:MD17G1004500/gene:MD13G1040200/gene:MD03G1282200/gene:MD13G1223200/gene:MD02G1007800/gene:MD07G1125800/gene:MD15G1373900/gene:MD13G1023000/gene:MD16G1026200/gene:MD15G1172800/gene:MD16G1155000/gene:MD05G1345800/gene:MD08G1004500/gene:MD17G1215000/gene:MD11G1310900/gen…
BP	GO:0046700	heterocycle catabolic process	13/3533	43/10950	0.667375	1	gene:MD06G1198900/gene:MD13G1198800/gene:MD14G1206300/gene:MD16G1041300/gene:MD03G1149600/gene:MD05G1163300/gene:MD15G1205500/gene:MD05G1323700/gene:MD13G1040300/gene:MD02G1031400/gene:MD16G1221200/gene:MD10G1234600/gene:MD03G1259100	MD06G1198900/MD13G1198800/MD14G1206300/MD16G1041300/MD03G1149600/MD05G1163300/MD15G1205500/MD05G1323700/MD13G1040300/MD02G1031400/MD16G1221200/MD10G1234600/MD03G1259100	13	5	gene:MD03G1149600/gene:MD05G1163300/gene:MD15G1205500/gene:MD02G1031400/gene:MD16G1221200	8	gene:MD06G1198900/gene:MD13G1198800/gene:MD14G1206300/gene:MD16G1041300/gene:MD05G1323700/gene:MD13G1040300/gene:MD10G1234600/gene:MD03G1259100
BP	GO:0018193	peptidyl-amino acid modification	25/3533	82/10950	0.674625	1	gene:MD01G1208600/gene:MD09G1002600/gene:MD15G1271600/gene:MD15G1269000/gene:MD10G1081300/gene:MD15G1307700/gene:MD01G1152800/gene:MD17G1286000/gene:MD04G1231900/gene:MD13G1074200/gene:MD03G1222300/gene:MD05G1119400/novel.565/gene:MD03G1257000/gene:MD12G1204000/gene:MD17G1157200/gene:MD11G1277600/gene:MD05G1070400/gene:MD05G1116600/gene:MD02G1167800/gene:MD09G1170000/gene:MD13G1155100/gene:MD11G1…	MD01G1208600/MD09G1002600/MD15G1271600/MD15G1269000/MD10G1081300/MD15G1307700/MD01G1152800/MD17G1286000/MD04G1231900/MD13G1074200/MD03G1222300/MD05G1119400/-/MD03G1257000/MD12G1204000/MD17G1157200/MD11G1277600/MD05G1070400/MD05G1116600/MD02G1167800/MD09G1170000/MD13G1155100/MD11G1073900/MD05G1197800/MD10G1184400	25	17	gene:MD01G1208600/gene:MD15G1271600/gene:MD15G1269000/gene:MD10G1081300/gene:MD15G1307700/gene:MD13G1074200/gene:MD05G1119400/novel.565/gene:MD17G1157200/gene:MD11G1277600/gene:MD05G1070400/gene:MD05G1116600/gene:MD09G1170000/gene:MD13G1155100/gene:MD11G1073900/gene:MD05G1197800/gene:MD10G1184400	8	gene:MD09G1002600/gene:MD01G1152800/gene:MD17G1286000/gene:MD04G1231900/gene:MD03G1222300/gene:MD03G1257000/gene:MD12G1204000/gene:MD02G1167800
BP	GO:0006289	nucleotide-excision repair	3/3533	10/10950	0.675351	1	gene:MD17G1076200/gene:MD17G1215000/gene:MD17G1228500	MD17G1076200/MD17G1215000/MD17G1228500	3	2	gene:MD17G1076200/gene:MD17G1228500	1	gene:MD17G1215000
BP	GO:0051235	maintenance of location	3/3533	10/10950	0.675351	1	gene:MD00G1008400/gene:MD05G1115100/gene:MD04G1009900	MD00G1008400/MD05G1115100/MD04G1009900	3	3	gene:MD00G1008400/gene:MD05G1115100/gene:MD04G1009900	0
BP	GO:0006074	(1->3)-beta-D-glucan metabolic process	5/3533	17/10950	0.686322	1	gene:MD02G1211500/gene:MD02G1319100/gene:MD03G1015000/gene:MD10G1295000/gene:MD07G1001800	MD02G1211500/MD02G1319100/MD03G1015000/MD10G1295000/MD07G1001800	5	2	gene:MD02G1319100/gene:MD10G1295000	3	gene:MD02G1211500/gene:MD03G1015000/gene:MD07G1001800
BP	GO:0006075	(1->3)-beta-D-glucan biosynthetic process	5/3533	17/10950	0.686322	1	gene:MD02G1211500/gene:MD02G1319100/gene:MD03G1015000/gene:MD10G1295000/gene:MD07G1001800	MD02G1211500/MD02G1319100/MD03G1015000/MD10G1295000/MD07G1001800	5	2	gene:MD02G1319100/gene:MD10G1295000	3	gene:MD02G1211500/gene:MD03G1015000/gene:MD07G1001800
BP	GO:0016226	iron-sulfur cluster assembly	5/3533	17/10950	0.686322	1	gene:MD06G1173200/gene:MD16G1254000/gene:MD10G1320000/gene:MD09G1286600/gene:MD09G1232600	MD06G1173200/MD16G1254000/MD10G1320000/MD09G1286600/MD09G1232600	5	2	gene:MD09G1286600/gene:MD09G1232600	3	gene:MD06G1173200/gene:MD16G1254000/gene:MD10G1320000
BP	GO:0031163	metallo-sulfur cluster assembly	5/3533	17/10950	0.686322	1	gene:MD06G1173200/gene:MD16G1254000/gene:MD10G1320000/gene:MD09G1286600/gene:MD09G1232600	MD06G1173200/MD16G1254000/MD10G1320000/MD09G1286600/MD09G1232600	5	2	gene:MD09G1286600/gene:MD09G1232600	3	gene:MD06G1173200/gene:MD16G1254000/gene:MD10G1320000
BP	GO:0044087	regulation of cellular component biogenesis	5/3533	17/10950	0.686322	1	gene:MD10G1221300/gene:MD02G1020300/gene:MD13G1066800/gene:MD02G1216700/gene:MD04G1200300	MD10G1221300/MD02G1020300/MD13G1066800/MD02G1216700/MD04G1200300	5	4	gene:MD10G1221300/gene:MD02G1020300/gene:MD02G1216700/gene:MD04G1200300	1	gene:MD13G1066800
BP	GO:0006952	defense response	23/3533	76/10950	0.686631	1	gene:MD16G1024700/gene:MD00G1063600/gene:MD13G1022900/gene:MD12G1120800/gene:MD03G1282200/gene:MD04G1225300/gene:MD16G1160100/gene:MD13G1160800/gene:MD13G1023000/gene:MD16G1026200/gene:MD02G1001300/gene:MD16G1160300/gene:MD02G1113500/gene:MD13G1161000/gene:MD16G1024000/gene:MD00G1089600/gene:MD07G1176300/gene:MD16G1160700/gene:MD03G1224600/gene:MD04G1225400/gene:MD13G1078000/gene:MD16G1025600/gen…	MD16G1024700/MD00G1063600/MD13G1022900/MD12G1120800/MD03G1282200/MD04G1225300/MD16G1160100/MD13G1160800/MD13G1023000/MD16G1026200/MD02G1001300/MD16G1160300/MD02G1113500/MD13G1161000/MD16G1024000/MD00G1089600/MD07G1176300/MD16G1160700/MD03G1224600/MD04G1225400/MD13G1078000/MD16G1025600/MD15G1228700	23	14	gene:MD12G1120800/gene:MD04G1225300/gene:MD16G1160100/gene:MD13G1160800/gene:MD02G1001300/gene:MD16G1160300/gene:MD02G1113500/gene:MD13G1161000/gene:MD00G1089600/gene:MD07G1176300/gene:MD16G1160700/gene:MD03G1224600/gene:MD04G1225400/gene:MD15G1228700	9	gene:MD16G1024700/gene:MD00G1063600/gene:MD13G1022900/gene:MD03G1282200/gene:MD13G1023000/gene:MD16G1026200/gene:MD16G1024000/gene:MD13G1078000/gene:MD16G1025600
BP	GO:0006631	fatty acid metabolic process	18/3533	60/10950	0.692205	1	gene:MD15G1181900/gene:MD01G1026400/gene:MD10G1075000/gene:MD17G1234100/gene:MD15G1327100/gene:MD08G1031000/gene:MD13G1127300/gene:MD05G1172000/gene:MD05G1065300/gene:MD09G1022600/gene:MD15G1118900/gene:MD04G1146400/gene:MD12G1261600/gene:MD02G1127500/gene:MD15G1365400/gene:MD05G1351700/gene:MD15G1026500/gene:MD12G1159600	MD15G1181900/MD01G1026400/MD10G1075000/MD17G1234100/MD15G1327100/MD08G1031000/MD13G1127300/MD05G1172000/MD05G1065300/MD09G1022600/MD15G1118900/MD04G1146400/MD12G1261600/MD02G1127500/MD15G1365400/MD05G1351700/MD15G1026500/MD12G1159600	18	14	gene:MD15G1181900/gene:MD01G1026400/gene:MD17G1234100/gene:MD15G1327100/gene:MD08G1031000/gene:MD05G1172000/gene:MD09G1022600/gene:MD15G1118900/gene:MD04G1146400/gene:MD12G1261600/gene:MD02G1127500/gene:MD05G1351700/gene:MD15G1026500/gene:MD12G1159600	4	gene:MD10G1075000/gene:MD13G1127300/gene:MD05G1065300/gene:MD15G1365400
BP	GO:0034655	nucleobase-containing compound catabolic process	10/3533	34/10950	0.699646	1	gene:MD06G1198900/gene:MD14G1206300/gene:MD16G1041300/gene:MD03G1149600/gene:MD05G1163300/gene:MD15G1205500/gene:MD05G1323700/gene:MD13G1040300/gene:MD16G1221200/gene:MD10G1234600	MD06G1198900/MD14G1206300/MD16G1041300/MD03G1149600/MD05G1163300/MD15G1205500/MD05G1323700/MD13G1040300/MD16G1221200/MD10G1234600	10	4	gene:MD03G1149600/gene:MD05G1163300/gene:MD15G1205500/gene:MD16G1221200	6	gene:MD06G1198900/gene:MD14G1206300/gene:MD16G1041300/gene:MD05G1323700/gene:MD13G1040300/gene:MD10G1234600
BP	GO:0006820	anion transport	34/3533	112/10950	0.700874	1	gene:MD16G1102200/gene:MD13G1024300/gene:MD17G1196100/gene:MD09G1116900/gene:MD05G1274700/gene:MD16G1045300/gene:MD16G1045200/gene:MD11G1280200/gene:MD07G1189900/gene:MD14G1116200/gene:MD06G1147100/gene:MD09G1219100/gene:MD03G1006600/gene:MD16G1036200/gene:MD11G1009700/gene:MD14G1170300/gene:MD03G1193700/gene:MD05G1274900/gene:MD05G1356700/gene:MD05G1096900/gene:MD12G1010300/gene:MD14G1179400/gen…	MD16G1102200/MD13G1024300/MD17G1196100/MD09G1116900/MD05G1274700/MD16G1045300/MD16G1045200/MD11G1280200/MD07G1189900/MD14G1116200/MD06G1147100/MD09G1219100/MD03G1006600/MD16G1036200/MD11G1009700/MD14G1170300/MD03G1193700/MD05G1274900/MD05G1356700/MD05G1096900/MD12G1010300/MD14G1179400/MD12G1010500/MD01G1000200/MD13G1101400/MD08G1247100/MD15G1355100/MD05G1245200/MD14G1007600/MD05G1206900/MD06G1114…	34	18	gene:MD09G1116900/gene:MD05G1274700/gene:MD16G1045300/gene:MD16G1045200/gene:MD11G1280200/gene:MD07G1189900/gene:MD06G1147100/gene:MD09G1219100/gene:MD16G1036200/gene:MD05G1356700/gene:MD05G1096900/gene:MD01G1000200/gene:MD13G1101400/gene:MD08G1247100/gene:MD05G1245200/novel.400/gene:MD02G1259000/gene:MD15G1203100	16	gene:MD16G1102200/gene:MD13G1024300/gene:MD17G1196100/gene:MD14G1116200/gene:MD03G1006600/gene:MD11G1009700/gene:MD14G1170300/gene:MD03G1193700/gene:MD05G1274900/gene:MD12G1010300/gene:MD14G1179400/gene:MD12G1010500/gene:MD15G1355100/gene:MD14G1007600/gene:MD05G1206900/gene:MD06G1114500
BP	GO:0007015	actin filament organization	4/3533	14/10950	0.710605	1	gene:MD10G1221300/gene:MD02G1020300/gene:MD02G1216700/gene:MD04G1200300	MD10G1221300/MD02G1020300/MD02G1216700/MD04G1200300	4	4	gene:MD10G1221300/gene:MD02G1020300/gene:MD02G1216700/gene:MD04G1200300	0
BP	GO:0008064	regulation of actin polymerization or depolymerization	4/3533	14/10950	0.710605	1	gene:MD10G1221300/gene:MD02G1020300/gene:MD02G1216700/gene:MD04G1200300	MD10G1221300/MD02G1020300/MD02G1216700/MD04G1200300	4	4	gene:MD10G1221300/gene:MD02G1020300/gene:MD02G1216700/gene:MD04G1200300	0
BP	GO:0008154	actin polymerization or depolymerization	4/3533	14/10950	0.710605	1	gene:MD10G1221300/gene:MD02G1020300/gene:MD02G1216700/gene:MD04G1200300	MD10G1221300/MD02G1020300/MD02G1216700/MD04G1200300	4	4	gene:MD10G1221300/gene:MD02G1020300/gene:MD02G1216700/gene:MD04G1200300	0
BP	GO:0030029	actin filament-based process	4/3533	14/10950	0.710605	1	gene:MD10G1221300/gene:MD02G1020300/gene:MD02G1216700/gene:MD04G1200300	MD10G1221300/MD02G1020300/MD02G1216700/MD04G1200300	4	4	gene:MD10G1221300/gene:MD02G1020300/gene:MD02G1216700/gene:MD04G1200300	0
BP	GO:0030036	actin cytoskeleton organization	4/3533	14/10950	0.710605	1	gene:MD10G1221300/gene:MD02G1020300/gene:MD02G1216700/gene:MD04G1200300	MD10G1221300/MD02G1020300/MD02G1216700/MD04G1200300	4	4	gene:MD10G1221300/gene:MD02G1020300/gene:MD02G1216700/gene:MD04G1200300	0
BP	GO:0030041	actin filament polymerization	4/3533	14/10950	0.710605	1	gene:MD10G1221300/gene:MD02G1020300/gene:MD02G1216700/gene:MD04G1200300	MD10G1221300/MD02G1020300/MD02G1216700/MD04G1200300	4	4	gene:MD10G1221300/gene:MD02G1020300/gene:MD02G1216700/gene:MD04G1200300	0
BP	GO:0030832	regulation of actin filament length	4/3533	14/10950	0.710605	1	gene:MD10G1221300/gene:MD02G1020300/gene:MD02G1216700/gene:MD04G1200300	MD10G1221300/MD02G1020300/MD02G1216700/MD04G1200300	4	4	gene:MD10G1221300/gene:MD02G1020300/gene:MD02G1216700/gene:MD04G1200300	0
BP	GO:0030833	regulation of actin filament polymerization	4/3533	14/10950	0.710605	1	gene:MD10G1221300/gene:MD02G1020300/gene:MD02G1216700/gene:MD04G1200300	MD10G1221300/MD02G1020300/MD02G1216700/MD04G1200300	4	4	gene:MD10G1221300/gene:MD02G1020300/gene:MD02G1216700/gene:MD04G1200300	0
BP	GO:0032271	regulation of protein polymerization	4/3533	14/10950	0.710605	1	gene:MD10G1221300/gene:MD02G1020300/gene:MD02G1216700/gene:MD04G1200300	MD10G1221300/MD02G1020300/MD02G1216700/MD04G1200300	4	4	gene:MD10G1221300/gene:MD02G1020300/gene:MD02G1216700/gene:MD04G1200300	0
BP	GO:0032535	regulation of cellular component size	4/3533	14/10950	0.710605	1	gene:MD10G1221300/gene:MD02G1020300/gene:MD02G1216700/gene:MD04G1200300	MD10G1221300/MD02G1020300/MD02G1216700/MD04G1200300	4	4	gene:MD10G1221300/gene:MD02G1020300/gene:MD02G1216700/gene:MD04G1200300	0
BP	GO:0032956	regulation of actin cytoskeleton organization	4/3533	14/10950	0.710605	1	gene:MD10G1221300/gene:MD02G1020300/gene:MD02G1216700/gene:MD04G1200300	MD10G1221300/MD02G1020300/MD02G1216700/MD04G1200300	4	4	gene:MD10G1221300/gene:MD02G1020300/gene:MD02G1216700/gene:MD04G1200300	0
BP	GO:0032970	regulation of actin filament-based process	4/3533	14/10950	0.710605	1	gene:MD10G1221300/gene:MD02G1020300/gene:MD02G1216700/gene:MD04G1200300	MD10G1221300/MD02G1020300/MD02G1216700/MD04G1200300	4	4	gene:MD10G1221300/gene:MD02G1020300/gene:MD02G1216700/gene:MD04G1200300	0
BP	GO:0043254	regulation of protein complex assembly	4/3533	14/10950	0.710605	1	gene:MD10G1221300/gene:MD02G1020300/gene:MD02G1216700/gene:MD04G1200300	MD10G1221300/MD02G1020300/MD02G1216700/MD04G1200300	4	4	gene:MD10G1221300/gene:MD02G1020300/gene:MD02G1216700/gene:MD04G1200300	0
BP	GO:0051493	regulation of cytoskeleton organization	4/3533	14/10950	0.710605	1	gene:MD10G1221300/gene:MD02G1020300/gene:MD02G1216700/gene:MD04G1200300	MD10G1221300/MD02G1020300/MD02G1216700/MD04G1200300	4	4	gene:MD10G1221300/gene:MD02G1020300/gene:MD02G1216700/gene:MD04G1200300	0
BP	GO:0090066	regulation of anatomical structure size	4/3533	14/10950	0.710605	1	gene:MD10G1221300/gene:MD02G1020300/gene:MD02G1216700/gene:MD04G1200300	MD10G1221300/MD02G1020300/MD02G1216700/MD04G1200300	4	4	gene:MD10G1221300/gene:MD02G1020300/gene:MD02G1216700/gene:MD04G1200300	0
BP	GO:1902903	regulation of supramolecular fiber organization	4/3533	14/10950	0.710605	1	gene:MD10G1221300/gene:MD02G1020300/gene:MD02G1216700/gene:MD04G1200300	MD10G1221300/MD02G1020300/MD02G1216700/MD04G1200300	4	4	gene:MD10G1221300/gene:MD02G1020300/gene:MD02G1216700/gene:MD04G1200300	0
BP	GO:0009311	oligosaccharide metabolic process	14/3533	48/10950	0.726634	1	gene:MD15G1164900/gene:MD06G1113500/gene:MD09G1126500/gene:MD15G1127900/gene:MD03G1250300/gene:MD02G1260700/gene:MD14G1183700/gene:MD00G1171800/gene:MD10G1275100/gene:MD06G1037500/gene:MD11G1270400/gene:MD13G1020300/gene:MD05G1006400/gene:MD02G1100500	MD15G1164900/MD06G1113500/MD09G1126500/MD15G1127900/MD03G1250300/MD02G1260700/MD14G1183700/MD00G1171800/MD10G1275100/MD06G1037500/MD11G1270400/MD13G1020300/MD05G1006400/MD02G1100500	14	10	gene:MD15G1164900/gene:MD06G1113500/gene:MD09G1126500/gene:MD15G1127900/gene:MD03G1250300/gene:MD02G1260700/gene:MD14G1183700/gene:MD00G1171800/gene:MD10G1275100/gene:MD11G1270400	4	gene:MD06G1037500/gene:MD13G1020300/gene:MD05G1006400/gene:MD02G1100500
BP	GO:0006334	nucleosome assembly	8/3533	28/10950	0.727268	1	gene:MD02G1134400/gene:MD15G1247400/gene:MD10G1107300/gene:MD13G1024700/gene:MD12G1243700/gene:MD17G1258400/gene:MD09G1188600/gene:MD10G1191200	MD02G1134400/MD15G1247400/MD10G1107300/MD13G1024700/MD12G1243700/MD17G1258400/MD09G1188600/MD10G1191200	8	1	gene:MD10G1107300	7	gene:MD02G1134400/gene:MD15G1247400/gene:MD13G1024700/gene:MD12G1243700/gene:MD17G1258400/gene:MD09G1188600/gene:MD10G1191200
BP	GO:0031497	chromatin assembly	8/3533	28/10950	0.727268	1	gene:MD02G1134400/gene:MD15G1247400/gene:MD10G1107300/gene:MD13G1024700/gene:MD12G1243700/gene:MD17G1258400/gene:MD09G1188600/gene:MD10G1191200	MD02G1134400/MD15G1247400/MD10G1107300/MD13G1024700/MD12G1243700/MD17G1258400/MD09G1188600/MD10G1191200	8	1	gene:MD10G1107300	7	gene:MD02G1134400/gene:MD15G1247400/gene:MD13G1024700/gene:MD12G1243700/gene:MD17G1258400/gene:MD09G1188600/gene:MD10G1191200
BP	GO:0034728	nucleosome organization	8/3533	28/10950	0.727268	1	gene:MD02G1134400/gene:MD15G1247400/gene:MD10G1107300/gene:MD13G1024700/gene:MD12G1243700/gene:MD17G1258400/gene:MD09G1188600/gene:MD10G1191200	MD02G1134400/MD15G1247400/MD10G1107300/MD13G1024700/MD12G1243700/MD17G1258400/MD09G1188600/MD10G1191200	8	1	gene:MD10G1107300	7	gene:MD02G1134400/gene:MD15G1247400/gene:MD13G1024700/gene:MD12G1243700/gene:MD17G1258400/gene:MD09G1188600/gene:MD10G1191200
BP	GO:0033013	tetrapyrrole metabolic process	10/3533	35/10950	0.737482	1	gene:MD06G1131500/gene:MD03G1169100/gene:MD04G1239600/gene:MD13G1198800/gene:MD08G1044400/gene:MD09G1144600/gene:MD02G1031400/gene:MD14G1147900/gene:MD16G1003400/gene:MD03G1259100	MD06G1131500/MD03G1169100/MD04G1239600/MD13G1198800/MD08G1044400/MD09G1144600/MD02G1031400/MD14G1147900/MD16G1003400/MD03G1259100	10	3	gene:MD08G1044400/gene:MD09G1144600/gene:MD02G1031400	7	gene:MD06G1131500/gene:MD03G1169100/gene:MD04G1239600/gene:MD13G1198800/gene:MD14G1147900/gene:MD16G1003400/gene:MD03G1259100
BP	GO:0016579	protein deubiquitination	16/3533	55/10950	0.738525	1	gene:MD09G1195900/gene:MD17G1176500/gene:MD05G1206800/gene:MD03G1161100/gene:MD01G1031200/gene:MD15G1046600/gene:MD08G1047300/gene:MD14G1046300/gene:MD14G1192000/gene:MD13G1284700/gene:MD12G1048600/gene:MD06G1185800/gene:MD15G1318500/gene:MD15G1166900/gene:MD08G1133600/gene:MD11G1174900	MD09G1195900/MD17G1176500/MD05G1206800/MD03G1161100/MD01G1031200/MD15G1046600/MD08G1047300/MD14G1046300/MD14G1192000/MD13G1284700/MD12G1048600/MD06G1185800/MD15G1318500/MD15G1166900/MD08G1133600/MD11G1174900	16	15	gene:MD09G1195900/gene:MD17G1176500/gene:MD03G1161100/gene:MD01G1031200/gene:MD15G1046600/gene:MD08G1047300/gene:MD14G1046300/gene:MD14G1192000/gene:MD13G1284700/gene:MD12G1048600/gene:MD06G1185800/gene:MD15G1318500/gene:MD15G1166900/gene:MD08G1133600/gene:MD11G1174900	1	gene:MD05G1206800
BP	GO:0070646	protein modification by small protein removal	16/3533	55/10950	0.738525	1	gene:MD09G1195900/gene:MD17G1176500/gene:MD05G1206800/gene:MD03G1161100/gene:MD01G1031200/gene:MD15G1046600/gene:MD08G1047300/gene:MD14G1046300/gene:MD14G1192000/gene:MD13G1284700/gene:MD12G1048600/gene:MD06G1185800/gene:MD15G1318500/gene:MD15G1166900/gene:MD08G1133600/gene:MD11G1174900	MD09G1195900/MD17G1176500/MD05G1206800/MD03G1161100/MD01G1031200/MD15G1046600/MD08G1047300/MD14G1046300/MD14G1192000/MD13G1284700/MD12G1048600/MD06G1185800/MD15G1318500/MD15G1166900/MD08G1133600/MD11G1174900	16	15	gene:MD09G1195900/gene:MD17G1176500/gene:MD03G1161100/gene:MD01G1031200/gene:MD15G1046600/gene:MD08G1047300/gene:MD14G1046300/gene:MD14G1192000/gene:MD13G1284700/gene:MD12G1048600/gene:MD06G1185800/gene:MD15G1318500/gene:MD15G1166900/gene:MD08G1133600/gene:MD11G1174900	1	gene:MD05G1206800
BP	GO:0051188	cofactor biosynthetic process	23/3533	78/10950	0.738732	1	gene:MD13G1141700/gene:MD06G1131500/gene:MD03G1169100/gene:MD04G1239600/gene:MD06G1173200/gene:MD07G1131200/gene:MD04G1091900/gene:MD03G1113000/gene:MD02G1174500/gene:MD11G1181200/gene:MD03G1285900/gene:MD06G1164800/gene:MD15G1285500/gene:MD08G1044400/gene:MD09G1144600/gene:MD16G1029000/gene:MD16G1254000/gene:MD11G1305700/gene:MD14G1147900/gene:MD10G1320000/gene:MD09G1286600/gene:MD10G1166100/gen…	MD13G1141700/MD06G1131500/MD03G1169100/MD04G1239600/MD06G1173200/MD07G1131200/MD04G1091900/MD03G1113000/MD02G1174500/MD11G1181200/MD03G1285900/MD06G1164800/MD15G1285500/MD08G1044400/MD09G1144600/MD16G1029000/MD16G1254000/MD11G1305700/MD14G1147900/MD10G1320000/MD09G1286600/MD10G1166100/MD09G1232600	23	16	gene:MD13G1141700/gene:MD07G1131200/gene:MD04G1091900/gene:MD03G1113000/gene:MD02G1174500/gene:MD11G1181200/gene:MD03G1285900/gene:MD06G1164800/gene:MD15G1285500/gene:MD08G1044400/gene:MD09G1144600/gene:MD16G1029000/gene:MD11G1305700/gene:MD09G1286600/gene:MD10G1166100/gene:MD09G1232600	7	gene:MD06G1131500/gene:MD03G1169100/gene:MD04G1239600/gene:MD06G1173200/gene:MD16G1254000/gene:MD14G1147900/gene:MD10G1320000
BP	GO:0098813	nuclear chromosome segregation	5/3533	18/10950	0.738933	1	gene:MD08G1248100/gene:MD01G1100300/gene:MD11G1147400/gene:MD14G1172000/gene:MD06G1182000	MD08G1248100/MD01G1100300/MD11G1147400/MD14G1172000/MD06G1182000	5	2	gene:MD01G1100300/gene:MD11G1147400	3	gene:MD08G1248100/gene:MD14G1172000/gene:MD06G1182000
BP	GO:0006308	DNA catabolic process	3/3533	11/10950	0.742353	1	gene:MD16G1041300/gene:MD05G1323700/gene:MD13G1040300	MD16G1041300/MD05G1323700/MD13G1040300	3	0		3	gene:MD16G1041300/gene:MD05G1323700/gene:MD13G1040300
BP	GO:0051260	protein homooligomerization	3/3533	11/10950	0.742353	1	gene:MD03G1044000/gene:MD14G1107400/gene:MD04G1148400	MD03G1044000/MD14G1107400/MD04G1148400	3	0		3	gene:MD03G1044000/gene:MD14G1107400/gene:MD04G1148400
BP	GO:0006979	response to oxidative stress	30/3533	101/10950	0.743071	1	gene:MD00G1112500/gene:MD15G1373900/gene:MD04G1101700/gene:MD12G1056000/gene:MD15G1172800/gene:MD03G1108200/gene:MD05G1345800/gene:MD00G1029300/gene:MD03G1013200/gene:MD04G1034400/gene:MD01G1193700/gene:MD01G1162100/gene:MD14G1010300/gene:MD01G1034500/gene:MD03G1059200/gene:MD11G1060900/gene:MD11G1241100/gene:MD08G1055100/gene:MD04G1104900/gene:MD00G1173600/gene:MD03G1012700/gene:MD09G1105900/gen…	MD00G1112500/MD15G1373900/MD04G1101700/MD12G1056000/MD15G1172800/MD03G1108200/MD05G1345800/MD00G1029300/MD03G1013200/MD04G1034400/MD01G1193700/MD01G1162100/MD14G1010300/MD01G1034500/MD03G1059200/MD11G1060900/MD11G1241100/MD08G1055100/MD04G1104900/MD00G1173600/MD03G1012700/MD09G1105900/MD06G1038800/MD12G1184600/MD06G1081300/MD00G1190800/MD08G1222600/MD15G1243000/MD17G1040100/MD10G1321200	30	16	gene:MD00G1112500/gene:MD04G1101700/gene:MD12G1056000/gene:MD03G1108200/gene:MD00G1029300/gene:MD03G1013200/gene:MD04G1034400/gene:MD14G1010300/gene:MD01G1034500/gene:MD03G1059200/gene:MD11G1060900/gene:MD08G1055100/gene:MD03G1012700/gene:MD06G1081300/gene:MD00G1190800/gene:MD17G1040100	14	gene:MD15G1373900/gene:MD15G1172800/gene:MD05G1345800/gene:MD01G1193700/gene:MD01G1162100/gene:MD11G1241100/gene:MD04G1104900/gene:MD00G1173600/gene:MD09G1105900/gene:MD06G1038800/gene:MD12G1184600/gene:MD08G1222600/gene:MD15G1243000/gene:MD10G1321200
BP	GO:0005984	disaccharide metabolic process	12/3533	42/10950	0.747571	1	gene:MD15G1164900/gene:MD06G1113500/gene:MD15G1127900/gene:MD03G1250300/gene:MD02G1260700/gene:MD14G1183700/gene:MD00G1171800/gene:MD10G1275100/gene:MD06G1037500/gene:MD11G1270400/gene:MD05G1006400/gene:MD02G1100500	MD15G1164900/MD06G1113500/MD15G1127900/MD03G1250300/MD02G1260700/MD14G1183700/MD00G1171800/MD10G1275100/MD06G1037500/MD11G1270400/MD05G1006400/MD02G1100500	12	9	gene:MD15G1164900/gene:MD06G1113500/gene:MD15G1127900/gene:MD03G1250300/gene:MD02G1260700/gene:MD14G1183700/gene:MD00G1171800/gene:MD10G1275100/gene:MD11G1270400	3	gene:MD06G1037500/gene:MD05G1006400/gene:MD02G1100500
BP	GO:0006333	chromatin assembly or disassembly	9/3533	32/10950	0.751118	1	gene:MD02G1134400/gene:MD15G1247400/gene:MD16G1033700/gene:MD10G1107300/gene:MD13G1024700/gene:MD12G1243700/gene:MD17G1258400/gene:MD09G1188600/gene:MD10G1191200	MD02G1134400/MD15G1247400/MD16G1033700/MD10G1107300/MD13G1024700/MD12G1243700/MD17G1258400/MD09G1188600/MD10G1191200	9	2	gene:MD16G1033700/gene:MD10G1107300	7	gene:MD02G1134400/gene:MD15G1247400/gene:MD13G1024700/gene:MD12G1243700/gene:MD17G1258400/gene:MD09G1188600/gene:MD10G1191200
BP	GO:0006325	chromatin organization	20/3533	69/10950	0.759839	1	gene:MD02G1134400/gene:MD15G1247400/gene:MD09G1002600/gene:MD16G1033700/gene:MD15G1271600/gene:MD15G1140800/gene:MD04G1231900/gene:MD10G1107300/gene:MD13G1024700/gene:MD12G1243700/gene:MD14G1210500/gene:MD17G1157200/gene:MD06G1201100/gene:MD17G1258400/gene:MD09G1170000/gene:MD09G1188600/gene:MD05G1197800/gene:MD10G1184400/gene:MD13G1172500/gene:MD10G1191200	MD02G1134400/MD15G1247400/MD09G1002600/MD16G1033700/MD15G1271600/MD15G1140800/MD04G1231900/MD10G1107300/MD13G1024700/MD12G1243700/MD14G1210500/MD17G1157200/MD06G1201100/MD17G1258400/MD09G1170000/MD09G1188600/MD05G1197800/MD10G1184400/MD13G1172500/MD10G1191200	20	10	gene:MD16G1033700/gene:MD15G1271600/gene:MD15G1140800/gene:MD10G1107300/gene:MD17G1157200/gene:MD06G1201100/gene:MD09G1170000/gene:MD05G1197800/gene:MD10G1184400/gene:MD13G1172500	10	gene:MD02G1134400/gene:MD15G1247400/gene:MD09G1002600/gene:MD04G1231900/gene:MD13G1024700/gene:MD12G1243700/gene:MD14G1210500/gene:MD17G1258400/gene:MD09G1188600/gene:MD10G1191200
BP	GO:0006284	base-excision repair	4/3533	15/10950	0.764953	1	gene:MD02G1007800/gene:MD17G1215000/gene:MD02G1146600/gene:MD08G1030800	MD02G1007800/MD17G1215000/MD02G1146600/MD08G1030800	4	2	gene:MD02G1146600/gene:MD08G1030800	2	gene:MD02G1007800/gene:MD17G1215000
BP	GO:0000413	protein peptidyl-prolyl isomerization	14/3533	50/10950	0.785574	1	gene:MD15G1307700/gene:MD01G1152800/gene:MD17G1286000/gene:MD13G1074200/gene:MD03G1222300/gene:MD05G1119400/novel.565/gene:MD03G1257000/gene:MD12G1204000/gene:MD11G1277600/gene:MD05G1116600/gene:MD02G1167800/gene:MD13G1155100/gene:MD11G1073900	MD15G1307700/MD01G1152800/MD17G1286000/MD13G1074200/MD03G1222300/MD05G1119400/-/MD03G1257000/MD12G1204000/MD11G1277600/MD05G1116600/MD02G1167800/MD13G1155100/MD11G1073900	14	8	gene:MD15G1307700/gene:MD13G1074200/gene:MD05G1119400/novel.565/gene:MD11G1277600/gene:MD05G1116600/gene:MD13G1155100/gene:MD11G1073900	6	gene:MD01G1152800/gene:MD17G1286000/gene:MD03G1222300/gene:MD03G1257000/gene:MD12G1204000/gene:MD02G1167800
BP	GO:0018208	peptidyl-proline modification	14/3533	50/10950	0.785574	1	gene:MD15G1307700/gene:MD01G1152800/gene:MD17G1286000/gene:MD13G1074200/gene:MD03G1222300/gene:MD05G1119400/novel.565/gene:MD03G1257000/gene:MD12G1204000/gene:MD11G1277600/gene:MD05G1116600/gene:MD02G1167800/gene:MD13G1155100/gene:MD11G1073900	MD15G1307700/MD01G1152800/MD17G1286000/MD13G1074200/MD03G1222300/MD05G1119400/-/MD03G1257000/MD12G1204000/MD11G1277600/MD05G1116600/MD02G1167800/MD13G1155100/MD11G1073900	14	8	gene:MD15G1307700/gene:MD13G1074200/gene:MD05G1119400/novel.565/gene:MD11G1277600/gene:MD05G1116600/gene:MD13G1155100/gene:MD11G1073900	6	gene:MD01G1152800/gene:MD17G1286000/gene:MD03G1222300/gene:MD03G1257000/gene:MD12G1204000/gene:MD02G1167800
BP	GO:0017038	protein import	3/3533	12/10950	0.797818	1	gene:MD04G1192100/gene:MD17G1285000/gene:MD12G1204400	MD04G1192100/MD17G1285000/MD12G1204400	3	1	gene:MD04G1192100	2	gene:MD17G1285000/gene:MD12G1204400
BP	GO:0000003	reproduction	34/3533	117/10950	0.799979	1	gene:MD10G1308700/gene:MD12G1057800/gene:MD10G1306900/gene:MD09G1099700/gene:MD06G1032700/gene:MD05G1328000/gene:MD02G1167100/gene:MD05G1263100/gene:MD05G1331000/gene:MD09G1094400/gene:MD04G1137000/gene:MD11G1232500/gene:MD17G1238400/gene:MD05G1214700/gene:MD05G1219900/gene:MD11G1231400/gene:MD05G1328200/gene:MD05G1231700/gene:MD10G1202800/gene:MD10G1308000/gene:MD09G1100100/gene:MD17G1273200/gen…	MD10G1308700/MD12G1057800/MD10G1306900/MD09G1099700/MD06G1032700/MD05G1328000/MD02G1167100/MD05G1263100/MD05G1331000/MD09G1094400/MD04G1137000/MD11G1232500/MD17G1238400/MD05G1214700/MD05G1219900/MD11G1231400/MD05G1328200/MD05G1231700/MD10G1202800/MD10G1308000/MD09G1100100/MD17G1273200/MD10G1307800/MD01G1100300/MD11G1147400/MD17G1087900/MD09G1098900/MD05G1328300/MD05G1331200/MD10G1306800/MD11G1231…	34	23	gene:MD12G1057800/gene:MD10G1306900/gene:MD05G1328000/gene:MD02G1167100/gene:MD05G1263100/gene:MD05G1331000/gene:MD09G1094400/gene:MD04G1137000/gene:MD11G1232500/gene:MD05G1214700/gene:MD11G1231400/gene:MD05G1328200/gene:MD10G1202800/gene:MD10G1308000/gene:MD17G1273200/gene:MD01G1100300/gene:MD11G1147400/gene:MD09G1098900/gene:MD05G1328300/gene:MD05G1331200/gene:MD10G1306800/gene:MD11G1231000/gen…	11	gene:MD10G1308700/gene:MD09G1099700/gene:MD06G1032700/gene:MD17G1238400/gene:MD05G1219900/gene:MD05G1231700/gene:MD09G1100100/gene:MD10G1307800/gene:MD17G1087900/gene:MD05G1232100/gene:MD03G1185600
BP	GO:0022414	reproductive process	34/3533	117/10950	0.799979	1	gene:MD10G1308700/gene:MD12G1057800/gene:MD10G1306900/gene:MD09G1099700/gene:MD06G1032700/gene:MD05G1328000/gene:MD02G1167100/gene:MD05G1263100/gene:MD05G1331000/gene:MD09G1094400/gene:MD04G1137000/gene:MD11G1232500/gene:MD17G1238400/gene:MD05G1214700/gene:MD05G1219900/gene:MD11G1231400/gene:MD05G1328200/gene:MD05G1231700/gene:MD10G1202800/gene:MD10G1308000/gene:MD09G1100100/gene:MD17G1273200/gen…	MD10G1308700/MD12G1057800/MD10G1306900/MD09G1099700/MD06G1032700/MD05G1328000/MD02G1167100/MD05G1263100/MD05G1331000/MD09G1094400/MD04G1137000/MD11G1232500/MD17G1238400/MD05G1214700/MD05G1219900/MD11G1231400/MD05G1328200/MD05G1231700/MD10G1202800/MD10G1308000/MD09G1100100/MD17G1273200/MD10G1307800/MD01G1100300/MD11G1147400/MD17G1087900/MD09G1098900/MD05G1328300/MD05G1331200/MD10G1306800/MD11G1231…	34	23	gene:MD12G1057800/gene:MD10G1306900/gene:MD05G1328000/gene:MD02G1167100/gene:MD05G1263100/gene:MD05G1331000/gene:MD09G1094400/gene:MD04G1137000/gene:MD11G1232500/gene:MD05G1214700/gene:MD11G1231400/gene:MD05G1328200/gene:MD10G1202800/gene:MD10G1308000/gene:MD17G1273200/gene:MD01G1100300/gene:MD11G1147400/gene:MD09G1098900/gene:MD05G1328300/gene:MD05G1331200/gene:MD10G1306800/gene:MD11G1231000/gen…	11	gene:MD10G1308700/gene:MD09G1099700/gene:MD06G1032700/gene:MD17G1238400/gene:MD05G1219900/gene:MD05G1231700/gene:MD09G1100100/gene:MD10G1307800/gene:MD17G1087900/gene:MD05G1232100/gene:MD03G1185600
BP	GO:0044702	single organism reproductive process	34/3533	117/10950	0.799979	1	gene:MD10G1308700/gene:MD12G1057800/gene:MD10G1306900/gene:MD09G1099700/gene:MD06G1032700/gene:MD05G1328000/gene:MD02G1167100/gene:MD05G1263100/gene:MD05G1331000/gene:MD09G1094400/gene:MD04G1137000/gene:MD11G1232500/gene:MD17G1238400/gene:MD05G1214700/gene:MD05G1219900/gene:MD11G1231400/gene:MD05G1328200/gene:MD05G1231700/gene:MD10G1202800/gene:MD10G1308000/gene:MD09G1100100/gene:MD17G1273200/gen…	MD10G1308700/MD12G1057800/MD10G1306900/MD09G1099700/MD06G1032700/MD05G1328000/MD02G1167100/MD05G1263100/MD05G1331000/MD09G1094400/MD04G1137000/MD11G1232500/MD17G1238400/MD05G1214700/MD05G1219900/MD11G1231400/MD05G1328200/MD05G1231700/MD10G1202800/MD10G1308000/MD09G1100100/MD17G1273200/MD10G1307800/MD01G1100300/MD11G1147400/MD17G1087900/MD09G1098900/MD05G1328300/MD05G1331200/MD10G1306800/MD11G1231…	34	23	gene:MD12G1057800/gene:MD10G1306900/gene:MD05G1328000/gene:MD02G1167100/gene:MD05G1263100/gene:MD05G1331000/gene:MD09G1094400/gene:MD04G1137000/gene:MD11G1232500/gene:MD05G1214700/gene:MD11G1231400/gene:MD05G1328200/gene:MD10G1202800/gene:MD10G1308000/gene:MD17G1273200/gene:MD01G1100300/gene:MD11G1147400/gene:MD09G1098900/gene:MD05G1328300/gene:MD05G1331200/gene:MD10G1306800/gene:MD11G1231000/gen…	11	gene:MD10G1308700/gene:MD09G1099700/gene:MD06G1032700/gene:MD17G1238400/gene:MD05G1219900/gene:MD05G1231700/gene:MD09G1100100/gene:MD10G1307800/gene:MD17G1087900/gene:MD05G1232100/gene:MD03G1185600
BP	GO:0065004	protein-DNA complex assembly	8/3533	30/10950	0.801015	1	gene:MD02G1134400/gene:MD15G1247400/gene:MD10G1107300/gene:MD13G1024700/gene:MD12G1243700/gene:MD17G1258400/gene:MD09G1188600/gene:MD10G1191200	MD02G1134400/MD15G1247400/MD10G1107300/MD13G1024700/MD12G1243700/MD17G1258400/MD09G1188600/MD10G1191200	8	1	gene:MD10G1107300	7	gene:MD02G1134400/gene:MD15G1247400/gene:MD13G1024700/gene:MD12G1243700/gene:MD17G1258400/gene:MD09G1188600/gene:MD10G1191200
BP	GO:0071824	protein-DNA complex subunit organization	8/3533	30/10950	0.801015	1	gene:MD02G1134400/gene:MD15G1247400/gene:MD10G1107300/gene:MD13G1024700/gene:MD12G1243700/gene:MD17G1258400/gene:MD09G1188600/gene:MD10G1191200	MD02G1134400/MD15G1247400/MD10G1107300/MD13G1024700/MD12G1243700/MD17G1258400/MD09G1188600/MD10G1191200	8	1	gene:MD10G1107300	7	gene:MD02G1134400/gene:MD15G1247400/gene:MD13G1024700/gene:MD12G1243700/gene:MD17G1258400/gene:MD09G1188600/gene:MD10G1191200
BP	GO:0046486	glycerolipid metabolic process	20/3533	71/10950	0.806242	1	gene:MD05G1323300/gene:MD13G1026200/gene:MD16G1029100/gene:MD10G1304500/gene:MD10G1159200/gene:MD06G1038100/gene:MD10G1334900/gene:MD02G1104100/gene:MD10G1044100/gene:MD04G1088700/gene:MD10G1068900/gene:MD09G1038400/gene:MD12G1089200/gene:MD01G1008900/gene:MD10G1301100/gene:MD10G1158900/gene:MD16G1035000/gene:MD03G1008200/gene:MD15G1224300/gene:MD08G1230000	MD05G1323300/MD13G1026200/MD16G1029100/MD10G1304500/MD10G1159200/MD06G1038100/MD10G1334900/MD02G1104100/MD10G1044100/MD04G1088700/MD10G1068900/MD09G1038400/MD12G1089200/MD01G1008900/MD10G1301100/MD10G1158900/MD16G1035000/MD03G1008200/MD15G1224300/MD08G1230000	20	15	gene:MD13G1026200/gene:MD16G1029100/gene:MD10G1159200/gene:MD06G1038100/gene:MD10G1334900/gene:MD10G1044100/gene:MD04G1088700/gene:MD10G1068900/gene:MD09G1038400/gene:MD12G1089200/gene:MD01G1008900/gene:MD10G1158900/gene:MD16G1035000/gene:MD03G1008200/gene:MD15G1224300	5	gene:MD05G1323300/gene:MD10G1304500/gene:MD02G1104100/gene:MD10G1301100/gene:MD08G1230000
BP	GO:0006801	superoxide metabolic process	4/3533	16/10950	0.810963	1	gene:MD01G1164700/gene:MD13G1005800/gene:MD11G1148200/novel.1950	MD01G1164700/MD13G1005800/MD11G1148200/-	4	3	gene:MD01G1164700/gene:MD13G1005800/gene:MD11G1148200	1	novel.1950
BP	GO:0006835	dicarboxylic acid transport	4/3533	16/10950	0.810963	1	gene:MD16G1045300/gene:MD16G1045200/gene:MD14G1116200/gene:MD06G1114500	MD16G1045300/MD16G1045200/MD14G1116200/MD06G1114500	4	2	gene:MD16G1045300/gene:MD16G1045200	2	gene:MD14G1116200/gene:MD06G1114500
BP	GO:0015740	C4-dicarboxylate transport	4/3533	16/10950	0.810963	1	gene:MD16G1045300/gene:MD16G1045200/gene:MD14G1116200/gene:MD06G1114500	MD16G1045300/MD16G1045200/MD14G1116200/MD06G1114500	4	2	gene:MD16G1045300/gene:MD16G1045200	2	gene:MD14G1116200/gene:MD06G1114500
BP	GO:0015743	malate transport	4/3533	16/10950	0.810963	1	gene:MD16G1045300/gene:MD16G1045200/gene:MD14G1116200/gene:MD06G1114500	MD16G1045300/MD16G1045200/MD14G1116200/MD06G1114500	4	2	gene:MD16G1045300/gene:MD16G1045200	2	gene:MD14G1116200/gene:MD06G1114500
BP	GO:0072593	reactive oxygen species metabolic process	4/3533	16/10950	0.810963	1	gene:MD01G1164700/gene:MD13G1005800/gene:MD11G1148200/novel.1950	MD01G1164700/MD13G1005800/MD11G1148200/-	4	3	gene:MD01G1164700/gene:MD13G1005800/gene:MD11G1148200	1	novel.1950
BP	GO:0007165	signal transduction	127/3533	418/10950	0.813648	1	gene:MD12G1226800/gene:MD15G1361400/gene:MD13G1139700/gene:MD01G1153000/gene:MD14G1049300/gene:MD03G1272900/gene:MD15G1225500/gene:MD16G1017900/gene:MD03G1292200/gene:MD16G1178100/gene:MD04G1183900/gene:MD07G1221900/gene:MD09G1121900/gene:MD14G1049400/gene:MD16G1212600/gene:MD10G1143300/gene:MD02G1030100/gene:MD15G1048800/gene:MD02G1099000/gene:MD02G1039200/gene:MD07G1250400/gene:MD16G1007300/gen…	MD12G1226800/MD15G1361400/MD13G1139700/MD01G1153000/MD14G1049300/MD03G1272900/MD15G1225500/MD16G1017900/MD03G1292200/MD16G1178100/MD04G1183900/MD07G1221900/MD09G1121900/MD14G1049400/MD16G1212600/MD10G1143300/MD02G1030100/MD15G1048800/MD02G1099000/MD02G1039200/MD07G1250400/MD16G1007300/MD10G1018500/MD12G1193200/MD07G1299100/MD12G1185400/MD10G1135300/MD16G1153800/MD16G1082700/MD01G1217800/MD05G1002…	127	44	gene:MD15G1361400/gene:MD14G1049300/gene:MD03G1272900/gene:MD15G1225500/gene:MD03G1292200/gene:MD14G1049400/gene:MD16G1212600/gene:MD10G1143300/gene:MD15G1048800/gene:MD07G1250400/gene:MD16G1007300/gene:MD01G1217800/gene:MD01G1178200/gene:MD13G1202200/gene:MD11G1306200/gene:MD01G1168100/gene:MD15G1182500/gene:MD06G1001100/gene:MD08G1054800/gene:MD05G1006800/gene:MD01G1138600/gene:MD16G1110300/gen…	83	gene:MD12G1226800/gene:MD13G1139700/gene:MD01G1153000/gene:MD16G1017900/gene:MD16G1178100/gene:MD04G1183900/gene:MD07G1221900/gene:MD09G1121900/gene:MD02G1030100/gene:MD02G1099000/gene:MD02G1039200/gene:MD10G1018500/gene:MD12G1193200/gene:MD07G1299100/gene:MD12G1185400/gene:MD10G1135300/gene:MD16G1153800/gene:MD16G1082700/gene:MD05G1002300/gene:MD16G1084400/gene:MD05G1142500/gene:MD12G1027300/gen…
BP	GO:0023052	signaling	127/3533	418/10950	0.813648	1	gene:MD12G1226800/gene:MD15G1361400/gene:MD13G1139700/gene:MD01G1153000/gene:MD14G1049300/gene:MD03G1272900/gene:MD15G1225500/gene:MD16G1017900/gene:MD03G1292200/gene:MD16G1178100/gene:MD04G1183900/gene:MD07G1221900/gene:MD09G1121900/gene:MD14G1049400/gene:MD16G1212600/gene:MD10G1143300/gene:MD02G1030100/gene:MD15G1048800/gene:MD02G1099000/gene:MD02G1039200/gene:MD07G1250400/gene:MD16G1007300/gen…	MD12G1226800/MD15G1361400/MD13G1139700/MD01G1153000/MD14G1049300/MD03G1272900/MD15G1225500/MD16G1017900/MD03G1292200/MD16G1178100/MD04G1183900/MD07G1221900/MD09G1121900/MD14G1049400/MD16G1212600/MD10G1143300/MD02G1030100/MD15G1048800/MD02G1099000/MD02G1039200/MD07G1250400/MD16G1007300/MD10G1018500/MD12G1193200/MD07G1299100/MD12G1185400/MD10G1135300/MD16G1153800/MD16G1082700/MD01G1217800/MD05G1002…	127	44	gene:MD15G1361400/gene:MD14G1049300/gene:MD03G1272900/gene:MD15G1225500/gene:MD03G1292200/gene:MD14G1049400/gene:MD16G1212600/gene:MD10G1143300/gene:MD15G1048800/gene:MD07G1250400/gene:MD16G1007300/gene:MD01G1217800/gene:MD01G1178200/gene:MD13G1202200/gene:MD11G1306200/gene:MD01G1168100/gene:MD15G1182500/gene:MD06G1001100/gene:MD08G1054800/gene:MD05G1006800/gene:MD01G1138600/gene:MD16G1110300/gen…	83	gene:MD12G1226800/gene:MD13G1139700/gene:MD01G1153000/gene:MD16G1017900/gene:MD16G1178100/gene:MD04G1183900/gene:MD07G1221900/gene:MD09G1121900/gene:MD02G1030100/gene:MD02G1099000/gene:MD02G1039200/gene:MD10G1018500/gene:MD12G1193200/gene:MD07G1299100/gene:MD12G1185400/gene:MD10G1135300/gene:MD16G1153800/gene:MD16G1082700/gene:MD05G1002300/gene:MD16G1084400/gene:MD05G1142500/gene:MD12G1027300/gen…
BP	GO:0033014	tetrapyrrole biosynthetic process	7/3533	27/10950	0.817788	1	gene:MD06G1131500/gene:MD03G1169100/gene:MD04G1239600/gene:MD08G1044400/gene:MD09G1144600/gene:MD14G1147900/gene:MD16G1003400	MD06G1131500/MD03G1169100/MD04G1239600/MD08G1044400/MD09G1144600/MD14G1147900/MD16G1003400	7	2	gene:MD08G1044400/gene:MD09G1144600	5	gene:MD06G1131500/gene:MD03G1169100/gene:MD04G1239600/gene:MD14G1147900/gene:MD16G1003400
BP	GO:0044700	single organism signaling	124/3533	409/10950	0.81895	1	gene:MD12G1226800/gene:MD15G1361400/gene:MD13G1139700/gene:MD01G1153000/gene:MD14G1049300/gene:MD03G1272900/gene:MD15G1225500/gene:MD16G1017900/gene:MD03G1292200/gene:MD16G1178100/gene:MD04G1183900/gene:MD07G1221900/gene:MD09G1121900/gene:MD14G1049400/gene:MD16G1212600/gene:MD10G1143300/gene:MD02G1030100/gene:MD15G1048800/gene:MD02G1099000/gene:MD02G1039200/gene:MD07G1250400/gene:MD16G1007300/gen…	MD12G1226800/MD15G1361400/MD13G1139700/MD01G1153000/MD14G1049300/MD03G1272900/MD15G1225500/MD16G1017900/MD03G1292200/MD16G1178100/MD04G1183900/MD07G1221900/MD09G1121900/MD14G1049400/MD16G1212600/MD10G1143300/MD02G1030100/MD15G1048800/MD02G1099000/MD02G1039200/MD07G1250400/MD16G1007300/MD10G1018500/MD12G1193200/MD07G1299100/MD12G1185400/MD10G1135300/MD16G1153800/MD16G1082700/MD01G1217800/MD05G1002…	124	43	gene:MD15G1361400/gene:MD14G1049300/gene:MD03G1272900/gene:MD15G1225500/gene:MD03G1292200/gene:MD14G1049400/gene:MD16G1212600/gene:MD10G1143300/gene:MD15G1048800/gene:MD07G1250400/gene:MD16G1007300/gene:MD01G1217800/gene:MD01G1178200/gene:MD13G1202200/gene:MD11G1306200/gene:MD01G1168100/gene:MD15G1182500/gene:MD06G1001100/gene:MD08G1054800/gene:MD05G1006800/gene:MD01G1138600/gene:MD16G1110300/gen…	81	gene:MD12G1226800/gene:MD13G1139700/gene:MD01G1153000/gene:MD16G1017900/gene:MD16G1178100/gene:MD04G1183900/gene:MD07G1221900/gene:MD09G1121900/gene:MD02G1030100/gene:MD02G1099000/gene:MD02G1039200/gene:MD10G1018500/gene:MD12G1193200/gene:MD07G1299100/gene:MD12G1185400/gene:MD10G1135300/gene:MD16G1153800/gene:MD16G1082700/gene:MD05G1002300/gene:MD16G1084400/gene:MD05G1142500/gene:MD12G1027300/gen…
BP	GO:0000280	nuclear division	5/3533	20/10950	0.824047	1	gene:MD08G1248100/gene:MD01G1100300/gene:MD11G1147400/gene:MD14G1172000/gene:MD06G1182000	MD08G1248100/MD01G1100300/MD11G1147400/MD14G1172000/MD06G1182000	5	2	gene:MD01G1100300/gene:MD11G1147400	3	gene:MD08G1248100/gene:MD14G1172000/gene:MD06G1182000
BP	GO:0006629	lipid metabolic process	126/3533	416/10950	0.824292	1	gene:MD05G1323300/gene:MD12G1057600/gene:MD13G1026200/gene:MD01G1153000/gene:MD10G1282800/gene:MD09G1073100/gene:MD06G1089200/gene:MD15G1181900/gene:MD01G1026400/gene:MD11G1093000/gene:MD10G1075000/gene:MD07G1175100/gene:MD16G1177200/gene:MD16G1029100/gene:MD00G1191600/gene:MD11G1004600/gene:MD07G1221900/gene:MD03G1252200/gene:MD05G1118000/gene:MD08G1105300/gene:MD10G1304500/gene:MD14G1058300/gen…	MD05G1323300/MD12G1057600/MD13G1026200/MD01G1153000/MD10G1282800/MD09G1073100/MD06G1089200/MD15G1181900/MD01G1026400/MD11G1093000/MD10G1075000/MD07G1175100/MD16G1177200/MD16G1029100/MD00G1191600/MD11G1004600/MD07G1221900/MD03G1252200/MD05G1118000/MD08G1105300/MD10G1304500/MD14G1058300/MD03G1067900/MD02G1154400/MD04G1186600/MD07G1278900/MD10G1159200/MD15G1081300/MD09G1254800/MD01G1041300/MD17G1234…	126	78	gene:MD12G1057600/gene:MD13G1026200/gene:MD09G1073100/gene:MD06G1089200/gene:MD15G1181900/gene:MD01G1026400/gene:MD11G1093000/gene:MD07G1175100/gene:MD16G1029100/gene:MD08G1105300/gene:MD14G1058300/gene:MD03G1067900/gene:MD02G1154400/gene:MD07G1278900/gene:MD10G1159200/gene:MD15G1081300/gene:MD09G1254800/gene:MD01G1041300/gene:MD17G1234100/gene:MD15G1327100/gene:MD15G1163200/gene:MD08G1031000/gen…	48	gene:MD05G1323300/gene:MD01G1153000/gene:MD10G1282800/gene:MD10G1075000/gene:MD16G1177200/gene:MD00G1191600/gene:MD11G1004600/gene:MD07G1221900/gene:MD03G1252200/gene:MD05G1118000/gene:MD10G1304500/gene:MD04G1186600/gene:MD07G1130000/gene:MD13G1127300/gene:MD06G1103800/gene:MD10G1247600/gene:MD05G1065300/gene:MD15G1285800/gene:MD09G1275900/gene:MD02G1104100/gene:MD02G1168000/gene:MD09G1082100/gen…
BP	GO:0051704	multi-organism process	32/3533	112/10950	0.826575	1	gene:MD10G1308700/gene:MD10G1306900/gene:MD09G1099700/gene:MD04G1225300/gene:MD05G1328000/gene:MD02G1167100/gene:MD05G1263100/gene:MD05G1331000/gene:MD09G1094400/gene:MD04G1137000/gene:MD11G1232500/gene:MD17G1238400/gene:MD05G1214700/gene:MD05G1219900/gene:MD11G1231400/gene:MD05G1328200/gene:MD05G1231700/gene:MD10G1202800/gene:MD10G1308000/gene:MD09G1100100/gene:MD17G1273200/gene:MD04G1225400/gen…	MD10G1308700/MD10G1306900/MD09G1099700/MD04G1225300/MD05G1328000/MD02G1167100/MD05G1263100/MD05G1331000/MD09G1094400/MD04G1137000/MD11G1232500/MD17G1238400/MD05G1214700/MD05G1219900/MD11G1231400/MD05G1328200/MD05G1231700/MD10G1202800/MD10G1308000/MD09G1100100/MD17G1273200/MD04G1225400/MD10G1307800/MD17G1087900/MD09G1098900/MD05G1328300/MD05G1331200/MD10G1306800/MD11G1231000/MD05G1232100/MD01G1066…	32	22	gene:MD10G1306900/gene:MD04G1225300/gene:MD05G1328000/gene:MD02G1167100/gene:MD05G1263100/gene:MD05G1331000/gene:MD09G1094400/gene:MD04G1137000/gene:MD11G1232500/gene:MD05G1214700/gene:MD11G1231400/gene:MD05G1328200/gene:MD10G1202800/gene:MD10G1308000/gene:MD17G1273200/gene:MD04G1225400/gene:MD09G1098900/gene:MD05G1328300/gene:MD05G1331200/gene:MD10G1306800/gene:MD11G1231000/gene:MD01G1066300	10	gene:MD10G1308700/gene:MD09G1099700/gene:MD17G1238400/gene:MD05G1219900/gene:MD05G1231700/gene:MD09G1100100/gene:MD10G1307800/gene:MD17G1087900/gene:MD05G1232100/gene:MD03G1185600
BP	GO:0006644	phospholipid metabolic process	24/3533	86/10950	0.837295	1	gene:MD05G1323300/gene:MD13G1026200/gene:MD16G1029100/gene:MD10G1304500/gene:MD06G1038100/gene:MD10G1334900/gene:MD07G1182900/gene:MD10G1044100/gene:MD04G1088700/gene:MD16G1057500/gene:MD10G1068900/gene:MD13G1020300/gene:MD05G1122300/gene:MD09G1038400/gene:MD12G1089200/gene:MD01G1008900/gene:MD10G1301100/gene:MD16G1035000/gene:MD03G1008200/gene:MD15G1224300/gene:MD08G1222700/gene:MD15G1203100/gen…	MD05G1323300/MD13G1026200/MD16G1029100/MD10G1304500/MD06G1038100/MD10G1334900/MD07G1182900/MD10G1044100/MD04G1088700/MD16G1057500/MD10G1068900/MD13G1020300/MD05G1122300/MD09G1038400/MD12G1089200/MD01G1008900/MD10G1301100/MD16G1035000/MD03G1008200/MD15G1224300/MD08G1222700/MD15G1203100/MD10G1124800/MD08G1230000	24	18	gene:MD13G1026200/gene:MD16G1029100/gene:MD06G1038100/gene:MD10G1334900/gene:MD07G1182900/gene:MD10G1044100/gene:MD04G1088700/gene:MD16G1057500/gene:MD10G1068900/gene:MD05G1122300/gene:MD09G1038400/gene:MD12G1089200/gene:MD01G1008900/gene:MD16G1035000/gene:MD03G1008200/gene:MD15G1224300/gene:MD15G1203100/gene:MD10G1124800	6	gene:MD05G1323300/gene:MD10G1304500/gene:MD13G1020300/gene:MD10G1301100/gene:MD08G1222700/gene:MD08G1230000
BP	GO:0006415	translational termination	3/3533	13/10950	0.842896	1	gene:MD02G1008000/gene:MD13G1067300/gene:MD12G1263000	MD02G1008000/MD13G1067300/MD12G1263000	3	1	gene:MD13G1067300	2	gene:MD02G1008000/gene:MD12G1263000
BP	GO:0051259	protein oligomerization	3/3533	13/10950	0.842896	1	gene:MD03G1044000/gene:MD14G1107400/gene:MD04G1148400	MD03G1044000/MD14G1107400/MD04G1148400	3	0		3	gene:MD03G1044000/gene:MD14G1107400/gene:MD04G1148400
BP	GO:0018205	peptidyl-lysine modification	7/3533	28/10950	0.847961	1	gene:MD09G1002600/gene:MD15G1271600/gene:MD04G1231900/gene:MD17G1157200/gene:MD09G1170000/gene:MD05G1197800/gene:MD10G1184400	MD09G1002600/MD15G1271600/MD04G1231900/MD17G1157200/MD09G1170000/MD05G1197800/MD10G1184400	7	5	gene:MD15G1271600/gene:MD17G1157200/gene:MD09G1170000/gene:MD05G1197800/gene:MD10G1184400	2	gene:MD09G1002600/gene:MD04G1231900
BP	GO:0006298	mismatch repair	4/3533	17/10950	0.849314	1	gene:MD13G1223200/gene:MD11G1214700/gene:MD11G1305800/gene:MD15G1230600	MD13G1223200/MD11G1214700/MD11G1305800/MD15G1230600	4	1	gene:MD11G1214700	3	gene:MD13G1223200/gene:MD11G1305800/gene:MD15G1230600
BP	GO:0006650	glycerophospholipid metabolic process	17/3533	63/10950	0.849868	1	gene:MD05G1323300/gene:MD13G1026200/gene:MD16G1029100/gene:MD10G1304500/gene:MD06G1038100/gene:MD10G1334900/gene:MD10G1044100/gene:MD04G1088700/gene:MD10G1068900/gene:MD09G1038400/gene:MD12G1089200/gene:MD01G1008900/gene:MD10G1301100/gene:MD16G1035000/gene:MD03G1008200/gene:MD15G1224300/gene:MD08G1230000	MD05G1323300/MD13G1026200/MD16G1029100/MD10G1304500/MD06G1038100/MD10G1334900/MD10G1044100/MD04G1088700/MD10G1068900/MD09G1038400/MD12G1089200/MD01G1008900/MD10G1301100/MD16G1035000/MD03G1008200/MD15G1224300/MD08G1230000	17	13	gene:MD13G1026200/gene:MD16G1029100/gene:MD06G1038100/gene:MD10G1334900/gene:MD10G1044100/gene:MD04G1088700/gene:MD10G1068900/gene:MD09G1038400/gene:MD12G1089200/gene:MD01G1008900/gene:MD16G1035000/gene:MD03G1008200/gene:MD15G1224300	4	gene:MD05G1323300/gene:MD10G1304500/gene:MD10G1301100/gene:MD08G1230000
BP	GO:0007049	cell cycle	17/3533	63/10950	0.849868	1	gene:MD02G1170300/gene:MD00G1044500/gene:MD11G1285000/gene:MD07G1045800/gene:MD08G1248100/gene:MD08G1054800/gene:MD02G1277700/gene:MD07G1247000/gene:MD07G1113400/gene:MD01G1100300/gene:MD11G1147400/gene:MD14G1172000/gene:MD17G1214300/gene:MD09G1104900/gene:MD13G1066800/gene:MD06G1182000/gene:MD03G1264800	MD02G1170300/MD00G1044500/MD11G1285000/MD07G1045800/MD08G1248100/MD08G1054800/MD02G1277700/MD07G1247000/MD07G1113400/MD01G1100300/MD11G1147400/MD14G1172000/MD17G1214300/MD09G1104900/MD13G1066800/MD06G1182000/MD03G1264800	17	5	gene:MD11G1285000/gene:MD08G1054800/gene:MD07G1247000/gene:MD01G1100300/gene:MD11G1147400	12	gene:MD02G1170300/gene:MD00G1044500/gene:MD07G1045800/gene:MD08G1248100/gene:MD02G1277700/gene:MD07G1113400/gene:MD14G1172000/gene:MD17G1214300/gene:MD09G1104900/gene:MD13G1066800/gene:MD06G1182000/gene:MD03G1264800
BP	GO:0032501	multicellular organismal process	39/3533	137/10950	0.853167	1	gene:MD10G1308700/gene:MD12G1057800/gene:MD10G1306900/gene:MD09G1099700/gene:MD06G1032700/gene:MD05G1328000/gene:MD01G1021000/gene:MD02G1167100/gene:MD05G1263100/gene:MD05G1331000/gene:MD09G1094400/gene:MD04G1137000/gene:MD11G1232500/gene:MD17G1238400/gene:MD05G1214700/gene:MD05G1219900/gene:MD11G1231400/gene:MD05G1328200/gene:MD01G1082000/gene:MD05G1231700/gene:MD10G1202800/gene:MD10G1308000/gen…	MD10G1308700/MD12G1057800/MD10G1306900/MD09G1099700/MD06G1032700/MD05G1328000/MD01G1021000/MD02G1167100/MD05G1263100/MD05G1331000/MD09G1094400/MD04G1137000/MD11G1232500/MD17G1238400/MD05G1214700/MD05G1219900/MD11G1231400/MD05G1328200/MD01G1082000/MD05G1231700/MD10G1202800/MD10G1308000/MD09G1100100/MD17G1273200/MD15G1331100/MD02G1290000/MD10G1307800/MD17G1087900/MD09G1098900/MD05G1328300/MD05G1331…	39	26	gene:MD12G1057800/gene:MD10G1306900/gene:MD05G1328000/gene:MD01G1021000/gene:MD02G1167100/gene:MD05G1263100/gene:MD05G1331000/gene:MD09G1094400/gene:MD04G1137000/gene:MD11G1232500/gene:MD05G1214700/gene:MD11G1231400/gene:MD05G1328200/gene:MD01G1082000/gene:MD10G1202800/gene:MD10G1308000/gene:MD17G1273200/gene:MD15G1331100/gene:MD02G1290000/gene:MD09G1098900/gene:MD05G1328300/gene:MD05G1331200/gen…	13	gene:MD10G1308700/gene:MD09G1099700/gene:MD06G1032700/gene:MD17G1238400/gene:MD05G1219900/gene:MD05G1231700/gene:MD09G1100100/gene:MD10G1307800/gene:MD17G1087900/gene:MD05G1232100/gene:MD01G1218700/gene:MD07G1288600/gene:MD03G1185600
BP	GO:0006633	fatty acid biosynthetic process	12/3533	46/10950	0.855223	1	gene:MD10G1075000/gene:MD08G1031000/gene:MD05G1172000/gene:MD05G1065300/gene:MD09G1022600/gene:MD15G1118900/gene:MD04G1146400/gene:MD02G1127500/gene:MD15G1365400/gene:MD05G1351700/gene:MD15G1026500/gene:MD12G1159600	MD10G1075000/MD08G1031000/MD05G1172000/MD05G1065300/MD09G1022600/MD15G1118900/MD04G1146400/MD02G1127500/MD15G1365400/MD05G1351700/MD15G1026500/MD12G1159600	12	9	gene:MD08G1031000/gene:MD05G1172000/gene:MD09G1022600/gene:MD15G1118900/gene:MD04G1146400/gene:MD02G1127500/gene:MD05G1351700/gene:MD15G1026500/gene:MD12G1159600	3	gene:MD10G1075000/gene:MD05G1065300/gene:MD15G1365400
BP	GO:0007059	chromosome segregation	5/3533	21/10950	0.857316	1	gene:MD08G1248100/gene:MD01G1100300/gene:MD11G1147400/gene:MD14G1172000/gene:MD06G1182000	MD08G1248100/MD01G1100300/MD11G1147400/MD14G1172000/MD06G1182000	5	2	gene:MD01G1100300/gene:MD11G1147400	3	gene:MD08G1248100/gene:MD14G1172000/gene:MD06G1182000
BP	GO:0046488	phosphatidylinositol metabolic process	16/3533	60/10950	0.85804	1	gene:MD05G1323300/gene:MD13G1026200/gene:MD16G1029100/gene:MD10G1304500/gene:MD06G1038100/gene:MD10G1334900/gene:MD10G1044100/gene:MD04G1088700/gene:MD10G1068900/gene:MD09G1038400/gene:MD12G1089200/gene:MD01G1008900/gene:MD10G1301100/gene:MD03G1008200/gene:MD15G1224300/gene:MD08G1230000	MD05G1323300/MD13G1026200/MD16G1029100/MD10G1304500/MD06G1038100/MD10G1334900/MD10G1044100/MD04G1088700/MD10G1068900/MD09G1038400/MD12G1089200/MD01G1008900/MD10G1301100/MD03G1008200/MD15G1224300/MD08G1230000	16	12	gene:MD13G1026200/gene:MD16G1029100/gene:MD06G1038100/gene:MD10G1334900/gene:MD10G1044100/gene:MD04G1088700/gene:MD10G1068900/gene:MD09G1038400/gene:MD12G1089200/gene:MD01G1008900/gene:MD03G1008200/gene:MD15G1224300	4	gene:MD05G1323300/gene:MD10G1304500/gene:MD10G1301100/gene:MD08G1230000
BP	GO:0006323	DNA packaging	8/3533	32/10950	0.858613	1	gene:MD02G1134400/gene:MD15G1247400/gene:MD10G1107300/gene:MD13G1024700/gene:MD12G1243700/gene:MD17G1258400/gene:MD09G1188600/gene:MD10G1191200	MD02G1134400/MD15G1247400/MD10G1107300/MD13G1024700/MD12G1243700/MD17G1258400/MD09G1188600/MD10G1191200	8	1	gene:MD10G1107300	7	gene:MD02G1134400/gene:MD15G1247400/gene:MD13G1024700/gene:MD12G1243700/gene:MD17G1258400/gene:MD09G1188600/gene:MD10G1191200
BP	GO:0006265	DNA topological change	3/3533	14/10950	0.878975	1	gene:MD16G1178600/gene:MD13G1176900/gene:MD07G1054300	MD16G1178600/MD13G1176900/MD07G1054300	3	2	gene:MD16G1178600/gene:MD13G1176900	1	gene:MD07G1054300
BP	GO:0007067	mitotic nuclear division	3/3533	14/10950	0.878975	1	gene:MD08G1248100/gene:MD14G1172000/gene:MD06G1182000	MD08G1248100/MD14G1172000/MD06G1182000	3	0		3	gene:MD08G1248100/gene:MD14G1172000/gene:MD06G1182000
BP	GO:0008037	cell recognition	30/3533	109/10950	0.879466	1	gene:MD10G1308700/gene:MD10G1306900/gene:MD09G1099700/gene:MD05G1328000/gene:MD02G1167100/gene:MD05G1263100/gene:MD05G1331000/gene:MD09G1094400/gene:MD04G1137000/gene:MD11G1232500/gene:MD17G1238400/gene:MD05G1214700/gene:MD05G1219900/gene:MD11G1231400/gene:MD05G1328200/gene:MD05G1231700/gene:MD10G1202800/gene:MD10G1308000/gene:MD09G1100100/gene:MD17G1273200/gene:MD10G1307800/gene:MD17G1087900/gen…	MD10G1308700/MD10G1306900/MD09G1099700/MD05G1328000/MD02G1167100/MD05G1263100/MD05G1331000/MD09G1094400/MD04G1137000/MD11G1232500/MD17G1238400/MD05G1214700/MD05G1219900/MD11G1231400/MD05G1328200/MD05G1231700/MD10G1202800/MD10G1308000/MD09G1100100/MD17G1273200/MD10G1307800/MD17G1087900/MD09G1098900/MD05G1328300/MD05G1331200/MD10G1306800/MD11G1231000/MD05G1232100/MD01G1066300/MD03G1185600	30	20	gene:MD10G1306900/gene:MD05G1328000/gene:MD02G1167100/gene:MD05G1263100/gene:MD05G1331000/gene:MD09G1094400/gene:MD04G1137000/gene:MD11G1232500/gene:MD05G1214700/gene:MD11G1231400/gene:MD05G1328200/gene:MD10G1202800/gene:MD10G1308000/gene:MD17G1273200/gene:MD09G1098900/gene:MD05G1328300/gene:MD05G1331200/gene:MD10G1306800/gene:MD11G1231000/gene:MD01G1066300	10	gene:MD10G1308700/gene:MD09G1099700/gene:MD17G1238400/gene:MD05G1219900/gene:MD05G1231700/gene:MD09G1100100/gene:MD10G1307800/gene:MD17G1087900/gene:MD05G1232100/gene:MD03G1185600
BP	GO:0009856	pollination	30/3533	109/10950	0.879466	1	gene:MD10G1308700/gene:MD10G1306900/gene:MD09G1099700/gene:MD05G1328000/gene:MD02G1167100/gene:MD05G1263100/gene:MD05G1331000/gene:MD09G1094400/gene:MD04G1137000/gene:MD11G1232500/gene:MD17G1238400/gene:MD05G1214700/gene:MD05G1219900/gene:MD11G1231400/gene:MD05G1328200/gene:MD05G1231700/gene:MD10G1202800/gene:MD10G1308000/gene:MD09G1100100/gene:MD17G1273200/gene:MD10G1307800/gene:MD17G1087900/gen…	MD10G1308700/MD10G1306900/MD09G1099700/MD05G1328000/MD02G1167100/MD05G1263100/MD05G1331000/MD09G1094400/MD04G1137000/MD11G1232500/MD17G1238400/MD05G1214700/MD05G1219900/MD11G1231400/MD05G1328200/MD05G1231700/MD10G1202800/MD10G1308000/MD09G1100100/MD17G1273200/MD10G1307800/MD17G1087900/MD09G1098900/MD05G1328300/MD05G1331200/MD10G1306800/MD11G1231000/MD05G1232100/MD01G1066300/MD03G1185600	30	20	gene:MD10G1306900/gene:MD05G1328000/gene:MD02G1167100/gene:MD05G1263100/gene:MD05G1331000/gene:MD09G1094400/gene:MD04G1137000/gene:MD11G1232500/gene:MD05G1214700/gene:MD11G1231400/gene:MD05G1328200/gene:MD10G1202800/gene:MD10G1308000/gene:MD17G1273200/gene:MD09G1098900/gene:MD05G1328300/gene:MD05G1331200/gene:MD10G1306800/gene:MD11G1231000/gene:MD01G1066300	10	gene:MD10G1308700/gene:MD09G1099700/gene:MD17G1238400/gene:MD05G1219900/gene:MD05G1231700/gene:MD09G1100100/gene:MD10G1307800/gene:MD17G1087900/gene:MD05G1232100/gene:MD03G1185600
BP	GO:0009875	pollen-pistil interaction	30/3533	109/10950	0.879466	1	gene:MD10G1308700/gene:MD10G1306900/gene:MD09G1099700/gene:MD05G1328000/gene:MD02G1167100/gene:MD05G1263100/gene:MD05G1331000/gene:MD09G1094400/gene:MD04G1137000/gene:MD11G1232500/gene:MD17G1238400/gene:MD05G1214700/gene:MD05G1219900/gene:MD11G1231400/gene:MD05G1328200/gene:MD05G1231700/gene:MD10G1202800/gene:MD10G1308000/gene:MD09G1100100/gene:MD17G1273200/gene:MD10G1307800/gene:MD17G1087900/gen…	MD10G1308700/MD10G1306900/MD09G1099700/MD05G1328000/MD02G1167100/MD05G1263100/MD05G1331000/MD09G1094400/MD04G1137000/MD11G1232500/MD17G1238400/MD05G1214700/MD05G1219900/MD11G1231400/MD05G1328200/MD05G1231700/MD10G1202800/MD10G1308000/MD09G1100100/MD17G1273200/MD10G1307800/MD17G1087900/MD09G1098900/MD05G1328300/MD05G1331200/MD10G1306800/MD11G1231000/MD05G1232100/MD01G1066300/MD03G1185600	30	20	gene:MD10G1306900/gene:MD05G1328000/gene:MD02G1167100/gene:MD05G1263100/gene:MD05G1331000/gene:MD09G1094400/gene:MD04G1137000/gene:MD11G1232500/gene:MD05G1214700/gene:MD11G1231400/gene:MD05G1328200/gene:MD10G1202800/gene:MD10G1308000/gene:MD17G1273200/gene:MD09G1098900/gene:MD05G1328300/gene:MD05G1331200/gene:MD10G1306800/gene:MD11G1231000/gene:MD01G1066300	10	gene:MD10G1308700/gene:MD09G1099700/gene:MD17G1238400/gene:MD05G1219900/gene:MD05G1231700/gene:MD09G1100100/gene:MD10G1307800/gene:MD17G1087900/gene:MD05G1232100/gene:MD03G1185600
BP	GO:0044706	multi-multicellular organism process	30/3533	109/10950	0.879466	1	gene:MD10G1308700/gene:MD10G1306900/gene:MD09G1099700/gene:MD05G1328000/gene:MD02G1167100/gene:MD05G1263100/gene:MD05G1331000/gene:MD09G1094400/gene:MD04G1137000/gene:MD11G1232500/gene:MD17G1238400/gene:MD05G1214700/gene:MD05G1219900/gene:MD11G1231400/gene:MD05G1328200/gene:MD05G1231700/gene:MD10G1202800/gene:MD10G1308000/gene:MD09G1100100/gene:MD17G1273200/gene:MD10G1307800/gene:MD17G1087900/gen…	MD10G1308700/MD10G1306900/MD09G1099700/MD05G1328000/MD02G1167100/MD05G1263100/MD05G1331000/MD09G1094400/MD04G1137000/MD11G1232500/MD17G1238400/MD05G1214700/MD05G1219900/MD11G1231400/MD05G1328200/MD05G1231700/MD10G1202800/MD10G1308000/MD09G1100100/MD17G1273200/MD10G1307800/MD17G1087900/MD09G1098900/MD05G1328300/MD05G1331200/MD10G1306800/MD11G1231000/MD05G1232100/MD01G1066300/MD03G1185600	30	20	gene:MD10G1306900/gene:MD05G1328000/gene:MD02G1167100/gene:MD05G1263100/gene:MD05G1331000/gene:MD09G1094400/gene:MD04G1137000/gene:MD11G1232500/gene:MD05G1214700/gene:MD11G1231400/gene:MD05G1328200/gene:MD10G1202800/gene:MD10G1308000/gene:MD17G1273200/gene:MD09G1098900/gene:MD05G1328300/gene:MD05G1331200/gene:MD10G1306800/gene:MD11G1231000/gene:MD01G1066300	10	gene:MD10G1308700/gene:MD09G1099700/gene:MD17G1238400/gene:MD05G1219900/gene:MD05G1231700/gene:MD09G1100100/gene:MD10G1307800/gene:MD17G1087900/gene:MD05G1232100/gene:MD03G1185600
BP	GO:0048544	recognition of pollen	30/3533	109/10950	0.879466	1	gene:MD10G1308700/gene:MD10G1306900/gene:MD09G1099700/gene:MD05G1328000/gene:MD02G1167100/gene:MD05G1263100/gene:MD05G1331000/gene:MD09G1094400/gene:MD04G1137000/gene:MD11G1232500/gene:MD17G1238400/gene:MD05G1214700/gene:MD05G1219900/gene:MD11G1231400/gene:MD05G1328200/gene:MD05G1231700/gene:MD10G1202800/gene:MD10G1308000/gene:MD09G1100100/gene:MD17G1273200/gene:MD10G1307800/gene:MD17G1087900/gen…	MD10G1308700/MD10G1306900/MD09G1099700/MD05G1328000/MD02G1167100/MD05G1263100/MD05G1331000/MD09G1094400/MD04G1137000/MD11G1232500/MD17G1238400/MD05G1214700/MD05G1219900/MD11G1231400/MD05G1328200/MD05G1231700/MD10G1202800/MD10G1308000/MD09G1100100/MD17G1273200/MD10G1307800/MD17G1087900/MD09G1098900/MD05G1328300/MD05G1331200/MD10G1306800/MD11G1231000/MD05G1232100/MD01G1066300/MD03G1185600	30	20	gene:MD10G1306900/gene:MD05G1328000/gene:MD02G1167100/gene:MD05G1263100/gene:MD05G1331000/gene:MD09G1094400/gene:MD04G1137000/gene:MD11G1232500/gene:MD05G1214700/gene:MD11G1231400/gene:MD05G1328200/gene:MD10G1202800/gene:MD10G1308000/gene:MD17G1273200/gene:MD09G1098900/gene:MD05G1328300/gene:MD05G1331200/gene:MD10G1306800/gene:MD11G1231000/gene:MD01G1066300	10	gene:MD10G1308700/gene:MD09G1099700/gene:MD17G1238400/gene:MD05G1219900/gene:MD05G1231700/gene:MD09G1100100/gene:MD10G1307800/gene:MD17G1087900/gene:MD05G1232100/gene:MD03G1185600
BP	GO:0006694	steroid biosynthetic process	4/3533	18/10950	0.880852	1	gene:MD06G1103800/gene:MD09G1082100/gene:MD02G1307400/gene:MD07G1020400	MD06G1103800/MD09G1082100/MD02G1307400/MD07G1020400	4	2	gene:MD02G1307400/gene:MD07G1020400	2	gene:MD06G1103800/gene:MD09G1082100
BP	GO:0022411	cellular component disassembly	4/3533	18/10950	0.880852	1	gene:MD02G1008000/gene:MD13G1067300/gene:MD12G1263000/gene:MD04G1200300	MD02G1008000/MD13G1067300/MD12G1263000/MD04G1200300	4	2	gene:MD13G1067300/gene:MD04G1200300	2	gene:MD02G1008000/gene:MD12G1263000
BP	GO:0032984	macromolecular complex disassembly	4/3533	18/10950	0.880852	1	gene:MD02G1008000/gene:MD13G1067300/gene:MD12G1263000/gene:MD04G1200300	MD02G1008000/MD13G1067300/MD12G1263000/MD04G1200300	4	2	gene:MD13G1067300/gene:MD04G1200300	2	gene:MD02G1008000/gene:MD12G1263000
BP	GO:0043241	protein complex disassembly	4/3533	18/10950	0.880852	1	gene:MD02G1008000/gene:MD13G1067300/gene:MD12G1263000/gene:MD04G1200300	MD02G1008000/MD13G1067300/MD12G1263000/MD04G1200300	4	2	gene:MD13G1067300/gene:MD04G1200300	2	gene:MD02G1008000/gene:MD12G1263000
BP	GO:0043624	cellular protein complex disassembly	4/3533	18/10950	0.880852	1	gene:MD02G1008000/gene:MD13G1067300/gene:MD12G1263000/gene:MD04G1200300	MD02G1008000/MD13G1067300/MD12G1263000/MD04G1200300	4	2	gene:MD13G1067300/gene:MD04G1200300	2	gene:MD02G1008000/gene:MD12G1263000
BP	GO:1903047	mitotic cell cycle process	4/3533	18/10950	0.880852	1	gene:MD08G1248100/gene:MD14G1172000/gene:MD13G1066800/gene:MD06G1182000	MD08G1248100/MD14G1172000/MD13G1066800/MD06G1182000	4	0		4	gene:MD08G1248100/gene:MD14G1172000/gene:MD13G1066800/gene:MD06G1182000
BP	GO:0031124	mRNA 3'-end processing	2/3533	10/10950	0.882941	1	gene:MD10G1041800/gene:MD09G1046200	MD10G1041800/MD09G1046200	2	1	gene:MD10G1041800	1	gene:MD09G1046200
BP	GO:0006461	protein complex assembly	15/3533	58/10950	0.883941	1	gene:MD10G1221300/gene:MD03G1044000/gene:MD02G1020300/gene:MD13G1143600/gene:MD15G1036000/gene:MD11G1237300/gene:MD14G1107400/gene:MD17G1085500/gene:MD17G1079700/gene:MD03G1157000/gene:MD10G1227700/gene:MD05G1306300/gene:MD04G1148400/gene:MD02G1216700/gene:MD04G1200300	MD10G1221300/MD03G1044000/MD02G1020300/MD13G1143600/MD15G1036000/MD11G1237300/MD14G1107400/MD17G1085500/MD17G1079700/MD03G1157000/MD10G1227700/MD05G1306300/MD04G1148400/MD02G1216700/MD04G1200300	15	9	gene:MD10G1221300/gene:MD02G1020300/gene:MD15G1036000/gene:MD17G1085500/gene:MD03G1157000/gene:MD10G1227700/gene:MD05G1306300/gene:MD02G1216700/gene:MD04G1200300	6	gene:MD03G1044000/gene:MD13G1143600/gene:MD11G1237300/gene:MD14G1107400/gene:MD17G1079700/gene:MD04G1148400
BP	GO:0070271	protein complex biogenesis	15/3533	58/10950	0.883941	1	gene:MD10G1221300/gene:MD03G1044000/gene:MD02G1020300/gene:MD13G1143600/gene:MD15G1036000/gene:MD11G1237300/gene:MD14G1107400/gene:MD17G1085500/gene:MD17G1079700/gene:MD03G1157000/gene:MD10G1227700/gene:MD05G1306300/gene:MD04G1148400/gene:MD02G1216700/gene:MD04G1200300	MD10G1221300/MD03G1044000/MD02G1020300/MD13G1143600/MD15G1036000/MD11G1237300/MD14G1107400/MD17G1085500/MD17G1079700/MD03G1157000/MD10G1227700/MD05G1306300/MD04G1148400/MD02G1216700/MD04G1200300	15	9	gene:MD10G1221300/gene:MD02G1020300/gene:MD15G1036000/gene:MD17G1085500/gene:MD03G1157000/gene:MD10G1227700/gene:MD05G1306300/gene:MD02G1216700/gene:MD04G1200300	6	gene:MD03G1044000/gene:MD13G1143600/gene:MD11G1237300/gene:MD14G1107400/gene:MD17G1079700/gene:MD04G1148400
BP	GO:0005985	sucrose metabolic process	5/3533	22/10950	0.885147	1	gene:MD15G1164900/gene:MD15G1127900/gene:MD02G1260700/gene:MD05G1006400/gene:MD02G1100500	MD15G1164900/MD15G1127900/MD02G1260700/MD05G1006400/MD02G1100500	5	3	gene:MD15G1164900/gene:MD15G1127900/gene:MD02G1260700	2	gene:MD05G1006400/gene:MD02G1100500
BP	GO:0009733	response to auxin	11/3533	44/10950	0.885837	1	gene:MD02G1100200/gene:MD02G1133900/gene:MD05G1052400/gene:MD05G1223400/gene:MD00G1036600/gene:MD15G1014300/gene:MD07G1297400/gene:MD07G1117400/gene:MD04G1082600/gene:MD10G1202100/gene:MD09G1166400	MD02G1100200/MD02G1133900/MD05G1052400/MD05G1223400/MD00G1036600/MD15G1014300/MD07G1297400/MD07G1117400/MD04G1082600/MD10G1202100/MD09G1166400	11	8	gene:MD02G1100200/gene:MD02G1133900/gene:MD05G1223400/gene:MD15G1014300/gene:MD07G1297400/gene:MD07G1117400/gene:MD04G1082600/gene:MD09G1166400	3	gene:MD05G1052400/gene:MD00G1036600/gene:MD10G1202100
BP	GO:0043623	cellular protein complex assembly	11/3533	44/10950	0.885837	1	gene:MD10G1221300/gene:MD02G1020300/gene:MD13G1143600/gene:MD15G1036000/gene:MD11G1237300/gene:MD17G1085500/gene:MD17G1079700/gene:MD03G1157000/gene:MD10G1227700/gene:MD02G1216700/gene:MD04G1200300	MD10G1221300/MD02G1020300/MD13G1143600/MD15G1036000/MD11G1237300/MD17G1085500/MD17G1079700/MD03G1157000/MD10G1227700/MD02G1216700/MD04G1200300	11	8	gene:MD10G1221300/gene:MD02G1020300/gene:MD15G1036000/gene:MD17G1085500/gene:MD03G1157000/gene:MD10G1227700/gene:MD02G1216700/gene:MD04G1200300	3	gene:MD13G1143600/gene:MD11G1237300/gene:MD17G1079700
BP	GO:1901615	organic hydroxy compound metabolic process	6/3533	26/10950	0.890468	1	gene:MD15G1201000/gene:MD03G1113000/gene:MD07G1309900/gene:MD16G1144200/gene:MD13G1133800/gene:MD16G1144400	MD15G1201000/MD03G1113000/MD07G1309900/MD16G1144200/MD13G1133800/MD16G1144400	6	3	gene:MD15G1201000/gene:MD03G1113000/gene:MD13G1133800	3	gene:MD07G1309900/gene:MD16G1144200/gene:MD16G1144400
BP	GO:0008033	tRNA processing	14/3533	55/10950	0.892195	1	gene:MD16G1051000/gene:MD03G1267900/gene:MD03G1197500/gene:MD09G1073500/gene:MD11G1123700/gene:MD04G1094300/gene:MD09G1293200/gene:MD06G1013700/gene:MD01G1123800/gene:MD12G1123900/gene:MD13G1040600/gene:MD01G1164900/gene:MD11G1129800/gene:MD02G1260800	MD16G1051000/MD03G1267900/MD03G1197500/MD09G1073500/MD11G1123700/MD04G1094300/MD09G1293200/MD06G1013700/MD01G1123800/MD12G1123900/MD13G1040600/MD01G1164900/MD11G1129800/MD02G1260800	14	8	gene:MD03G1197500/gene:MD09G1073500/gene:MD09G1293200/gene:MD06G1013700/gene:MD01G1123800/gene:MD12G1123900/gene:MD13G1040600/gene:MD11G1129800	6	gene:MD16G1051000/gene:MD03G1267900/gene:MD11G1123700/gene:MD04G1094300/gene:MD01G1164900/gene:MD02G1260800
BP	GO:0071554	cell wall organization or biogenesis	18/3533	69/10950	0.892462	1	gene:MD14G1214800/gene:MD08G1195600/gene:MD09G1172600/gene:MD13G1278500/gene:MD02G1120300/gene:MD15G1234400/gene:MD04G1030300/gene:MD02G1120200/gene:MD06G1203700/gene:MD16G1158100/gene:MD04G1047700/gene:MD16G1068700/gene:MD15G1224900/gene:MD12G1210600/gene:MD02G1104500/gene:MD07G1078000/gene:MD04G1029400/gene:MD04G1028900	MD14G1214800/MD08G1195600/MD09G1172600/MD13G1278500/MD02G1120300/MD15G1234400/MD04G1030300/MD02G1120200/MD06G1203700/MD16G1158100/MD04G1047700/MD16G1068700/MD15G1224900/MD12G1210600/MD02G1104500/MD07G1078000/MD04G1029400/MD04G1028900	18	9	gene:MD08G1195600/gene:MD09G1172600/gene:MD02G1120300/gene:MD15G1234400/gene:MD02G1120200/gene:MD06G1203700/gene:MD04G1047700/gene:MD16G1068700/gene:MD15G1224900	9	gene:MD14G1214800/gene:MD13G1278500/gene:MD04G1030300/gene:MD16G1158100/gene:MD12G1210600/gene:MD02G1104500/gene:MD07G1078000/gene:MD04G1029400/gene:MD04G1028900
BP	GO:0008380	RNA splicing	7/3533	30/10950	0.896168	1	gene:MD13G1003900/gene:MD11G1123700/gene:MD13G1193700/gene:MD16G1256400/gene:MD06G1005300/gene:MD13G1252200/gene:MD11G1129800	MD13G1003900/MD11G1123700/MD13G1193700/MD16G1256400/MD06G1005300/MD13G1252200/MD11G1129800	7	4	gene:MD13G1003900/gene:MD13G1193700/gene:MD06G1005300/gene:MD11G1129800	3	gene:MD11G1123700/gene:MD16G1256400/gene:MD13G1252200
BP	GO:0006813	potassium ion transport	8/3533	34/10950	0.901924	1	gene:MD10G1058200/gene:MD01G1053700/gene:MD09G1035900/gene:MD16G1090100/gene:MD13G1089700/gene:MD16G1090000/gene:MD07G1141400/gene:MD10G1230100	MD10G1058200/MD01G1053700/MD09G1035900/MD16G1090100/MD13G1089700/MD16G1090000/MD07G1141400/MD10G1230100	8	5	gene:MD01G1053700/gene:MD09G1035900/gene:MD13G1089700/gene:MD16G1090000/gene:MD07G1141400	3	gene:MD10G1058200/gene:MD16G1090100/gene:MD10G1230100
BP	GO:0008654	phospholipid biosynthetic process	11/3533	45/10950	0.903137	1	gene:MD06G1038100/gene:MD07G1182900/gene:MD16G1057500/gene:MD13G1020300/gene:MD05G1122300/gene:MD09G1038400/gene:MD12G1089200/gene:MD16G1035000/gene:MD03G1008200/gene:MD08G1222700/gene:MD10G1124800	MD06G1038100/MD07G1182900/MD16G1057500/MD13G1020300/MD05G1122300/MD09G1038400/MD12G1089200/MD16G1035000/MD03G1008200/MD08G1222700/MD10G1124800	11	9	gene:MD06G1038100/gene:MD07G1182900/gene:MD16G1057500/gene:MD05G1122300/gene:MD09G1038400/gene:MD12G1089200/gene:MD16G1035000/gene:MD03G1008200/gene:MD10G1124800	2	gene:MD13G1020300/gene:MD08G1222700
BP	GO:0009108	coenzyme biosynthetic process	11/3533	45/10950	0.903137	1	gene:MD13G1141700/gene:MD07G1131200/gene:MD04G1091900/gene:MD03G1113000/gene:MD02G1174500/gene:MD03G1285900/gene:MD06G1164800/gene:MD15G1285500/gene:MD16G1029000/gene:MD11G1305700/gene:MD10G1166100	MD13G1141700/MD07G1131200/MD04G1091900/MD03G1113000/MD02G1174500/MD03G1285900/MD06G1164800/MD15G1285500/MD16G1029000/MD11G1305700/MD10G1166100	11	11	gene:MD13G1141700/gene:MD07G1131200/gene:MD04G1091900/gene:MD03G1113000/gene:MD02G1174500/gene:MD03G1285900/gene:MD06G1164800/gene:MD15G1285500/gene:MD16G1029000/gene:MD11G1305700/gene:MD10G1166100	0
BP	GO:0006414	translational elongation	4/3533	19/10950	0.90648	1	gene:MD02G1008000/gene:MD13G1067300/gene:MD15G1191900/gene:MD15G1438400	MD02G1008000/MD13G1067300/MD15G1191900/MD15G1438400	4	2	gene:MD13G1067300/gene:MD15G1438400	2	gene:MD02G1008000/gene:MD15G1191900
BP	GO:0007034	vacuolar transport	4/3533	19/10950	0.90648	1	gene:MD15G1135100/gene:MD11G1146600/gene:MD10G1240400/gene:MD09G1196800	MD15G1135100/MD11G1146600/MD10G1240400/MD09G1196800	4	2	gene:MD15G1135100/gene:MD09G1196800	2	gene:MD11G1146600/gene:MD10G1240400
BP	GO:0072330	monocarboxylic acid biosynthetic process	14/3533	56/10950	0.907247	1	gene:MD10G1075000/gene:MD07G1131200/gene:MD08G1031000/gene:MD05G1172000/gene:MD05G1065300/gene:MD09G1022600/gene:MD15G1118900/gene:MD04G1146400/gene:MD02G1127500/gene:MD15G1365400/gene:MD05G1351700/gene:MD15G1026500/gene:MD10G1166100/gene:MD12G1159600	MD10G1075000/MD07G1131200/MD08G1031000/MD05G1172000/MD05G1065300/MD09G1022600/MD15G1118900/MD04G1146400/MD02G1127500/MD15G1365400/MD05G1351700/MD15G1026500/MD10G1166100/MD12G1159600	14	11	gene:MD07G1131200/gene:MD08G1031000/gene:MD05G1172000/gene:MD09G1022600/gene:MD15G1118900/gene:MD04G1146400/gene:MD02G1127500/gene:MD05G1351700/gene:MD15G1026500/gene:MD10G1166100/gene:MD12G1159600	3	gene:MD10G1075000/gene:MD05G1065300/gene:MD15G1365400
BP	GO:0000070	mitotic sister chromatid segregation	3/3533	15/10950	0.907481	1	gene:MD08G1248100/gene:MD14G1172000/gene:MD06G1182000	MD08G1248100/MD14G1172000/MD06G1182000	3	0		3	gene:MD08G1248100/gene:MD14G1172000/gene:MD06G1182000
BP	GO:0000819	sister chromatid segregation	3/3533	15/10950	0.907481	1	gene:MD08G1248100/gene:MD14G1172000/gene:MD06G1182000	MD08G1248100/MD14G1172000/MD06G1182000	3	0		3	gene:MD08G1248100/gene:MD14G1172000/gene:MD06G1182000
BP	GO:0042546	cell wall biogenesis	3/3533	15/10950	0.907481	1	gene:MD14G1214800/gene:MD06G1203700/gene:MD16G1068700	MD14G1214800/MD06G1203700/MD16G1068700	3	2	gene:MD06G1203700/gene:MD16G1068700	1	gene:MD14G1214800
BP	GO:0051258	protein polymerization	5/3533	23/10950	0.908181	1	gene:MD10G1221300/gene:MD02G1020300/gene:MD15G1036000/gene:MD02G1216700/gene:MD04G1200300	MD10G1221300/MD02G1020300/MD15G1036000/MD02G1216700/MD04G1200300	5	5	gene:MD10G1221300/gene:MD02G1020300/gene:MD15G1036000/gene:MD02G1216700/gene:MD04G1200300	0
BP	GO:0097435	supramolecular fiber organization	5/3533	23/10950	0.908181	1	gene:MD10G1221300/gene:MD02G1020300/gene:MD15G1036000/gene:MD02G1216700/gene:MD04G1200300	MD10G1221300/MD02G1020300/MD15G1036000/MD02G1216700/MD04G1200300	5	5	gene:MD10G1221300/gene:MD02G1020300/gene:MD15G1036000/gene:MD02G1216700/gene:MD04G1200300	0
BP	GO:0006281	DNA repair	24/3533	91/10950	0.908443	1	gene:MD17G1004500/gene:MD13G1223200/gene:MD02G1007800/gene:MD07G1125800/gene:MD17G1076200/gene:MD12G1017600/gene:MD17G1038000/gene:MD09G1259100/gene:MD14G1015300/gene:MD17G1215000/gene:MD11G1214700/gene:MD17G1228500/gene:MD05G1004100/gene:MD11G1305800/gene:MD00G1054100/gene:MD11G1147600/gene:MD09G1277400/gene:MD02G1146600/gene:MD08G1030800/gene:MD02G1066600/gene:MD15G1230600/gene:MD14G1024000/gen…	MD17G1004500/MD13G1223200/MD02G1007800/MD07G1125800/MD17G1076200/MD12G1017600/MD17G1038000/MD09G1259100/MD14G1015300/MD17G1215000/MD11G1214700/MD17G1228500/MD05G1004100/MD11G1305800/MD00G1054100/MD11G1147600/MD09G1277400/MD02G1146600/MD08G1030800/MD02G1066600/MD15G1230600/MD14G1024000/MD08G1164600/MD02G1262900	24	17	gene:MD17G1076200/gene:MD12G1017600/gene:MD17G1038000/gene:MD09G1259100/gene:MD14G1015300/gene:MD11G1214700/gene:MD17G1228500/gene:MD05G1004100/gene:MD00G1054100/gene:MD11G1147600/gene:MD09G1277400/gene:MD02G1146600/gene:MD08G1030800/gene:MD02G1066600/gene:MD14G1024000/gene:MD08G1164600/gene:MD02G1262900	7	gene:MD17G1004500/gene:MD13G1223200/gene:MD02G1007800/gene:MD07G1125800/gene:MD17G1215000/gene:MD11G1305800/gene:MD15G1230600
BP	GO:0009664	plant-type cell wall organization	2/3533	11/10950	0.914183	1	gene:MD14G1214800/gene:MD06G1203700	MD14G1214800/MD06G1203700	2	1	gene:MD06G1203700	1	gene:MD14G1214800
BP	GO:0009832	plant-type cell wall biogenesis	2/3533	11/10950	0.914183	1	gene:MD14G1214800/gene:MD06G1203700	MD14G1214800/MD06G1203700	2	1	gene:MD06G1203700	1	gene:MD14G1214800
BP	GO:0010215	cellulose microfibril organization	2/3533	11/10950	0.914183	1	gene:MD14G1214800/gene:MD06G1203700	MD14G1214800/MD06G1203700	2	1	gene:MD06G1203700	1	gene:MD14G1214800
BP	GO:0016049	cell growth	2/3533	11/10950	0.914183	1	gene:MD14G1214800/gene:MD06G1203700	MD14G1214800/MD06G1203700	2	1	gene:MD06G1203700	1	gene:MD14G1214800
BP	GO:0030198	extracellular matrix organization	2/3533	11/10950	0.914183	1	gene:MD14G1214800/gene:MD06G1203700	MD14G1214800/MD06G1203700	2	1	gene:MD06G1203700	1	gene:MD14G1214800
BP	GO:0040007	growth	2/3533	11/10950	0.914183	1	gene:MD14G1214800/gene:MD06G1203700	MD14G1214800/MD06G1203700	2	1	gene:MD06G1203700	1	gene:MD14G1214800
BP	GO:0043062	extracellular structure organization	2/3533	11/10950	0.914183	1	gene:MD14G1214800/gene:MD06G1203700	MD14G1214800/MD06G1203700	2	1	gene:MD06G1203700	1	gene:MD14G1214800
BP	GO:0070726	cell wall assembly	2/3533	11/10950	0.914183	1	gene:MD14G1214800/gene:MD06G1203700	MD14G1214800/MD06G1203700	2	1	gene:MD06G1203700	1	gene:MD14G1214800
BP	GO:0071668	plant-type cell wall assembly	2/3533	11/10950	0.914183	1	gene:MD14G1214800/gene:MD06G1203700	MD14G1214800/MD06G1203700	2	1	gene:MD06G1203700	1	gene:MD14G1214800
BP	GO:0071669	plant-type cell wall organization or biogenesis	2/3533	11/10950	0.914183	1	gene:MD14G1214800/gene:MD06G1203700	MD14G1214800/MD06G1203700	2	1	gene:MD06G1203700	1	gene:MD14G1214800
BP	GO:0006974	cellular response to DNA damage stimulus	25/3533	95/10950	0.914442	1	gene:MD17G1004500/gene:MD13G1223200/gene:MD02G1007800/gene:MD07G1125800/gene:MD17G1076200/gene:MD12G1017600/gene:MD17G1038000/gene:MD09G1259100/gene:MD14G1015300/gene:MD17G1215000/gene:MD11G1214700/gene:MD17G1228500/gene:MD05G1004100/gene:MD11G1305800/gene:MD00G1054100/gene:MD11G1147600/gene:MD09G1277400/gene:MD02G1146600/gene:MD08G1030800/gene:MD17G1214300/gene:MD02G1066600/gene:MD15G1230600/gen…	MD17G1004500/MD13G1223200/MD02G1007800/MD07G1125800/MD17G1076200/MD12G1017600/MD17G1038000/MD09G1259100/MD14G1015300/MD17G1215000/MD11G1214700/MD17G1228500/MD05G1004100/MD11G1305800/MD00G1054100/MD11G1147600/MD09G1277400/MD02G1146600/MD08G1030800/MD17G1214300/MD02G1066600/MD15G1230600/MD14G1024000/MD08G1164600/MD02G1262900	25	17	gene:MD17G1076200/gene:MD12G1017600/gene:MD17G1038000/gene:MD09G1259100/gene:MD14G1015300/gene:MD11G1214700/gene:MD17G1228500/gene:MD05G1004100/gene:MD00G1054100/gene:MD11G1147600/gene:MD09G1277400/gene:MD02G1146600/gene:MD08G1030800/gene:MD02G1066600/gene:MD14G1024000/gene:MD08G1164600/gene:MD02G1262900	8	gene:MD17G1004500/gene:MD13G1223200/gene:MD02G1007800/gene:MD07G1125800/gene:MD17G1215000/gene:MD11G1305800/gene:MD17G1214300/gene:MD15G1230600
BP	GO:0033554	cellular response to stress	25/3533	95/10950	0.914442	1	gene:MD17G1004500/gene:MD13G1223200/gene:MD02G1007800/gene:MD07G1125800/gene:MD17G1076200/gene:MD12G1017600/gene:MD17G1038000/gene:MD09G1259100/gene:MD14G1015300/gene:MD17G1215000/gene:MD11G1214700/gene:MD17G1228500/gene:MD05G1004100/gene:MD11G1305800/gene:MD00G1054100/gene:MD11G1147600/gene:MD09G1277400/gene:MD02G1146600/gene:MD08G1030800/gene:MD17G1214300/gene:MD02G1066600/gene:MD15G1230600/gen…	MD17G1004500/MD13G1223200/MD02G1007800/MD07G1125800/MD17G1076200/MD12G1017600/MD17G1038000/MD09G1259100/MD14G1015300/MD17G1215000/MD11G1214700/MD17G1228500/MD05G1004100/MD11G1305800/MD00G1054100/MD11G1147600/MD09G1277400/MD02G1146600/MD08G1030800/MD17G1214300/MD02G1066600/MD15G1230600/MD14G1024000/MD08G1164600/MD02G1262900	25	17	gene:MD17G1076200/gene:MD12G1017600/gene:MD17G1038000/gene:MD09G1259100/gene:MD14G1015300/gene:MD11G1214700/gene:MD17G1228500/gene:MD05G1004100/gene:MD00G1054100/gene:MD11G1147600/gene:MD09G1277400/gene:MD02G1146600/gene:MD08G1030800/gene:MD02G1066600/gene:MD14G1024000/gene:MD08G1164600/gene:MD02G1262900	8	gene:MD17G1004500/gene:MD13G1223200/gene:MD02G1007800/gene:MD07G1125800/gene:MD17G1215000/gene:MD11G1305800/gene:MD17G1214300/gene:MD15G1230600
BP	GO:0071103	DNA conformation change	11/3533	46/10950	0.918195	1	gene:MD02G1134400/gene:MD15G1247400/gene:MD16G1178600/gene:MD10G1107300/gene:MD13G1176900/gene:MD13G1024700/gene:MD12G1243700/gene:MD07G1054300/gene:MD17G1258400/gene:MD09G1188600/gene:MD10G1191200	MD02G1134400/MD15G1247400/MD16G1178600/MD10G1107300/MD13G1176900/MD13G1024700/MD12G1243700/MD07G1054300/MD17G1258400/MD09G1188600/MD10G1191200	11	3	gene:MD16G1178600/gene:MD10G1107300/gene:MD13G1176900	8	gene:MD02G1134400/gene:MD15G1247400/gene:MD13G1024700/gene:MD12G1243700/gene:MD07G1054300/gene:MD17G1258400/gene:MD09G1188600/gene:MD10G1191200
BP	GO:0071822	protein complex subunit organization	18/3533	71/10950	0.918272	1	gene:MD10G1221300/gene:MD02G1008000/gene:MD13G1067300/gene:MD12G1263000/gene:MD03G1044000/gene:MD02G1020300/gene:MD13G1143600/gene:MD15G1036000/gene:MD11G1237300/gene:MD14G1107400/gene:MD17G1085500/gene:MD17G1079700/gene:MD03G1157000/gene:MD10G1227700/gene:MD05G1306300/gene:MD04G1148400/gene:MD02G1216700/gene:MD04G1200300	MD10G1221300/MD02G1008000/MD13G1067300/MD12G1263000/MD03G1044000/MD02G1020300/MD13G1143600/MD15G1036000/MD11G1237300/MD14G1107400/MD17G1085500/MD17G1079700/MD03G1157000/MD10G1227700/MD05G1306300/MD04G1148400/MD02G1216700/MD04G1200300	18	10	gene:MD10G1221300/gene:MD13G1067300/gene:MD02G1020300/gene:MD15G1036000/gene:MD17G1085500/gene:MD03G1157000/gene:MD10G1227700/gene:MD05G1306300/gene:MD02G1216700/gene:MD04G1200300	8	gene:MD02G1008000/gene:MD12G1263000/gene:MD03G1044000/gene:MD13G1143600/gene:MD11G1237300/gene:MD14G1107400/gene:MD17G1079700/gene:MD04G1148400
BP	GO:0045017	glycerolipid biosynthetic process	8/3533	35/10950	0.918991	1	gene:MD10G1159200/gene:MD06G1038100/gene:MD02G1104100/gene:MD09G1038400/gene:MD12G1089200/gene:MD10G1158900/gene:MD16G1035000/gene:MD03G1008200	MD10G1159200/MD06G1038100/MD02G1104100/MD09G1038400/MD12G1089200/MD10G1158900/MD16G1035000/MD03G1008200	8	7	gene:MD10G1159200/gene:MD06G1038100/gene:MD09G1038400/gene:MD12G1089200/gene:MD10G1158900/gene:MD16G1035000/gene:MD03G1008200	1	gene:MD02G1104100
BP	GO:1902589	single-organism organelle organization	9/3533	39/10950	0.923118	1	gene:MD10G1221300/gene:MD08G1248100/gene:MD02G1020300/gene:MD15G1036000/gene:MD09G1023300/gene:MD14G1172000/gene:MD02G1216700/gene:MD06G1182000/gene:MD04G1200300	MD10G1221300/MD08G1248100/MD02G1020300/MD15G1036000/MD09G1023300/MD14G1172000/MD02G1216700/MD06G1182000/MD04G1200300	9	6	gene:MD10G1221300/gene:MD02G1020300/gene:MD15G1036000/gene:MD09G1023300/gene:MD02G1216700/gene:MD04G1200300	3	gene:MD08G1248100/gene:MD14G1172000/gene:MD06G1182000
BP	GO:0009066	aspartate family amino acid metabolic process	4/3533	20/10950	0.927088	1	gene:MD04G1119400/gene:MD12G1136700/gene:MD15G1141700/gene:MD12G1008100	MD04G1119400/MD12G1136700/MD15G1141700/MD12G1008100	4	4	gene:MD04G1119400/gene:MD12G1136700/gene:MD15G1141700/gene:MD12G1008100	0
BP	GO:0006664	glycolipid metabolic process	7/3533	32/10950	0.930737	1	gene:MD15G1163200/gene:MD06G1038100/gene:MD13G1020300/gene:MD09G1038400/gene:MD12G1089200/gene:MD03G1008200/gene:MD08G1052400	MD15G1163200/MD06G1038100/MD13G1020300/MD09G1038400/MD12G1089200/MD03G1008200/MD08G1052400	7	5	gene:MD15G1163200/gene:MD06G1038100/gene:MD09G1038400/gene:MD12G1089200/gene:MD03G1008200	2	gene:MD13G1020300/gene:MD08G1052400
BP	GO:0009247	glycolipid biosynthetic process	7/3533	32/10950	0.930737	1	gene:MD15G1163200/gene:MD06G1038100/gene:MD13G1020300/gene:MD09G1038400/gene:MD12G1089200/gene:MD03G1008200/gene:MD08G1052400	MD15G1163200/MD06G1038100/MD13G1020300/MD09G1038400/MD12G1089200/MD03G1008200/MD08G1052400	7	5	gene:MD15G1163200/gene:MD06G1038100/gene:MD09G1038400/gene:MD12G1089200/gene:MD03G1008200	2	gene:MD13G1020300/gene:MD08G1052400
BP	GO:0046467	membrane lipid biosynthetic process	7/3533	32/10950	0.930737	1	gene:MD15G1163200/gene:MD06G1038100/gene:MD13G1020300/gene:MD09G1038400/gene:MD12G1089200/gene:MD03G1008200/gene:MD08G1052400	MD15G1163200/MD06G1038100/MD13G1020300/MD09G1038400/MD12G1089200/MD03G1008200/MD08G1052400	7	5	gene:MD15G1163200/gene:MD06G1038100/gene:MD09G1038400/gene:MD12G1089200/gene:MD03G1008200	2	gene:MD13G1020300/gene:MD08G1052400
BP	GO:1903509	liposaccharide metabolic process	7/3533	32/10950	0.930737	1	gene:MD15G1163200/gene:MD06G1038100/gene:MD13G1020300/gene:MD09G1038400/gene:MD12G1089200/gene:MD03G1008200/gene:MD08G1052400	MD15G1163200/MD06G1038100/MD13G1020300/MD09G1038400/MD12G1089200/MD03G1008200/MD08G1052400	7	5	gene:MD15G1163200/gene:MD06G1038100/gene:MD09G1038400/gene:MD12G1089200/gene:MD03G1008200	2	gene:MD13G1020300/gene:MD08G1052400
BP	GO:0022402	cell cycle process	8/3533	36/10950	0.933436	1	gene:MD02G1170300/gene:MD00G1044500/gene:MD08G1248100/gene:MD01G1100300/gene:MD11G1147400/gene:MD14G1172000/gene:MD13G1066800/gene:MD06G1182000	MD02G1170300/MD00G1044500/MD08G1248100/MD01G1100300/MD11G1147400/MD14G1172000/MD13G1066800/MD06G1182000	8	2	gene:MD01G1100300/gene:MD11G1147400	6	gene:MD02G1170300/gene:MD00G1044500/gene:MD08G1248100/gene:MD14G1172000/gene:MD13G1066800/gene:MD06G1182000
BP	GO:0034660	ncRNA metabolic process	51/3533	186/10950	0.935465	1	gene:MD16G1051000/gene:MD09G1065200/gene:MD13G1169000/gene:MD04G1013400/gene:MD03G1267900/gene:MD08G1187900/gene:MD03G1197500/gene:MD12G1197300/gene:MD09G1073500/gene:MD11G1123700/gene:MD08G1134400/gene:MD05G1291800/gene:MD14G1218400/gene:MD12G1255800/gene:MD13G1131000/gene:MD16G1000800/gene:MD16G1089100/gene:MD02G1067300/gene:MD05G1172700/gene:MD06G1208000/gene:MD13G1248200/gene:MD15G1433500/gen…	MD16G1051000/MD09G1065200/MD13G1169000/MD04G1013400/MD03G1267900/MD08G1187900/MD03G1197500/MD12G1197300/MD09G1073500/MD11G1123700/MD08G1134400/MD05G1291800/MD14G1218400/MD12G1255800/MD13G1131000/MD16G1000800/MD16G1089100/MD02G1067300/MD05G1172700/MD06G1208000/MD13G1248200/MD15G1433500/MD16G1040700/MD04G1034100/MD10G1109100/MD16G1255000/MD16G1134100/MD11G1273000/MD01G1175500/MD10G1076200/MD11G1308…	51	38	gene:MD09G1065200/gene:MD13G1169000/gene:MD04G1013400/gene:MD08G1187900/gene:MD03G1197500/gene:MD12G1197300/gene:MD09G1073500/gene:MD08G1134400/gene:MD14G1218400/gene:MD12G1255800/gene:MD16G1000800/gene:MD16G1089100/gene:MD02G1067300/gene:MD06G1208000/gene:MD16G1040700/gene:MD04G1034100/gene:MD10G1109100/gene:MD16G1255000/gene:MD16G1134100/gene:MD11G1273000/gene:MD10G1076200/gene:MD11G1308900/gen…	13	gene:MD16G1051000/gene:MD03G1267900/gene:MD11G1123700/gene:MD05G1291800/gene:MD13G1131000/gene:MD05G1172700/gene:MD13G1248200/gene:MD15G1433500/gene:MD01G1175500/gene:MD05G1333900/gene:MD04G1094300/gene:MD01G1164900/gene:MD02G1260800
BP	GO:0006401	RNA catabolic process	2/3533	12/10950	0.937456	1	gene:MD03G1149600/gene:MD10G1234600	MD03G1149600/MD10G1234600	2	1	gene:MD03G1149600	1	gene:MD10G1234600
BP	GO:0006914	autophagy	2/3533	12/10950	0.937456	1	gene:MD07G1303800/gene:MD04G1049500	MD07G1303800/MD04G1049500	2	2	gene:MD07G1303800/gene:MD04G1049500	0
BP	GO:0015698	inorganic anion transport	10/3533	44/10950	0.93939	1	gene:MD16G1102200/gene:MD13G1024300/gene:MD17G1196100/gene:MD11G1280200/gene:MD07G1189900/gene:MD14G1170300/gene:MD13G1101400/gene:MD08G1247100/gene:MD15G1355100/novel.400	MD16G1102200/MD13G1024300/MD17G1196100/MD11G1280200/MD07G1189900/MD14G1170300/MD13G1101400/MD08G1247100/MD15G1355100/-	10	5	gene:MD11G1280200/gene:MD07G1189900/gene:MD13G1101400/gene:MD08G1247100/novel.400	5	gene:MD16G1102200/gene:MD13G1024300/gene:MD17G1196100/gene:MD14G1170300/gene:MD15G1355100
[truncated: 614 more rows]
